# Supplementary material for: Transcriptomic Analysis of Petunia hybrida in Response to Salt Stress Using High Throughput RNA Sequencing
Source: PLoS One. 2014 Apr 10;9(4):e94651. doi: 10.1371/journal.pone.0094651 (PMC3983219; doi:10.1371/journal.pone.0094651)
Supplement: Table S3 — Petunia x hybrida cv. ‘Mitchell Diploid’ transcriptome and its functional annotation. (XLSX) [file pone.0094651.s005.xlsx]

## Sheet: Sheet1
SeqName	Hit-Desc	GO-Group	GO-ID	Term
comp0_c0_seq1	s-adenosyl-l-homocysteine hydrolase	F	GO:0016787	hydrolase activity
comp0_c0_seq1	s-adenosyl-l-homocysteine hydrolase	C	GO:0005737	cytoplasm
comp0_c0_seq1	s-adenosyl-l-homocysteine hydrolase	P	GO:0008152	metabolic process
comp0_c0_seq1	s-adenosyl-l-homocysteine hydrolase	P	GO:0009987	cellular process
comp0_c0_seq2	amidohydrolase 2	F	GO:0003824	catalytic activity
comp0_c0_seq2	amidohydrolase 2	P	GO:0008152	metabolic process
comp10003_c0_seq1	cell surface receptor daf-1	F	GO:0016301	kinase activity
comp10003_c0_seq1	cell surface receptor daf-1	P	GO:0006464	cellular protein modification process
comp10003_c0_seq1	cell surface receptor daf-1	F	GO:0000166	nucleotide binding
comp10004_c0_seq1	26s proteasome regulatory subunit 4 homolog a-like	P	GO:0019538	protein metabolic process
comp10004_c0_seq1	26s proteasome regulatory subunit 4 homolog a-like	P	GO:0009056	catabolic process
comp10004_c0_seq1	26s proteasome regulatory subunit 4 homolog a-like	P	GO:0009987	cellular process
comp10004_c0_seq1	26s proteasome regulatory subunit 4 homolog a-like	F	GO:0016787	hydrolase activity
comp10004_c0_seq1	26s proteasome regulatory subunit 4 homolog a-like	P	GO:0016043	cellular component organization
comp10004_c0_seq1	26s proteasome regulatory subunit 4 homolog a-like	C	GO:0005622	intracellular
comp10004_c0_seq1	26s proteasome regulatory subunit 4 homolog a-like	P	GO:0006950	response to stress
comp10004_c0_seq1	26s proteasome regulatory subunit 4 homolog a-like	P	GO:0009607	response to biotic stimulus
comp10004_c0_seq1	26s proteasome regulatory subunit 4 homolog a-like	P	GO:0009653	anatomical structure morphogenesis
comp10004_c0_seq1	26s proteasome regulatory subunit 4 homolog a-like	P	GO:0007275	multicellular organismal development
comp10004_c0_seq1	26s proteasome regulatory subunit 4 homolog a-like	P	GO:0009628	response to abiotic stimulus
comp10004_c0_seq1	26s proteasome regulatory subunit 4 homolog a-like	F	GO:0000166	nucleotide binding
comp10004_c0_seq1	26s proteasome regulatory subunit 4 homolog a-like	P	GO:0040007	growth
comp10004_c0_seq1	26s proteasome regulatory subunit 4 homolog a-like	P	GO:0008150	biological_process
comp10004_c0_seq1	26s proteasome regulatory subunit 4 homolog a-like	C	GO:0005737	cytoplasm
comp10004_c0_seq1	26s proteasome regulatory subunit 4 homolog a-like	P	GO:0030154	cell differentiation
comp10004_c0_seq1	26s proteasome regulatory subunit 4 homolog a-like	P	GO:0009791	post-embryonic development
comp10004_c0_seq1	26s proteasome regulatory subunit 4 homolog a-like	C	GO:0005886	plasma membrane
comp10005_c0_seq1	PREDICTED: uncharacterized protein LOC101264844	F	GO:0005515	protein binding
comp10005_c0_seq1	PREDICTED: uncharacterized protein LOC101264844	P	GO:0007154	cell communication
comp10005_c0_seq1	PREDICTED: uncharacterized protein LOC101264844	F	GO:0035091	phosphatidylinositol binding
comp10009_c0_seq1	phytosulfokine receptor 2-like	P	GO:0006464	cellular protein modification process
comp10009_c0_seq1	phytosulfokine receptor 2-like	P	GO:0008152	metabolic process
comp10009_c0_seq1	phytosulfokine receptor 2-like	F	GO:0016301	kinase activity
comp10009_c0_seq1	phytosulfokine receptor 2-like	C	GO:0016020	membrane
comp10009_c0_seq1	phytosulfokine receptor 2-like	P	GO:0009605	response to external stimulus
comp10009_c0_seq1	phytosulfokine receptor 2-like	P	GO:0006950	response to stress
comp10009_c0_seq1	phytosulfokine receptor 2-like	F	GO:0000166	nucleotide binding
comp10009_c0_seq1	phytosulfokine receptor 2-like	F	GO:0004872	receptor activity
comp10009_c0_seq1	phytosulfokine receptor 2-like	F	GO:0005488	binding
comp10009_c0_seq1	phytosulfokine receptor 2-like	F	GO:0003824	catalytic activity
comp10009_c0_seq1	phytosulfokine receptor 2-like	C	GO:0009536	plastid
comp10009_c0_seq1	phytosulfokine receptor 2-like	F	GO:0016787	hydrolase activity
comp10009_c0_seq1	phytosulfokine receptor 2-like	C	GO:0005886	plasma membrane
comp10010_c0_seq1	deoxyribonuclease tatdn1-like	F	GO:0004518	nuclease activity
comp10012_c0_seq1	ring-h2 finger protein atl32-like	F	GO:0005488	binding
comp10018_c0_seq1	btb poz domain-containing protein at3g44820-like	P	GO:0007165	signal transduction
comp10018_c0_seq1	btb poz domain-containing protein at3g44820-like	F	GO:0004871	signal transducer activity
comp10018_c0_seq1	btb poz domain-containing protein at3g44820-like	P	GO:0009628	response to abiotic stimulus
comp10018_c0_seq2	btb poz domain-containing protein at3g44820-like	P	GO:0007165	signal transduction
comp10018_c0_seq2	btb poz domain-containing protein at3g44820-like	F	GO:0004871	signal transducer activity
comp10018_c0_seq2	btb poz domain-containing protein at3g44820-like	P	GO:0009628	response to abiotic stimulus
comp10019_c0_seq1	ring finger protein	F	GO:0005488	binding
comp10019_c0_seq1	ring finger protein	P	GO:0008150	biological_process
comp10019_c1_seq1	transcription factor bhlh79-like	F	GO:0046983	protein dimerization activity
comp10019_c2_seq1	transcription factor bhlh79-like	F	GO:0046983	protein dimerization activity
comp10021_c0_seq1	bet1 sft1-related snare	F	GO:0005515	protein binding
comp10021_c0_seq2	bet1 sft1-related snare	F	GO:0005515	protein binding
comp10022_c1_seq1	non-specific lipid-transfer protein	P	GO:0006810	transport
comp10022_c1_seq1	non-specific lipid-transfer protein	C	GO:0005886	plasma membrane
comp10022_c1_seq1	non-specific lipid-transfer protein	F	GO:0008289	lipid binding
comp10023_c0_seq1	phosphate transporter pho1 homolog 1-like	P	GO:0006810	transport
comp10023_c0_seq1	phosphate transporter pho1 homolog 1-like	C	GO:0016020	membrane
comp10023_c0_seq1	phosphate transporter pho1 homolog 1-like	F	GO:0004872	receptor activity
comp10023_c0_seq1	phosphate transporter pho1 homolog 1-like	P	GO:0009991	response to extracellular stimulus
comp10023_c0_seq1	phosphate transporter pho1 homolog 1-like	P	GO:0007154	cell communication
comp10023_c0_seq1	phosphate transporter pho1 homolog 1-like	P	GO:0006950	response to stress
comp10023_c0_seq2	pho1-like protein	C	GO:0016020	membrane
comp10023_c0_seq2	pho1-like protein	F	GO:0004872	receptor activity
comp10023_c0_seq2	pho1-like protein	P	GO:0009058	biosynthetic process
comp10023_c0_seq2	pho1-like protein	P	GO:0009987	cellular process
comp10023_c0_seq2	pho1-like protein	P	GO:0006629	lipid metabolic process
comp10023_c0_seq2	pho1-like protein	N	GO:0006350
comp10023_c0_seq2	pho1-like protein	P	GO:0009991	response to extracellular stimulus
comp10023_c0_seq2	pho1-like protein	P	GO:0007154	cell communication
comp10023_c0_seq2	pho1-like protein	P	GO:0006950	response to stress
comp10023_c0_seq2	pho1-like protein	P	GO:0006810	transport
comp10024_c0_seq1	squamosa promoter-binding-like protein 12-like	F	GO:0003677	DNA binding
comp10024_c0_seq1	squamosa promoter-binding-like protein 12-like	C	GO:0005634	nucleus
comp10024_c1_seq1	squamosa promoter-binding-like protein 1-like	F	GO:0003677	DNA binding
comp10024_c1_seq1	squamosa promoter-binding-like protein 1-like	C	GO:0005634	nucleus
comp10025_c0_seq1	PREDICTED: uncharacterized protein LOC101263891	C	GO:0005886	plasma membrane
comp10033_c0_seq1	transcription factor bhlh157-like	F	GO:0046983	protein dimerization activity
comp10033_c0_seq2	transcription factor bhlh157-like	F	GO:0046983	protein dimerization activity
comp10036_c0_seq1	nitrate excretion transporter 1-like	F	GO:0005215	transporter activity
comp10036_c0_seq1	nitrate excretion transporter 1-like	P	GO:0009607	response to biotic stimulus
comp10036_c0_seq1	nitrate excretion transporter 1-like	P	GO:0006810	transport
comp10036_c0_seq1	nitrate excretion transporter 1-like	C	GO:0005886	plasma membrane
comp10036_c0_seq1	nitrate excretion transporter 1-like	P	GO:0009628	response to abiotic stimulus
comp10040_c0_seq1	histone-lysine n- h3 lysine-9 specific suvh4-like	P	GO:0016043	cellular component organization
comp10040_c0_seq1	histone-lysine n- h3 lysine-9 specific suvh4-like	P	GO:0006464	cellular protein modification process
comp10040_c0_seq1	histone-lysine n- h3 lysine-9 specific suvh4-like	F	GO:0005515	protein binding
comp10040_c0_seq1	histone-lysine n- h3 lysine-9 specific suvh4-like	F	GO:0016740	transferase activity
comp10040_c0_seq1	histone-lysine n- h3 lysine-9 specific suvh4-like	C	GO:0005622	intracellular
comp10040_c0_seq1	histone-lysine n- h3 lysine-9 specific suvh4-like	C	GO:0005634	nucleus
comp10040_c0_seq1	histone-lysine n- h3 lysine-9 specific suvh4-like	F	GO:0005488	binding
comp10040_c0_seq2	histone-lysine n- h3 lysine-9 specific suvh4-like	P	GO:0016043	cellular component organization
comp10040_c0_seq2	histone-lysine n- h3 lysine-9 specific suvh4-like	P	GO:0006464	cellular protein modification process
comp10040_c0_seq2	histone-lysine n- h3 lysine-9 specific suvh4-like	F	GO:0005515	protein binding
comp10040_c0_seq2	histone-lysine n- h3 lysine-9 specific suvh4-like	F	GO:0016740	transferase activity
comp10040_c0_seq2	histone-lysine n- h3 lysine-9 specific suvh4-like	C	GO:0005622	intracellular
comp10040_c0_seq2	histone-lysine n- h3 lysine-9 specific suvh4-like	C	GO:0005634	nucleus
comp10040_c0_seq2	histone-lysine n- h3 lysine-9 specific suvh4-like	F	GO:0005488	binding
comp10041_c0_seq1	ap2 erf domain-containing transcription factor	F	GO:0003700	sequence-specific DNA binding transcription factor activity
comp10041_c0_seq1	ap2 erf domain-containing transcription factor	F	GO:0003677	DNA binding
comp10041_c0_seq1	ap2 erf domain-containing transcription factor	C	GO:0005634	nucleus
comp10041_c0_seq1	ap2 erf domain-containing transcription factor	N	GO:0006350
comp10042_c0_seq1	probable lrr receptor-like serine threonine-protein kinase at4g26540-like	F	GO:0004872	receptor activity
comp10042_c0_seq1	probable lrr receptor-like serine threonine-protein kinase at4g26540-like	C	GO:0005886	plasma membrane
comp10042_c0_seq1	probable lrr receptor-like serine threonine-protein kinase at4g26540-like	P	GO:0006464	cellular protein modification process
comp10042_c0_seq1	probable lrr receptor-like serine threonine-protein kinase at4g26540-like	F	GO:0000166	nucleotide binding
comp10042_c0_seq1	probable lrr receptor-like serine threonine-protein kinase at4g26540-like	F	GO:0003824	catalytic activity
comp10042_c0_seq1	probable lrr receptor-like serine threonine-protein kinase at4g26540-like	C	GO:0016020	membrane
comp10042_c0_seq1	probable lrr receptor-like serine threonine-protein kinase at4g26540-like	F	GO:0016301	kinase activity
comp10042_c0_seq1	probable lrr receptor-like serine threonine-protein kinase at4g26540-like	P	GO:0008152	metabolic process
comp10043_c0_seq1	na+ h+ isoform 1	F	GO:0005215	transporter activity
comp10043_c0_seq1	na+ h+ isoform 1	P	GO:0006810	transport
comp10043_c0_seq1	na+ h+ isoform 1	P	GO:0009987	cellular process
comp10043_c0_seq1	na+ h+ isoform 1	P	GO:0008150	biological_process
comp10043_c0_seq1	na+ h+ isoform 1	C	GO:0016020	membrane
comp10043_c0_seq2	na+ h+ isoform 1	F	GO:0005215	transporter activity
comp10043_c0_seq2	na+ h+ isoform 1	P	GO:0006810	transport
comp10043_c0_seq2	na+ h+ isoform 1	P	GO:0009987	cellular process
comp10043_c0_seq2	na+ h+ isoform 1	P	GO:0008150	biological_process
comp10043_c0_seq2	na+ h+ isoform 1	C	GO:0016020	membrane
comp10047_c0_seq1	f-box fbd lrr-repeat protein	F	GO:0005515	protein binding
comp10051_c0_seq1	aldehyde dehydrogenase family 2 member mitochondrial-like	P	GO:0008152	metabolic process
comp10051_c0_seq1	aldehyde dehydrogenase family 2 member mitochondrial-like	F	GO:0003824	catalytic activity
comp10056_c0_seq1	probable methyltransferase pmt5-like	C	GO:0005886	plasma membrane
comp10056_c0_seq1	probable methyltransferase pmt5-like	F	GO:0016740	transferase activity
comp10056_c0_seq1	probable methyltransferase pmt5-like	P	GO:0008152	metabolic process
comp10056_c0_seq1	probable methyltransferase pmt5-like	P	GO:0009987	cellular process
comp10056_c0_seq2	probable methyltransferase pmt5-like	C	GO:0005886	plasma membrane
comp10056_c0_seq2	probable methyltransferase pmt5-like	F	GO:0016740	transferase activity
comp10056_c0_seq2	probable methyltransferase pmt5-like	P	GO:0008152	metabolic process
comp10056_c0_seq2	probable methyltransferase pmt5-like	P	GO:0009987	cellular process
comp10060_c0_seq1	PREDICTED: uncharacterized protein LOC101253890	C	GO:0005783	endoplasmic reticulum
comp10061_c0_seq1	glutathione s-transferase	P	GO:0006950	response to stress
comp10061_c0_seq1	glutathione s-transferase	F	GO:0016740	transferase activity
comp10061_c0_seq2	glutathione s-transferase	F	GO:0016740	transferase activity
comp10061_c0_seq2	glutathione s-transferase	P	GO:0006950	response to stress
comp10062_c0_seq1	glutaredoxin-related-like protein	P	GO:0019725	cellular homeostasis
comp10062_c0_seq1	glutaredoxin-related-like protein	C	GO:0005622	intracellular
comp10062_c0_seq1	glutaredoxin-related-like protein	F	GO:0003674	molecular_function
comp10062_c0_seq1	glutaredoxin-related-like protein	F	GO:0003824	catalytic activity
comp10062_c0_seq2	low quality protein: uncharacterized loc101216716	P	GO:0019725	cellular homeostasis
comp10062_c0_seq2	low quality protein: uncharacterized loc101216716	C	GO:0005622	intracellular
comp10062_c0_seq2	low quality protein: uncharacterized loc101216716	F	GO:0003674	molecular_function
comp10062_c0_seq2	low quality protein: uncharacterized loc101216716	F	GO:0003824	catalytic activity
comp10063_c0_seq1	u-box domain-containing protein 27-like	P	GO:0006464	cellular protein modification process
comp10063_c0_seq1	u-box domain-containing protein 27-like	F	GO:0003824	catalytic activity
comp10063_c0_seq1	u-box domain-containing protein 27-like	C	GO:0005622	intracellular
comp10063_c0_seq2	photoperiod-response-like protein	P	GO:0008150	biological_process
comp10065_c0_seq1	tubulin beta	P	GO:0006950	response to stress
comp10065_c0_seq1	tubulin beta	P	GO:0009628	response to abiotic stimulus
comp10065_c0_seq1	tubulin beta	C	GO:0005856	cytoskeleton
comp10065_c0_seq1	tubulin beta	P	GO:0016043	cellular component organization
comp10065_c0_seq1	tubulin beta	P	GO:0009987	cellular process
comp10065_c0_seq1	tubulin beta	P	GO:0006139	nucleobase-containing compound metabolic process
comp10065_c0_seq1	tubulin beta	P	GO:0009056	catabolic process
comp10065_c0_seq1	tubulin beta	F	GO:0016787	hydrolase activity
comp10065_c0_seq1	tubulin beta	F	GO:0005198	structural molecule activity
comp10065_c0_seq1	tubulin beta	C	GO:0005737	cytoplasm
comp10065_c0_seq1	tubulin beta	C	GO:0016020	membrane
comp10065_c0_seq1	tubulin beta	F	GO:0000166	nucleotide binding
comp10067_c0_seq1	protein aig2-like	P	GO:0006950	response to stress
comp10067_c0_seq1	protein aig2-like	P	GO:0009628	response to abiotic stimulus
comp10067_c0_seq1	protein aig2-like	P	GO:0009607	response to biotic stimulus
comp10067_c0_seq1	protein aig2-like	C	GO:0009536	plastid
comp10067_c0_seq1	protein aig2-like	C	GO:0005886	plasma membrane
comp10070_c0_seq1	zinc finger ccch domain-containing protein 12-like	F	GO:0005488	binding
comp10070_c0_seq1	zinc finger ccch domain-containing protein 12-like	F	GO:0003676	nucleic acid binding
comp10071_c0_seq1	lysine histidine transporter 1-like	C	GO:0016020	membrane
comp10071_c0_seq2	lysine histidine transporter 1-like	C	GO:0016020	membrane
comp10072_c0_seq1	leucine-rich repeat receptor-like protein kinase tdr-like	F	GO:0004872	receptor activity
comp10072_c0_seq1	leucine-rich repeat receptor-like protein kinase tdr-like	C	GO:0005886	plasma membrane
comp10072_c0_seq1	leucine-rich repeat receptor-like protein kinase tdr-like	F	GO:0016301	kinase activity
comp10072_c0_seq1	leucine-rich repeat receptor-like protein kinase tdr-like	P	GO:0006464	cellular protein modification process
comp10072_c0_seq1	leucine-rich repeat receptor-like protein kinase tdr-like	F	GO:0000166	nucleotide binding
comp10072_c0_seq1	leucine-rich repeat receptor-like protein kinase tdr-like	F	GO:0003824	catalytic activity
comp10072_c0_seq1	leucine-rich repeat receptor-like protein kinase tdr-like	C	GO:0016020	membrane
comp10072_c0_seq1	leucine-rich repeat receptor-like protein kinase tdr-like	P	GO:0008152	metabolic process
comp10074_c0_seq1	alanine--glyoxylate aminotransferase 2 homolog mitochondrial-like	P	GO:0008152	metabolic process
comp10074_c0_seq1	alanine--glyoxylate aminotransferase 2 homolog mitochondrial-like	F	GO:0005488	binding
comp10074_c0_seq1	alanine--glyoxylate aminotransferase 2 homolog mitochondrial-like	F	GO:0016740	transferase activity
comp10079_c0_seq1	regulatory protein npr5-like	P	GO:0009653	anatomical structure morphogenesis
comp10079_c0_seq1	regulatory protein npr5-like	P	GO:0007275	multicellular organismal development
comp10079_c0_seq1	regulatory protein npr5-like	P	GO:0009908	flower development
comp10079_c0_seq1	regulatory protein npr5-like	P	GO:0009838	abscission
comp10079_c0_seq1	regulatory protein npr5-like	F	GO:0005515	protein binding
comp10079_c0_seq1	regulatory protein npr5-like	N	GO:0006350
comp10079_c0_seq1	regulatory protein npr5-like	C	GO:0005737	cytoplasm
comp10079_c0_seq1	regulatory protein npr5-like	C	GO:0005634	nucleus
comp10079_c0_seq2	regulatory protein npr5-like	P	GO:0009653	anatomical structure morphogenesis
comp10079_c0_seq2	regulatory protein npr5-like	P	GO:0007275	multicellular organismal development
comp10079_c0_seq2	regulatory protein npr5-like	P	GO:0009908	flower development
comp10079_c0_seq2	regulatory protein npr5-like	P	GO:0009838	abscission
comp10079_c0_seq2	regulatory protein npr5-like	F	GO:0005515	protein binding
comp10079_c0_seq2	regulatory protein npr5-like	N	GO:0006350
comp10079_c0_seq2	regulatory protein npr5-like	C	GO:0005737	cytoplasm
comp10079_c0_seq2	regulatory protein npr5-like	C	GO:0005634	nucleus
comp1007_c0_seq1	4-hydroxyphenylpyruvate dioxygenase	F	GO:0005515	protein binding
comp1007_c0_seq1	4-hydroxyphenylpyruvate dioxygenase	P	GO:0009058	biosynthetic process
comp1007_c0_seq1	4-hydroxyphenylpyruvate dioxygenase	P	GO:0009987	cellular process
comp1007_c0_seq1	4-hydroxyphenylpyruvate dioxygenase	F	GO:0005488	binding
comp1007_c0_seq1	4-hydroxyphenylpyruvate dioxygenase	N	GO:0006519
comp1007_c0_seq1	4-hydroxyphenylpyruvate dioxygenase	P	GO:0006629	lipid metabolic process
comp1007_c0_seq1	4-hydroxyphenylpyruvate dioxygenase	P	GO:0019748	secondary metabolic process
comp1007_c0_seq1	4-hydroxyphenylpyruvate dioxygenase	F	GO:0003824	catalytic activity
comp1007_c0_seq1	4-hydroxyphenylpyruvate dioxygenase	C	GO:0005829	cytosol
comp1007_c0_seq1	4-hydroxyphenylpyruvate dioxygenase	C	GO:0005739	mitochondrion
comp1007_c0_seq1	4-hydroxyphenylpyruvate dioxygenase	P	GO:0008152	metabolic process
comp10080_c0_seq1	neutral invertase	F	GO:0016787	hydrolase activity
comp10080_c0_seq1	neutral invertase	P	GO:0008152	metabolic process
comp10080_c1_seq1	neutral alkaline invertase	P	GO:0005975	carbohydrate metabolic process
comp10080_c1_seq1	neutral alkaline invertase	F	GO:0016787	hydrolase activity
comp10080_c1_seq1	neutral alkaline invertase	C	GO:0005886	plasma membrane
comp10080_c1_seq1	neutral alkaline invertase	P	GO:0007275	multicellular organismal development
comp10080_c1_seq1	neutral alkaline invertase	N	GO:0006519
comp10080_c1_seq1	neutral alkaline invertase	C	GO:0005634	nucleus
comp10080_c1_seq1	neutral alkaline invertase	C	GO:0005829	cytosol
comp10082_c0_seq1	replication factor c subunit 5-like	P	GO:0006950	response to stress
comp10082_c0_seq1	replication factor c subunit 5-like	F	GO:0016740	transferase activity
comp10082_c0_seq1	replication factor c subunit 5-like	P	GO:0009058	biosynthetic process
comp10082_c0_seq1	replication factor c subunit 5-like	P	GO:0006259	DNA metabolic process
comp10082_c0_seq1	replication factor c subunit 5-like	F	GO:0003677	DNA binding
comp10082_c0_seq1	replication factor c subunit 5-like	F	GO:0000166	nucleotide binding
comp10082_c0_seq1	replication factor c subunit 5-like	F	GO:0016787	hydrolase activity
comp10082_c0_seq2	replication factor c subunit 5-like	P	GO:0006950	response to stress
comp10082_c0_seq2	replication factor c subunit 5-like	F	GO:0016740	transferase activity
comp10082_c0_seq2	replication factor c subunit 5-like	P	GO:0009058	biosynthetic process
comp10082_c0_seq2	replication factor c subunit 5-like	P	GO:0006259	DNA metabolic process
comp10082_c0_seq2	replication factor c subunit 5-like	F	GO:0003677	DNA binding
comp10082_c0_seq2	replication factor c subunit 5-like	F	GO:0000166	nucleotide binding
comp10082_c0_seq2	replication factor c subunit 5-like	F	GO:0016787	hydrolase activity
comp10087_c0_seq1	ring u-box domain-containing protein	P	GO:0008150	biological_process
comp10087_c0_seq1	ring u-box domain-containing protein	P	GO:0009719	response to endogenous stimulus
comp10087_c0_seq1	ring u-box domain-containing protein	P	GO:0007165	signal transduction
comp10087_c0_seq1	ring u-box domain-containing protein	F	GO:0005488	binding
comp10087_c0_seq1	ring u-box domain-containing protein	P	GO:0009056	catabolic process
comp10087_c0_seq1	ring u-box domain-containing protein	P	GO:0009987	cellular process
comp10087_c1_seq1	ring finger	F	GO:0005488	binding
comp10088_c0_seq1	f-box-like wd repeat-containing protein tbl1xr1-like	P	GO:0016043	cellular component organization
comp10088_c0_seq1	f-box-like wd repeat-containing protein tbl1xr1-like	P	GO:0006464	cellular protein modification process
comp10088_c0_seq1	f-box-like wd repeat-containing protein tbl1xr1-like	P	GO:0006950	response to stress
comp10088_c0_seq1	f-box-like wd repeat-containing protein tbl1xr1-like	P	GO:0009628	response to abiotic stimulus
comp10088_c0_seq1	f-box-like wd repeat-containing protein tbl1xr1-like	F	GO:0016740	transferase activity
comp10088_c0_seq1	f-box-like wd repeat-containing protein tbl1xr1-like	C	GO:0005634	nucleus
comp1008_c0_seq1	vicilin-like antimicrobial peptides 2-2-like	F	GO:0003674	molecular_function
comp10098_c0_seq1	e3 ubiquitin-protein ligase rglg2-like	F	GO:0005488	binding
comp10098_c0_seq2	e3 ubiquitin-protein ligase rglg2-like	F	GO:0005488	binding
comp10099_c0_seq1	heavy metal-associated isoprenylated plant protein 26-like	P	GO:0006810	transport
comp10099_c0_seq1	heavy metal-associated isoprenylated plant protein 26-like	F	GO:0005488	binding
comp10100_c0_seq1	cysteine-rich receptor-like protein kinase 10-like	F	GO:0000166	nucleotide binding
comp10100_c0_seq1	cysteine-rich receptor-like protein kinase 10-like	P	GO:0006464	cellular protein modification process
comp10100_c0_seq1	cysteine-rich receptor-like protein kinase 10-like	P	GO:0007165	signal transduction
comp10100_c0_seq1	cysteine-rich receptor-like protein kinase 10-like	F	GO:0016301	kinase activity
comp10100_c0_seq1	cysteine-rich receptor-like protein kinase 10-like	F	GO:0004871	signal transducer activity
comp10105_c0_seq1	dna polymerase epsilon subunit 2-like	P	GO:0009058	biosynthetic process
comp10105_c0_seq1	dna polymerase epsilon subunit 2-like	P	GO:0006259	DNA metabolic process
comp10105_c0_seq1	dna polymerase epsilon subunit 2-like	F	GO:0016740	transferase activity
comp10105_c0_seq1	dna polymerase epsilon subunit 2-like	C	GO:0005634	nucleus
comp10105_c0_seq1	dna polymerase epsilon subunit 2-like	F	GO:0003677	DNA binding
comp10106_c0_seq1	g-box-binding factor 1	C	GO:0005737	cytoplasm
comp10106_c0_seq1	g-box-binding factor 1	F	GO:0003700	sequence-specific DNA binding transcription factor activity
comp10106_c0_seq1	g-box-binding factor 1	F	GO:0003677	DNA binding
comp10106_c0_seq1	g-box-binding factor 1	P	GO:0008152	metabolic process
comp10106_c0_seq1	g-box-binding factor 1	P	GO:0009987	cellular process
comp10106_c0_seq1	g-box-binding factor 1	F	GO:0005515	protein binding
comp10106_c0_seq1	g-box-binding factor 1	C	GO:0005634	nucleus
comp10106_c0_seq1	g-box-binding factor 1	N	GO:0006350
comp10107_c0_seq1	armadillo repeat-containing	F	GO:0005488	binding
comp10107_c0_seq1	armadillo repeat-containing	P	GO:0009719	response to endogenous stimulus
comp10107_c0_seq1	armadillo repeat-containing	P	GO:0008150	biological_process
comp10107_c0_seq1	armadillo repeat-containing	P	GO:0006950	response to stress
comp10107_c0_seq1	armadillo repeat-containing	C	GO:0005623	cell
comp10107_c0_seq1	armadillo repeat-containing	P	GO:0007165	signal transduction
comp10107_c0_seq2	armadillo repeat-containing	P	GO:0009719	response to endogenous stimulus
comp10107_c0_seq2	armadillo repeat-containing	P	GO:0008150	biological_process
comp10107_c0_seq2	armadillo repeat-containing	P	GO:0006950	response to stress
comp10113_c0_seq1	pathogenesis-related thaumatin-like protein	P	GO:0009607	response to biotic stimulus
comp10114_c0_seq1	carboxypeptidase a6-like	C	GO:0016020	membrane
comp10114_c0_seq1	carboxypeptidase a6-like	P	GO:0019538	protein metabolic process
comp10114_c0_seq1	carboxypeptidase a6-like	P	GO:0009056	catabolic process
comp10114_c0_seq1	carboxypeptidase a6-like	F	GO:0016787	hydrolase activity
comp10114_c0_seq1	carboxypeptidase a6-like	F	GO:0005488	binding
comp10114_c0_seq2	carboxypeptidase a6-like	C	GO:0016020	membrane
comp10114_c0_seq2	carboxypeptidase a6-like	P	GO:0019538	protein metabolic process
comp10114_c0_seq2	carboxypeptidase a6-like	P	GO:0009056	catabolic process
comp10114_c0_seq2	carboxypeptidase a6-like	F	GO:0016787	hydrolase activity
comp10114_c0_seq2	carboxypeptidase a6-like	F	GO:0005488	binding
comp10115_c0_seq1	mitochondrial arginine transporter bac2-like	P	GO:0006810	transport
comp10115_c0_seq1	mitochondrial arginine transporter bac2-like	P	GO:0009987	cellular process
comp10115_c0_seq1	mitochondrial arginine transporter bac2-like	C	GO:0016020	membrane
comp10115_c0_seq2	mitochondrial arginine transporter bac2-like	P	GO:0006810	transport
comp10115_c0_seq2	mitochondrial arginine transporter bac2-like	P	GO:0009987	cellular process
comp10115_c0_seq2	mitochondrial arginine transporter bac2-like	C	GO:0016020	membrane
comp10117_c0_seq1	af132002_1phap2b protein	F	GO:0003700	sequence-specific DNA binding transcription factor activity
comp10117_c0_seq1	af132002_1phap2b protein	F	GO:0003677	DNA binding
comp10117_c0_seq1	af132002_1phap2b protein	C	GO:0005634	nucleus
comp10117_c0_seq1	af132002_1phap2b protein	N	GO:0006350
comp10120_c0_seq1	af378049_1reverse transcriptase	P	GO:0009058	biosynthetic process
comp10120_c0_seq1	af378049_1reverse transcriptase	P	GO:0009987	cellular process
comp10120_c0_seq1	af378049_1reverse transcriptase	P	GO:0006629	lipid metabolic process
comp10120_c0_seq1	af378049_1reverse transcriptase	F	GO:0003824	catalytic activity
comp10120_c0_seq1	af378049_1reverse transcriptase	F	GO:0016740	transferase activity
comp10120_c0_seq1	af378049_1reverse transcriptase	P	GO:0006259	DNA metabolic process
comp10120_c0_seq1	af378049_1reverse transcriptase	F	GO:0003723	RNA binding
comp10120_c0_seq1	af378049_1reverse transcriptase	F	GO:0005488	binding
comp10120_c0_seq1	af378049_1reverse transcriptase	C	GO:0016020	membrane
comp10120_c0_seq1	af378049_1reverse transcriptase	P	GO:0008152	metabolic process
comp10126_c0_seq1	mitogen-activated protein kinase kinase kinase	F	GO:0016740	transferase activity
comp10126_c0_seq2	mitogen-activated protein kinase kinase kinase	F	GO:0016740	transferase activity
comp10131_c0_seq1	arginine decarboxylase	F	GO:0005488	binding
comp10131_c0_seq1	arginine decarboxylase	F	GO:0003824	catalytic activity
comp10134_c0_seq1	probable apyrase 7-like	F	GO:0016787	hydrolase activity
comp10136_c0_seq1	dna binding	F	GO:0003700	sequence-specific DNA binding transcription factor activity
comp10136_c0_seq1	dna binding	F	GO:0003677	DNA binding
comp10136_c0_seq1	dna binding	F	GO:0005515	protein binding
comp10136_c0_seq1	dna binding	N	GO:0006350
comp10136_c0_seq2	dna binding	F	GO:0003700	sequence-specific DNA binding transcription factor activity
comp10136_c0_seq2	dna binding	F	GO:0003677	DNA binding
comp10136_c0_seq2	dna binding	F	GO:0005515	protein binding
comp10136_c0_seq2	dna binding	N	GO:0006350
comp10137_c0_seq1	dna binding	F	GO:0003677	DNA binding
comp10140_c0_seq1	rna polymerase ii-associated protein	F	GO:0005488	binding
comp10140_c0_seq2	rna polymerase ii-associated protein	F	GO:0005488	binding
comp10144_c0_seq1	lysm domain receptor-like kinase 4-like	F	GO:0016301	kinase activity
comp10144_c0_seq1	lysm domain receptor-like kinase 4-like	F	GO:0004872	receptor activity
comp10144_c0_seq1	lysm domain receptor-like kinase 4-like	P	GO:0006464	cellular protein modification process
comp10144_c0_seq1	lysm domain receptor-like kinase 4-like	F	GO:0000166	nucleotide binding
comp10144_c0_seq1	lysm domain receptor-like kinase 4-like	P	GO:0009987	cellular process
comp10144_c0_seq1	lysm domain receptor-like kinase 4-like	P	GO:0009056	catabolic process
comp10144_c0_seq2	lysm domain receptor-like kinase 4-like	F	GO:0004872	receptor activity
comp10144_c0_seq2	lysm domain receptor-like kinase 4-like	P	GO:0008152	metabolic process
comp10144_c0_seq2	lysm domain receptor-like kinase 4-like	P	GO:0009987	cellular process
comp10144_c0_seq2	lysm domain receptor-like kinase 4-like	F	GO:0016301	kinase activity
comp10145_c1_seq1	arf guanine-nucleotide exchange factor gnom-like	P	GO:0007049	cell cycle
comp10145_c1_seq1	arf guanine-nucleotide exchange factor gnom-like	P	GO:0006810	transport
comp10145_c1_seq1	arf guanine-nucleotide exchange factor gnom-like	P	GO:0000003	reproduction
comp10145_c1_seq1	arf guanine-nucleotide exchange factor gnom-like	P	GO:0009791	post-embryonic development
comp10145_c1_seq1	arf guanine-nucleotide exchange factor gnom-like	P	GO:0009790	embryo development
comp10145_c1_seq1	arf guanine-nucleotide exchange factor gnom-like	C	GO:0005622	intracellular
comp10145_c1_seq1	arf guanine-nucleotide exchange factor gnom-like	F	GO:0030234	enzyme regulator activity
comp10145_c1_seq1	arf guanine-nucleotide exchange factor gnom-like	P	GO:0016043	cellular component organization
comp10145_c1_seq1	arf guanine-nucleotide exchange factor gnom-like	P	GO:0009987	cellular process
comp10145_c1_seq1	arf guanine-nucleotide exchange factor gnom-like	P	GO:0007275	multicellular organismal development
comp10145_c1_seq1	arf guanine-nucleotide exchange factor gnom-like	P	GO:0007165	signal transduction
comp10145_c1_seq1	arf guanine-nucleotide exchange factor gnom-like	F	GO:0005215	transporter activity
comp10145_c1_seq1	arf guanine-nucleotide exchange factor gnom-like	P	GO:0009653	anatomical structure morphogenesis
comp10145_c1_seq1	arf guanine-nucleotide exchange factor gnom-like	P	GO:0030154	cell differentiation
comp10145_c1_seq1	arf guanine-nucleotide exchange factor gnom-like	P	GO:0016049	cell growth
comp10145_c1_seq1	arf guanine-nucleotide exchange factor gnom-like	F	GO:0005515	protein binding
comp10151_c0_seq1	atp binding	F	GO:0000166	nucleotide binding
comp10151_c0_seq1	atp binding	P	GO:0008150	biological_process
comp10154_c0_seq1	probable thiol methyltransferase 2	P	GO:0008152	metabolic process
comp10154_c0_seq1	probable thiol methyltransferase 2	P	GO:0009987	cellular process
comp10154_c0_seq1	probable thiol methyltransferase 2	C	GO:0009536	plastid
comp10154_c0_seq1	probable thiol methyltransferase 2	F	GO:0016740	transferase activity
comp10154_c0_seq1	probable thiol methyltransferase 2	C	GO:0005886	plasma membrane
comp10157_c0_seq1	dynein light cytoplasmic-like	C	GO:0005856	cytoskeleton
comp10157_c0_seq1	dynein light cytoplasmic-like	P	GO:0009987	cellular process
comp10157_c0_seq2	dynein light cytoplasmic-like	C	GO:0005856	cytoskeleton
comp10157_c0_seq2	dynein light cytoplasmic-like	P	GO:0009987	cellular process
comp10159_c0_seq1	zinc finger ccch domain-containing protein 56-like	F	GO:0005488	binding
comp10159_c0_seq2	zinc finger ccch domain-containing protein 56-like	F	GO:0003676	nucleic acid binding
comp10159_c0_seq2	zinc finger ccch domain-containing protein 56-like	F	GO:0008270	zinc ion binding
comp10160_c0_seq1	PREDICTED: uncharacterized protein LOC101255737 isoform 1	P	GO:0007275	multicellular organismal development
comp10163_c0_seq1	f-box family protein	F	GO:0003677	DNA binding
comp10163_c0_seq1	f-box family protein	F	GO:0008270	zinc ion binding
comp10163_c0_seq2	f-box family protein	F	GO:0003677	DNA binding
comp10163_c0_seq2	f-box family protein	F	GO:0005488	binding
comp10163_c0_seq2	f-box family protein	N	GO:0006350
comp10168_c1_seq1	per1-like family protein	C	GO:0005737	cytoplasm
comp10168_c1_seq1	per1-like family protein	C	GO:0016020	membrane
comp10171_c0_seq1	root phototropism protein 3-like	F	GO:0004871	signal transducer activity
comp10171_c0_seq1	root phototropism protein 3-like	P	GO:0009628	response to abiotic stimulus
comp10171_c0_seq1	root phototropism protein 3-like	P	GO:0009606	tropism
comp10171_c0_seq1	root phototropism protein 3-like	P	GO:0007165	signal transduction
comp10173_c0_seq1	cdpk-related protein kinase	F	GO:0016301	kinase activity
comp10173_c0_seq1	cdpk-related protein kinase	C	GO:0005886	plasma membrane
comp10173_c0_seq1	cdpk-related protein kinase	F	GO:0005488	binding
comp10173_c0_seq1	cdpk-related protein kinase	P	GO:0006464	cellular protein modification process
comp10173_c0_seq1	cdpk-related protein kinase	F	GO:0000166	nucleotide binding
comp10173_c1_seq1	cdpk-related kinase 5-like	C	GO:0005886	plasma membrane
comp10173_c1_seq1	cdpk-related kinase 5-like	F	GO:0005488	binding
comp10173_c1_seq1	cdpk-related kinase 5-like	P	GO:0006464	cellular protein modification process
comp10173_c1_seq1	cdpk-related kinase 5-like	F	GO:0000166	nucleotide binding
comp10173_c1_seq1	cdpk-related kinase 5-like	F	GO:0016301	kinase activity
comp10174_c0_seq1	PREDICTED: uncharacterized protein LOC101251563	C	GO:0009536	plastid
comp10174_c0_seq2	PREDICTED: uncharacterized protein LOC101251563	C	GO:0009536	plastid
comp10176_c0_seq1	isovaleryl- dehydrogenase mitochondrial-like	F	GO:0000166	nucleotide binding
comp10176_c0_seq1	isovaleryl- dehydrogenase mitochondrial-like	F	GO:0003824	catalytic activity
comp10176_c0_seq1	isovaleryl- dehydrogenase mitochondrial-like	P	GO:0009056	catabolic process
comp10176_c0_seq1	isovaleryl- dehydrogenase mitochondrial-like	N	GO:0006519
comp10176_c0_seq1	isovaleryl- dehydrogenase mitochondrial-like	C	GO:0005739	mitochondrion
comp10176_c0_seq1	isovaleryl- dehydrogenase mitochondrial-like	P	GO:0008152	metabolic process
comp10177_c0_seq1	leucine-rich repeat receptor-like tyrosine-protein kinase at2g41820-like	C	GO:0005886	plasma membrane
comp10177_c0_seq1	leucine-rich repeat receptor-like tyrosine-protein kinase at2g41820-like	F	GO:0016301	kinase activity
comp10177_c0_seq1	leucine-rich repeat receptor-like tyrosine-protein kinase at2g41820-like	P	GO:0006464	cellular protein modification process
comp10177_c0_seq1	leucine-rich repeat receptor-like tyrosine-protein kinase at2g41820-like	F	GO:0000166	nucleotide binding
comp10177_c0_seq1	leucine-rich repeat receptor-like tyrosine-protein kinase at2g41820-like	F	GO:0003824	catalytic activity
comp10177_c0_seq1	leucine-rich repeat receptor-like tyrosine-protein kinase at2g41820-like	C	GO:0016020	membrane
comp10177_c0_seq1	leucine-rich repeat receptor-like tyrosine-protein kinase at2g41820-like	P	GO:0008152	metabolic process
comp10179_c0_seq1	atpase family aaa domain-containing protein 1-a-like	F	GO:0016787	hydrolase activity
comp10179_c0_seq1	atpase family aaa domain-containing protein 1-a-like	F	GO:0000166	nucleotide binding
comp10180_c0_seq1	importin subunit alpha-1-like	C	GO:0005737	cytoplasm
comp10180_c0_seq1	importin subunit alpha-1-like	P	GO:0006810	transport
comp10180_c0_seq1	importin subunit alpha-1-like	P	GO:0009987	cellular process
comp10180_c0_seq1	importin subunit alpha-1-like	P	GO:0006950	response to stress
comp10180_c0_seq1	importin subunit alpha-1-like	F	GO:0005215	transporter activity
comp10180_c0_seq1	importin subunit alpha-1-like	C	GO:0005634	nucleus
comp10181_c0_seq2	mads box	F	GO:0005488	binding
comp10181_c0_seq2	mads box	N	GO:0006350
comp10193_c0_seq1	t7 bacteriophage-type single subunit rna polymerase	F	GO:0016740	transferase activity
comp10193_c0_seq1	t7 bacteriophage-type single subunit rna polymerase	N	GO:0006350
comp10193_c0_seq1	t7 bacteriophage-type single subunit rna polymerase	F	GO:0003677	DNA binding
comp10193_c0_seq1	t7 bacteriophage-type single subunit rna polymerase	C	GO:0005739	mitochondrion
comp10194_c0_seq1	nicotinamide mononucleotide adenylyltransferase 1-like	F	GO:0016740	transferase activity
comp10194_c0_seq1	nicotinamide mononucleotide adenylyltransferase 1-like	P	GO:0009058	biosynthetic process
comp10194_c0_seq1	nicotinamide mononucleotide adenylyltransferase 1-like	P	GO:0006139	nucleobase-containing compound metabolic process
comp10194_c0_seq1	nicotinamide mononucleotide adenylyltransferase 1-like	P	GO:0019748	secondary metabolic process
comp10194_c0_seq2	nicotinamide mononucleotide adenylyltransferase 1-like	F	GO:0016740	transferase activity
comp10194_c0_seq2	nicotinamide mononucleotide adenylyltransferase 1-like	P	GO:0009058	biosynthetic process
comp10194_c0_seq2	nicotinamide mononucleotide adenylyltransferase 1-like	P	GO:0006139	nucleobase-containing compound metabolic process
comp10194_c0_seq2	nicotinamide mononucleotide adenylyltransferase 1-like	P	GO:0019748	secondary metabolic process
comp101_c0_seq1	quinol oxidase subunit i transmembrane protein	C	GO:0016020	membrane
comp10201_c0_seq1	uncharacterized loc101222797	P	GO:0016043	cellular component organization
comp10201_c0_seq1	uncharacterized loc101222797	P	GO:0006464	cellular protein modification process
comp10201_c0_seq1	uncharacterized loc101222797	P	GO:0007049	cell cycle
comp10201_c0_seq1	uncharacterized loc101222797	P	GO:0009987	cellular process
comp10202_c0_seq2	probable rna-binding protein eif1ad-like	P	GO:0006412	translation
comp10202_c0_seq2	probable rna-binding protein eif1ad-like	F	GO:0008135	translation factor activity, nucleic acid binding
comp10203_c0_seq1	nadh kinase-like	F	GO:0016301	kinase activity
comp10203_c0_seq1	nadh kinase-like	C	GO:0005829	cytosol
comp10203_c0_seq1	nadh kinase-like	P	GO:0008152	metabolic process
comp10203_c0_seq1	nadh kinase-like	P	GO:0009987	cellular process
comp10203_c0_seq2	nadh kinase-like	F	GO:0016301	kinase activity
comp10203_c0_seq2	nadh kinase-like	C	GO:0005829	cytosol
comp10203_c0_seq2	nadh kinase-like	P	GO:0008152	metabolic process
comp10203_c0_seq2	nadh kinase-like	P	GO:0009987	cellular process
comp10207_c0_seq1	PREDICTED: uncharacterized protein LOC101265050	C	GO:0005634	nucleus
comp10208_c0_seq1	probable carboxylesterase 1-like	P	GO:0008152	metabolic process
comp10208_c0_seq1	probable carboxylesterase 1-like	F	GO:0016787	hydrolase activity
comp10210_c0_seq1	trna-dihydrouridine(16 17) synthase	F	GO:0000166	nucleotide binding
comp10210_c0_seq1	trna-dihydrouridine(16 17) synthase	P	GO:0008152	metabolic process
comp10210_c0_seq1	trna-dihydrouridine(16 17) synthase	F	GO:0003824	catalytic activity
comp10210_c0_seq1	trna-dihydrouridine(16 17) synthase	P	GO:0006139	nucleobase-containing compound metabolic process
comp10215_c0_seq1	PREDICTED: uncharacterized protein YnbD-like	P	GO:0006464	cellular protein modification process
comp10215_c0_seq1	PREDICTED: uncharacterized protein YnbD-like	F	GO:0016787	hydrolase activity
comp10218_c0_seq1	patellin-4-like	P	GO:0006810	transport
comp10218_c0_seq1	patellin-4-like	C	GO:0016021	integral to membrane
comp10220_c0_seq1	ubiquitin-like-specific protease 2b	F	GO:0016787	hydrolase activity
comp10220_c0_seq1	ubiquitin-like-specific protease 2b	P	GO:0008152	metabolic process
comp10229_c0_seq1	26s proteasome non-atpase regulatory subunit 9-like	F	GO:0005515	protein binding
comp10231_c0_seq1	chloride channel protein clc-c-like	F	GO:0005215	transporter activity
comp10231_c0_seq1	chloride channel protein clc-c-like	P	GO:0006810	transport
comp10231_c0_seq1	chloride channel protein clc-c-like	P	GO:0009987	cellular process
comp10231_c0_seq1	chloride channel protein clc-c-like	C	GO:0016020	membrane
comp10231_c0_seq2	chloride channel protein clc-c-like	F	GO:0005215	transporter activity
comp10231_c0_seq2	chloride channel protein clc-c-like	P	GO:0006810	transport
comp10231_c0_seq2	chloride channel protein clc-c-like	P	GO:0009987	cellular process
comp10231_c0_seq2	chloride channel protein clc-c-like	C	GO:0016020	membrane
comp10238_c0_seq1	molybdenum cofactor sulfurase-like	P	GO:0008152	metabolic process
comp10238_c0_seq1	molybdenum cofactor sulfurase-like	F	GO:0003824	catalytic activity
comp10238_c0_seq1	molybdenum cofactor sulfurase-like	F	GO:0030170	pyridoxal phosphate binding
comp1023_c0_seq1	u-box domain-containing protein	P	GO:0008152	metabolic process
comp1023_c0_seq1	u-box domain-containing protein	P	GO:0009987	cellular process
comp1023_c0_seq1	u-box domain-containing protein	F	GO:0003824	catalytic activity
comp10243_c0_seq1	clathrin heavy chain 1-like	C	GO:0005829	cytosol
comp10243_c0_seq1	clathrin heavy chain 1-like	C	GO:0005737	cytoplasm
comp10243_c0_seq1	clathrin heavy chain 1-like	C	GO:0005886	plasma membrane
comp10243_c0_seq1	clathrin heavy chain 1-like	C	GO:0016020	membrane
comp10243_c0_seq1	clathrin heavy chain 1-like	C	GO:0005794	Golgi apparatus
comp10243_c0_seq1	clathrin heavy chain 1-like	F	GO:0005515	protein binding
comp10243_c0_seq1	clathrin heavy chain 1-like	P	GO:0006810	transport
comp10243_c0_seq1	clathrin heavy chain 1-like	P	GO:0016043	cellular component organization
comp10243_c0_seq1	clathrin heavy chain 1-like	P	GO:0009987	cellular process
comp10243_c0_seq1	clathrin heavy chain 1-like	F	GO:0005198	structural molecule activity
comp10243_c0_seq1	clathrin heavy chain 1-like	C	GO:0009536	plastid
comp10246_c0_seq1	protein arginine n-methyltransferase -like	C	GO:0005737	cytoplasm
comp10246_c0_seq1	protein arginine n-methyltransferase -like	F	GO:0005515	protein binding
comp10246_c0_seq1	protein arginine n-methyltransferase -like	P	GO:0006464	cellular protein modification process
comp10246_c0_seq1	protein arginine n-methyltransferase -like	F	GO:0016740	transferase activity
comp10246_c0_seq1	protein arginine n-methyltransferase -like	P	GO:0016043	cellular component organization
comp10246_c0_seq1	protein arginine n-methyltransferase -like	C	GO:0005634	nucleus
comp10246_c1_seq1	protein arginine n-methyltransferase -like	C	GO:0005737	cytoplasm
comp10246_c1_seq1	protein arginine n-methyltransferase -like	F	GO:0005515	protein binding
comp10246_c1_seq1	protein arginine n-methyltransferase -like	P	GO:0006464	cellular protein modification process
comp10246_c1_seq1	protein arginine n-methyltransferase -like	F	GO:0016740	transferase activity
comp10246_c1_seq1	protein arginine n-methyltransferase -like	P	GO:0016043	cellular component organization
comp10246_c1_seq1	protein arginine n-methyltransferase -like	C	GO:0005634	nucleus
comp10247_c0_seq1	regulatory-associated protein of tor 1-like	P	GO:0000003	reproduction
comp10247_c0_seq1	regulatory-associated protein of tor 1-like	P	GO:0009791	post-embryonic development
comp10247_c0_seq1	regulatory-associated protein of tor 1-like	P	GO:0009790	embryo development
comp10247_c0_seq1	regulatory-associated protein of tor 1-like	P	GO:0016049	cell growth
comp10247_c0_seq2	regulatory-associated protein of tor 1-like	P	GO:0000003	reproduction
comp10247_c0_seq2	regulatory-associated protein of tor 1-like	P	GO:0009791	post-embryonic development
comp10247_c0_seq2	regulatory-associated protein of tor 1-like	P	GO:0009790	embryo development
comp10247_c0_seq2	regulatory-associated protein of tor 1-like	P	GO:0016049	cell growth
comp10249_c0_seq1	lysine-specific demethylase ref6-like	F	GO:0005515	protein binding
comp10249_c0_seq1	lysine-specific demethylase ref6-like	F	GO:0008270	zinc ion binding
comp10249_c0_seq1	lysine-specific demethylase ref6-like	F	GO:0003676	nucleic acid binding
comp1024_c0_seq1	type ii peroxiredoxin	P	GO:0008150	biological_process
comp1024_c0_seq1	type ii peroxiredoxin	F	GO:0003824	catalytic activity
comp1024_c0_seq1	type ii peroxiredoxin	P	GO:0008152	metabolic process
comp1024_c0_seq1	type ii peroxiredoxin	C	GO:0009536	plastid
comp1024_c0_seq1	type ii peroxiredoxin	C	GO:0005886	plasma membrane
comp10251_c0_seq1	nadh-ubiquinone oxidoreductase chain	F	GO:0005488	binding
comp10251_c0_seq1	nadh-ubiquinone oxidoreductase chain	F	GO:0003824	catalytic activity
comp10251_c0_seq1	nadh-ubiquinone oxidoreductase chain	F	GO:0016740	transferase activity
comp10251_c0_seq1	nadh-ubiquinone oxidoreductase chain	P	GO:0006091	generation of precursor metabolites and energy
comp10251_c0_seq1	nadh-ubiquinone oxidoreductase chain	C	GO:0005739	mitochondrion
comp10253_c0_seq1	glucan endo- -beta-glucosidase 8-like	F	GO:0016787	hydrolase activity
comp10253_c0_seq1	glucan endo- -beta-glucosidase 8-like	P	GO:0005975	carbohydrate metabolic process
comp10253_c0_seq1	glucan endo- -beta-glucosidase 8-like	F	GO:0005488	binding
comp10255_c0_seq1	kinesin-related protein	P	GO:0009987	cellular process
comp10255_c0_seq1	kinesin-related protein	F	GO:0000166	nucleotide binding
comp10255_c0_seq1	kinesin-related protein	F	GO:0003774	motor activity
comp10255_c0_seq1	kinesin-related protein	C	GO:0005856	cytoskeleton
comp10256_c0_seq1	probable polyol transporter 4-like	P	GO:0006810	transport
comp10256_c0_seq1	probable polyol transporter 4-like	P	GO:0009987	cellular process
comp10256_c0_seq1	probable polyol transporter 4-like	C	GO:0016020	membrane
comp10256_c0_seq1	probable polyol transporter 4-like	F	GO:0005215	transporter activity
comp10256_c0_seq2	probable polyol transporter 4-like	F	GO:0005215	transporter activity
comp10256_c0_seq2	probable polyol transporter 4-like	C	GO:0016020	membrane
comp10256_c0_seq2	probable polyol transporter 4-like	F	GO:0003824	catalytic activity
comp10256_c0_seq2	probable polyol transporter 4-like	P	GO:0008152	metabolic process
comp10256_c0_seq2	probable polyol transporter 4-like	P	GO:0006810	transport
comp10256_c0_seq2	probable polyol transporter 4-like	P	GO:0009987	cellular process
comp10257_c0_seq1	probable inactive receptor kinase at5g67200-like	F	GO:0004872	receptor activity
comp10257_c0_seq1	probable inactive receptor kinase at5g67200-like	C	GO:0005886	plasma membrane
comp10257_c0_seq1	probable inactive receptor kinase at5g67200-like	P	GO:0006464	cellular protein modification process
comp10257_c0_seq1	probable inactive receptor kinase at5g67200-like	F	GO:0000166	nucleotide binding
comp10257_c0_seq1	probable inactive receptor kinase at5g67200-like	F	GO:0016301	kinase activity
comp10257_c0_seq2	probable inactive receptor kinase at5g67200-like	P	GO:0008152	metabolic process
comp10257_c0_seq2	probable inactive receptor kinase at5g67200-like	P	GO:0009987	cellular process
comp10257_c0_seq2	probable inactive receptor kinase at5g67200-like	F	GO:0016301	kinase activity
comp10258_c0_seq1	protein	C	GO:0005829	cytosol
comp10258_c0_seq1	protein	C	GO:0005886	plasma membrane
comp10259_c0_seq1	probable glutathione s-transferase parc-like	F	GO:0016740	transferase activity
comp1025_c0_seq1	protein transparent testa 12-like	P	GO:0006810	transport
comp1025_c0_seq1	protein transparent testa 12-like	P	GO:0009987	cellular process
comp1025_c0_seq1	protein transparent testa 12-like	C	GO:0016020	membrane
comp1025_c0_seq1	protein transparent testa 12-like	F	GO:0005215	transporter activity
comp10264_c0_seq1	e3 ubiquitin-protein ligase march2	F	GO:0003824	catalytic activity
comp10267_c0_seq1	phospholipid-transporting atpase 1-like	C	GO:0016020	membrane
comp10267_c0_seq1	phospholipid-transporting atpase 1-like	F	GO:0016787	hydrolase activity
comp10267_c0_seq1	phospholipid-transporting atpase 1-like	F	GO:0005215	transporter activity
comp10267_c0_seq1	phospholipid-transporting atpase 1-like	P	GO:0009058	biosynthetic process
comp10267_c0_seq1	phospholipid-transporting atpase 1-like	P	GO:0006139	nucleobase-containing compound metabolic process
comp10267_c0_seq1	phospholipid-transporting atpase 1-like	F	GO:0000166	nucleotide binding
comp10267_c0_seq1	phospholipid-transporting atpase 1-like	P	GO:0006810	transport
comp10267_c0_seq1	phospholipid-transporting atpase 1-like	F	GO:0005488	binding
comp10267_c0_seq1	phospholipid-transporting atpase 1-like	C	GO:0005886	plasma membrane
comp10267_c0_seq2	phospholipid-transporting atpase 1-like	C	GO:0016020	membrane
comp10267_c0_seq2	phospholipid-transporting atpase 1-like	F	GO:0016787	hydrolase activity
comp10267_c0_seq2	phospholipid-transporting atpase 1-like	F	GO:0005215	transporter activity
comp10267_c0_seq2	phospholipid-transporting atpase 1-like	P	GO:0009058	biosynthetic process
comp10267_c0_seq2	phospholipid-transporting atpase 1-like	P	GO:0006139	nucleobase-containing compound metabolic process
comp10267_c0_seq2	phospholipid-transporting atpase 1-like	F	GO:0000166	nucleotide binding
comp10267_c0_seq2	phospholipid-transporting atpase 1-like	P	GO:0006810	transport
comp10267_c0_seq2	phospholipid-transporting atpase 1-like	F	GO:0005488	binding
comp10267_c0_seq2	phospholipid-transporting atpase 1-like	C	GO:0005886	plasma membrane
comp10277_c0_seq1	rna exonuclease	F	GO:0005488	binding
comp10277_c0_seq2	rna exonuclease	F	GO:0005488	binding
comp10278_c0_seq2	pentatricopeptide repeat-containing protein chloroplastic-like	C	GO:0005623	cell
comp10278_c0_seq2	pentatricopeptide repeat-containing protein chloroplastic-like	P	GO:0005975	carbohydrate metabolic process
comp10278_c0_seq2	pentatricopeptide repeat-containing protein chloroplastic-like	P	GO:0006139	nucleobase-containing compound metabolic process
comp10278_c0_seq2	pentatricopeptide repeat-containing protein chloroplastic-like	P	GO:0009056	catabolic process
comp10278_c0_seq2	pentatricopeptide repeat-containing protein chloroplastic-like	P	GO:0019748	secondary metabolic process
comp10278_c0_seq2	pentatricopeptide repeat-containing protein chloroplastic-like	P	GO:0009058	biosynthetic process
comp10278_c0_seq2	pentatricopeptide repeat-containing protein chloroplastic-like	P	GO:0009987	cellular process
comp10278_c0_seq2	pentatricopeptide repeat-containing protein chloroplastic-like	P	GO:0006629	lipid metabolic process
comp10278_c0_seq2	pentatricopeptide repeat-containing protein chloroplastic-like	P	GO:0016043	cellular component organization
comp10278_c0_seq2	pentatricopeptide repeat-containing protein chloroplastic-like	P	GO:0007275	multicellular organismal development
comp10278_c0_seq2	pentatricopeptide repeat-containing protein chloroplastic-like	P	GO:0040007	growth
comp10278_c0_seq2	pentatricopeptide repeat-containing protein chloroplastic-like	P	GO:0006464	cellular protein modification process
comp10279_c0_seq1	macpf domain-containing protein at4g24290-like isoform 2	C	GO:0005886	plasma membrane
comp10280_c0_seq1	peptide-n4-(n-acetyl-beta-glucosaminyl)asparagine amidase a-like	F	GO:0016787	hydrolase activity
comp10281_c0_seq1	spindle and kinetochore-associated protein 1 homolog	P	GO:0009058	biosynthetic process
comp10281_c0_seq1	spindle and kinetochore-associated protein 1 homolog	P	GO:0006259	DNA metabolic process
comp10283_c0_seq1	dopamine beta-	C	GO:0016020	membrane
comp10283_c1_seq1	auxin-responsive protein	C	GO:0016020	membrane
comp10283_c1_seq1	auxin-responsive protein	C	GO:0005886	plasma membrane
comp10283_c1_seq1	auxin-responsive protein	P	GO:0007275	multicellular organismal development
comp10283_c1_seq1	auxin-responsive protein	F	GO:0003824	catalytic activity
comp10287_c0_seq1	2-oxoglutarate-dependent dioxygenase	P	GO:0008152	metabolic process
comp10287_c0_seq1	2-oxoglutarate-dependent dioxygenase	F	GO:0003824	catalytic activity
comp10287_c0_seq2	2-oxoglutarate-dependent dioxygenase	P	GO:0008152	metabolic process
comp10287_c0_seq2	2-oxoglutarate-dependent dioxygenase	F	GO:0003824	catalytic activity
comp1028_c0_seq1	beta-glucosidase 24-like	P	GO:0005975	carbohydrate metabolic process
comp1028_c0_seq1	beta-glucosidase 24-like	F	GO:0016787	hydrolase activity
comp1028_c0_seq1	beta-glucosidase 24-like	C	GO:0009536	plastid
comp1028_c0_seq1	beta-glucosidase 24-like	F	GO:0005488	binding
comp10290_c0_seq1	isoamyl acetate-hydrolyzing	P	GO:0006629	lipid metabolic process
comp10290_c0_seq1	isoamyl acetate-hydrolyzing	F	GO:0016787	hydrolase activity
comp10296_c0_seq1	alkylated dna repair protein alkb homolog 8-like	F	GO:0003824	catalytic activity
comp10297_c0_seq1	kinesin light	C	GO:0005886	plasma membrane
comp10299_c0_seq2	uncharacterized loc101216205	F	GO:0016740	transferase activity
comp10304_c0_seq1	short-chain dehydrogenase reductase 2a-like	P	GO:0008152	metabolic process
comp10304_c0_seq1	short-chain dehydrogenase reductase 2a-like	F	GO:0000166	nucleotide binding
comp10304_c0_seq1	short-chain dehydrogenase reductase 2a-like	F	GO:0016740	transferase activity
comp10307_c0_seq1	uncharacterized loc101221615	F	GO:0005515	protein binding
comp10308_c0_seq1	dna-directed rna polymerases and iii kda	F	GO:0016740	transferase activity
comp10308_c0_seq1	dna-directed rna polymerases and iii kda	N	GO:0006350
comp10308_c0_seq1	dna-directed rna polymerases and iii kda	C	GO:0005654	nucleoplasm
comp10308_c0_seq1	dna-directed rna polymerases and iii kda	C	GO:0009536	plastid
comp10309_c0_seq1	phosphoethanolamine n-methyltransferase	F	GO:0016740	transferase activity
comp10309_c0_seq1	phosphoethanolamine n-methyltransferase	P	GO:0009058	biosynthetic process
comp10309_c0_seq1	phosphoethanolamine n-methyltransferase	N	GO:0006519
comp10309_c0_seq1	phosphoethanolamine n-methyltransferase	P	GO:0006629	lipid metabolic process
comp10309_c0_seq1	phosphoethanolamine n-methyltransferase	P	GO:0008152	metabolic process
comp10309_c0_seq1	phosphoethanolamine n-methyltransferase	P	GO:0009987	cellular process
comp10309_c0_seq2	phosphoethanolamine n-methyltransferase	P	GO:0009056	catabolic process
comp10309_c0_seq2	phosphoethanolamine n-methyltransferase	N	GO:0006519
comp10309_c0_seq2	phosphoethanolamine n-methyltransferase	F	GO:0016740	transferase activity
comp10309_c0_seq2	phosphoethanolamine n-methyltransferase	P	GO:0009058	biosynthetic process
comp10309_c0_seq2	phosphoethanolamine n-methyltransferase	P	GO:0006629	lipid metabolic process
comp10309_c0_seq2	phosphoethanolamine n-methyltransferase	P	GO:0019748	secondary metabolic process
comp10309_c0_seq2	phosphoethanolamine n-methyltransferase	P	GO:0008152	metabolic process
comp10309_c0_seq2	phosphoethanolamine n-methyltransferase	P	GO:0009987	cellular process
comp10309_c0_seq2	phosphoethanolamine n-methyltransferase	P	GO:0005975	carbohydrate metabolic process
comp10309_c0_seq2	phosphoethanolamine n-methyltransferase	P	GO:0008150	biological_process
comp10310_c0_seq1	clathrin assembly protein at5g57200-like	F	GO:0008289	lipid binding
comp10310_c0_seq1	clathrin assembly protein at5g57200-like	C	GO:0016020	membrane
comp10310_c0_seq1	clathrin assembly protein at5g57200-like	C	GO:0005737	cytoplasm
comp10310_c0_seq1	clathrin assembly protein at5g57200-like	F	GO:0005515	protein binding
comp10310_c0_seq1	clathrin assembly protein at5g57200-like	P	GO:0006810	transport
comp10310_c0_seq1	clathrin assembly protein at5g57200-like	P	GO:0016043	cellular component organization
comp10310_c0_seq1	clathrin assembly protein at5g57200-like	P	GO:0009987	cellular process
comp10310_c0_seq2	clathrin assembly protein at5g57200-like	F	GO:0005488	binding
comp10311_c0_seq1	xylem serine proteinase 1-like	F	GO:0005515	protein binding
comp10311_c0_seq1	xylem serine proteinase 1-like	C	GO:0005618	cell wall
comp10311_c0_seq1	xylem serine proteinase 1-like	F	GO:0016787	hydrolase activity
comp10311_c0_seq1	xylem serine proteinase 1-like	F	GO:0003824	catalytic activity
comp10311_c0_seq1	xylem serine proteinase 1-like	P	GO:0019538	protein metabolic process
comp10311_c0_seq1	xylem serine proteinase 1-like	P	GO:0009056	catabolic process
comp10311_c0_seq1	xylem serine proteinase 1-like	P	GO:0008150	biological_process
comp10311_c0_seq1	xylem serine proteinase 1-like	P	GO:0008152	metabolic process
comp10311_c0_seq2	xylem serine proteinase 1-like	F	GO:0005515	protein binding
comp10311_c0_seq2	xylem serine proteinase 1-like	C	GO:0005618	cell wall
comp10311_c0_seq2	xylem serine proteinase 1-like	F	GO:0016787	hydrolase activity
comp10311_c0_seq2	xylem serine proteinase 1-like	F	GO:0003824	catalytic activity
comp10311_c0_seq2	xylem serine proteinase 1-like	P	GO:0019538	protein metabolic process
comp10311_c0_seq2	xylem serine proteinase 1-like	P	GO:0009056	catabolic process
comp10311_c0_seq2	xylem serine proteinase 1-like	P	GO:0008150	biological_process
comp10311_c0_seq2	xylem serine proteinase 1-like	P	GO:0008152	metabolic process
comp10312_c0_seq1	gibberellin 20-oxidase	P	GO:0008152	metabolic process
comp10312_c0_seq1	gibberellin 20-oxidase	F	GO:0005488	binding
comp10312_c0_seq1	gibberellin 20-oxidase	F	GO:0003824	catalytic activity
comp10313_c0_seq1	PREDICTED: uncharacterized protein LOC101252754	C	GO:0005737	cytoplasm
comp10313_c0_seq1	PREDICTED: uncharacterized protein LOC101252754	C	GO:0005773	vacuole
comp10314_c0_seq1	argonaute protein	C	GO:0005829	cytosol
comp10314_c0_seq1	argonaute protein	P	GO:0008152	metabolic process
comp10314_c0_seq1	argonaute protein	P	GO:0009987	cellular process
comp10314_c0_seq1	argonaute protein	P	GO:0007275	multicellular organismal development
comp10314_c0_seq1	argonaute protein	F	GO:0003723	RNA binding
comp10314_c0_seq1	argonaute protein	P	GO:0006950	response to stress
comp10314_c0_seq1	argonaute protein	P	GO:0009607	response to biotic stimulus
comp10314_c0_seq1	argonaute protein	P	GO:0009653	anatomical structure morphogenesis
comp10314_c0_seq1	argonaute protein	F	GO:0004518	nuclease activity
comp10314_c0_seq1	argonaute protein	P	GO:0009719	response to endogenous stimulus
comp10314_c0_seq1	argonaute protein	P	GO:0009628	response to abiotic stimulus
comp10314_c0_seq1	argonaute protein	C	GO:0005634	nucleus
comp10314_c0_seq1	argonaute protein	P	GO:0000003	reproduction
comp10314_c0_seq1	argonaute protein	P	GO:0009791	post-embryonic development
comp10314_c0_seq1	argonaute protein	P	GO:0009790	embryo development
comp10314_c0_seq1	argonaute protein	P	GO:0040029	regulation of gene expression, epigenetic
comp10316_c0_seq1	uncharacterized membrane	P	GO:0008152	metabolic process
comp10316_c0_seq1	uncharacterized membrane	P	GO:0006810	transport
comp10316_c0_seq1	uncharacterized membrane	F	GO:0003824	catalytic activity
comp10316_c0_seq2	uncharacterized membrane	P	GO:0008152	metabolic process
comp10316_c0_seq2	uncharacterized membrane	P	GO:0006810	transport
comp10316_c0_seq2	uncharacterized membrane	F	GO:0003824	catalytic activity
comp10321_c0_seq1	actin 1	C	GO:0005856	cytoskeleton
comp10321_c0_seq1	actin 1	C	GO:0005737	cytoplasm
comp10321_c0_seq1	actin 1	F	GO:0000166	nucleotide binding
comp10329_c0_seq1	cytochrome p450 704c1-like	F	GO:0005488	binding
comp10329_c0_seq1	cytochrome p450 704c1-like	F	GO:0003824	catalytic activity
comp10329_c0_seq1	cytochrome p450 704c1-like	F	GO:0003674	molecular_function
comp10329_c0_seq1	cytochrome p450 704c1-like	P	GO:0008152	metabolic process
comp10329_c0_seq2	cytochrome p450 704c1-like	F	GO:0005488	binding
comp10329_c0_seq2	cytochrome p450 704c1-like	F	GO:0003824	catalytic activity
comp10329_c0_seq2	cytochrome p450 704c1-like	F	GO:0003674	molecular_function
comp10329_c0_seq2	cytochrome p450 704c1-like	P	GO:0008152	metabolic process
comp10330_c0_seq1	upf0551 protein c8orf38 mitochondrial-like	P	GO:0009058	biosynthetic process
comp10330_c0_seq1	upf0551 protein c8orf38 mitochondrial-like	F	GO:0016740	transferase activity
comp10330_c0_seq2	upf0551 protein c8orf38 mitochondrial-like	P	GO:0009058	biosynthetic process
comp10330_c0_seq2	upf0551 protein c8orf38 mitochondrial-like	F	GO:0016740	transferase activity
comp10331_c0_seq1	dual specificity protein phosphatase 12-like	P	GO:0006464	cellular protein modification process
comp10331_c0_seq1	dual specificity protein phosphatase 12-like	P	GO:0008152	metabolic process
comp10331_c0_seq1	dual specificity protein phosphatase 12-like	P	GO:0007165	signal transduction
comp10331_c0_seq1	dual specificity protein phosphatase 12-like	F	GO:0016787	hydrolase activity
comp10332_c0_seq1	af509869_1nam-like protein 6	F	GO:0003677	DNA binding
comp10332_c0_seq1	af509869_1nam-like protein 6	N	GO:0006350
comp10334_c0_seq1	adenylate kinase b-like	F	GO:0016301	kinase activity
comp10334_c0_seq1	adenylate kinase b-like	P	GO:0006139	nucleobase-containing compound metabolic process
comp10334_c0_seq1	adenylate kinase b-like	F	GO:0005488	binding
comp10334_c0_seq1	adenylate kinase b-like	P	GO:0008150	biological_process
comp10334_c0_seq1	adenylate kinase b-like	C	GO:0005886	plasma membrane
comp10334_c0_seq1	adenylate kinase b-like	C	GO:0016020	membrane
comp10334_c0_seq1	adenylate kinase b-like	C	GO:0005773	vacuole
comp10334_c0_seq1	adenylate kinase b-like	F	GO:0000166	nucleotide binding
comp10334_c0_seq1	adenylate kinase b-like	C	GO:0005739	mitochondrion
comp10338_c0_seq1	anaerobic basic leucine zipper protein	F	GO:0003700	sequence-specific DNA binding transcription factor activity
comp10338_c0_seq1	anaerobic basic leucine zipper protein	F	GO:0003677	DNA binding
comp10338_c0_seq1	anaerobic basic leucine zipper protein	F	GO:0005515	protein binding
comp10338_c0_seq1	anaerobic basic leucine zipper protein	N	GO:0006350
comp10339_c0_seq1	probable transmembrane ascorbate ferrireductase 3-like	C	GO:0016021	integral to membrane
comp10341_c0_seq1	protein vernalization insensitive 3-like	P	GO:0016043	cellular component organization
comp10341_c0_seq1	protein vernalization insensitive 3-like	P	GO:0006464	cellular protein modification process
comp10341_c0_seq1	protein vernalization insensitive 3-like	P	GO:0009908	flower development
comp10341_c0_seq1	protein vernalization insensitive 3-like	P	GO:0006950	response to stress
comp10341_c0_seq1	protein vernalization insensitive 3-like	P	GO:0009628	response to abiotic stimulus
comp10346_c0_seq1	protein trigalactosyldiacylglycerol chloroplastic-like	F	GO:0005215	transporter activity
comp10346_c0_seq1	protein trigalactosyldiacylglycerol chloroplastic-like	F	GO:0008289	lipid binding
comp10346_c0_seq1	protein trigalactosyldiacylglycerol chloroplastic-like	P	GO:0006810	transport
comp10346_c0_seq1	protein trigalactosyldiacylglycerol chloroplastic-like	P	GO:0009987	cellular process
comp10346_c0_seq1	protein trigalactosyldiacylglycerol chloroplastic-like	C	GO:0016020	membrane
comp10346_c0_seq1	protein trigalactosyldiacylglycerol chloroplastic-like	C	GO:0009536	plastid
comp10348_c0_seq1	glutathione peroxidase 4	P	GO:0000003	reproduction
comp10348_c0_seq1	glutathione peroxidase 4	P	GO:0009791	post-embryonic development
comp10348_c0_seq1	glutathione peroxidase 4	P	GO:0009790	embryo development
comp10348_c0_seq1	glutathione peroxidase 4	F	GO:0003824	catalytic activity
comp10348_c0_seq1	glutathione peroxidase 4	P	GO:0008152	metabolic process
comp10348_c0_seq1	glutathione peroxidase 4	C	GO:0005886	plasma membrane
comp10348_c0_seq1	glutathione peroxidase 4	P	GO:0006950	response to stress
comp10349_c0_seq1	serine threonine-protein kinase bri1-like 2-like	P	GO:0006464	cellular protein modification process
comp10349_c0_seq1	serine threonine-protein kinase bri1-like 2-like	P	GO:0008152	metabolic process
comp10349_c0_seq1	serine threonine-protein kinase bri1-like 2-like	F	GO:0016301	kinase activity
comp10349_c0_seq1	serine threonine-protein kinase bri1-like 2-like	C	GO:0016020	membrane
comp10349_c0_seq1	serine threonine-protein kinase bri1-like 2-like	P	GO:0006810	transport
comp10349_c0_seq1	serine threonine-protein kinase bri1-like 2-like	F	GO:0005515	protein binding
comp10349_c0_seq1	serine threonine-protein kinase bri1-like 2-like	P	GO:0007275	multicellular organismal development
comp10349_c0_seq1	serine threonine-protein kinase bri1-like 2-like	F	GO:0000166	nucleotide binding
comp10349_c0_seq1	serine threonine-protein kinase bri1-like 2-like	F	GO:0003824	catalytic activity
comp10349_c0_seq1	serine threonine-protein kinase bri1-like 2-like	P	GO:0009719	response to endogenous stimulus
comp10349_c0_seq1	serine threonine-protein kinase bri1-like 2-like	P	GO:0007165	signal transduction
comp10351_c0_seq1	armadillo beta-catenin-like repeat-containing protein	C	GO:0005886	plasma membrane
comp10351_c0_seq1	armadillo beta-catenin-like repeat-containing protein	P	GO:0009058	biosynthetic process
comp10351_c0_seq1	armadillo beta-catenin-like repeat-containing protein	P	GO:0006464	cellular protein modification process
comp10351_c0_seq1	armadillo beta-catenin-like repeat-containing protein	P	GO:0005975	carbohydrate metabolic process
comp10352_c0_seq1	ankyrin repeat-containing	C	GO:0005829	cytosol
comp10354_c0_seq1	diacylglycerol kinase zeta-like	P	GO:0008152	metabolic process
comp10354_c0_seq1	diacylglycerol kinase zeta-like	P	GO:0007165	signal transduction
comp10354_c0_seq1	diacylglycerol kinase zeta-like	C	GO:0005886	plasma membrane
comp10354_c0_seq1	diacylglycerol kinase zeta-like	P	GO:0007275	multicellular organismal development
comp10354_c0_seq1	diacylglycerol kinase zeta-like	F	GO:0016301	kinase activity
comp10354_c1_seq1	probable diacylglycerol kinase 3-like	P	GO:0008152	metabolic process
comp10354_c1_seq1	probable diacylglycerol kinase 3-like	P	GO:0007165	signal transduction
comp10354_c1_seq1	probable diacylglycerol kinase 3-like	C	GO:0005886	plasma membrane
comp10354_c1_seq1	probable diacylglycerol kinase 3-like	P	GO:0009987	cellular process
comp10354_c1_seq1	probable diacylglycerol kinase 3-like	P	GO:0007275	multicellular organismal development
comp10354_c1_seq1	probable diacylglycerol kinase 3-like	F	GO:0016301	kinase activity
comp10355_c0_seq1	probable gmp synthase	F	GO:0016787	hydrolase activity
comp10355_c0_seq1	probable gmp synthase	P	GO:0006950	response to stress
comp10355_c0_seq1	probable gmp synthase	P	GO:0006259	DNA metabolic process
comp10356_c0_seq1	probable beta- -galactosyltransferase 2-like	C	GO:0005794	Golgi apparatus
comp10356_c0_seq1	probable beta- -galactosyltransferase 2-like	F	GO:0016740	transferase activity
comp10356_c0_seq1	probable beta- -galactosyltransferase 2-like	P	GO:0009058	biosynthetic process
comp10356_c0_seq1	probable beta- -galactosyltransferase 2-like	P	GO:0006464	cellular protein modification process
comp10356_c0_seq1	probable beta- -galactosyltransferase 2-like	P	GO:0005975	carbohydrate metabolic process
comp10356_c0_seq1	probable beta- -galactosyltransferase 2-like	C	GO:0016020	membrane
comp10360_c0_seq1	hypothetical protein VITISV_036307	F	GO:0005488	binding
comp10360_c0_seq1	hypothetical protein VITISV_036307	F	GO:0016740	transferase activity
comp10360_c0_seq2	hypothetical protein VITISV_040983	F	GO:0016740	transferase activity
comp10360_c0_seq2	hypothetical protein VITISV_040983	F	GO:0005488	binding
comp10360_c0_seq2	hypothetical protein VITISV_040983	P	GO:0008152	metabolic process
comp10360_c0_seq2	hypothetical protein VITISV_040983	P	GO:0009987	cellular process
comp10362_c0_seq1	hexokinase 6	P	GO:0006950	response to stress
comp10362_c0_seq1	hexokinase 6	P	GO:0009628	response to abiotic stimulus
comp10362_c0_seq1	hexokinase 6	P	GO:0008152	metabolic process
comp10362_c0_seq1	hexokinase 6	P	GO:0009987	cellular process
comp10362_c0_seq1	hexokinase 6	F	GO:0000166	nucleotide binding
comp10362_c0_seq1	hexokinase 6	P	GO:0005975	carbohydrate metabolic process
comp10362_c0_seq1	hexokinase 6	P	GO:0006091	generation of precursor metabolites and energy
comp10362_c0_seq1	hexokinase 6	P	GO:0009056	catabolic process
comp10362_c0_seq1	hexokinase 6	F	GO:0016301	kinase activity
comp10362_c0_seq1	hexokinase 6	C	GO:0009536	plastid
comp10362_c0_seq1	hexokinase 6	C	GO:0005739	mitochondrion
comp10363_c0_seq1	elongation factor p	F	GO:0008135	translation factor activity, nucleic acid binding
comp10363_c0_seq1	elongation factor p	P	GO:0009058	biosynthetic process
comp10363_c0_seq1	elongation factor p	P	GO:0009987	cellular process
comp10363_c0_seq1	elongation factor p	C	GO:0005739	mitochondrion
comp10363_c0_seq1	elongation factor p	P	GO:0006412	translation
comp10363_c0_seq2	elongation factor p	F	GO:0008135	translation factor activity, nucleic acid binding
comp10363_c0_seq2	elongation factor p	P	GO:0009058	biosynthetic process
comp10363_c0_seq2	elongation factor p	P	GO:0009987	cellular process
comp10363_c0_seq2	elongation factor p	C	GO:0005739	mitochondrion
comp10363_c0_seq2	elongation factor p	P	GO:0006412	translation
comp10364_c0_seq1	atp-dependent dna helicase 2 subunit ku80-like	P	GO:0006950	response to stress
comp10364_c0_seq1	atp-dependent dna helicase 2 subunit ku80-like	P	GO:0006259	DNA metabolic process
comp10364_c0_seq1	atp-dependent dna helicase 2 subunit ku80-like	F	GO:0016787	hydrolase activity
comp10364_c0_seq1	atp-dependent dna helicase 2 subunit ku80-like	C	GO:0005634	nucleus
comp10364_c0_seq1	atp-dependent dna helicase 2 subunit ku80-like	P	GO:0009628	response to abiotic stimulus
comp10364_c0_seq1	atp-dependent dna helicase 2 subunit ku80-like	F	GO:0003677	DNA binding
comp10369_c0_seq1	rna-dependent rna polymerase 2-like	F	GO:0016740	transferase activity
comp10369_c0_seq1	rna-dependent rna polymerase 2-like	F	GO:0003676	nucleic acid binding
comp10369_c0_seq1	rna-dependent rna polymerase 2-like	F	GO:0000166	nucleotide binding
comp10369_c0_seq1	rna-dependent rna polymerase 2-like	P	GO:0040029	regulation of gene expression, epigenetic
comp10369_c0_seq1	rna-dependent rna polymerase 2-like	P	GO:0009987	cellular process
comp1036_c0_seq1	acc oxidase	F	GO:0005488	binding
comp1036_c0_seq1	acc oxidase	P	GO:0009058	biosynthetic process
comp1036_c0_seq1	acc oxidase	N	GO:0006519
comp1036_c0_seq1	acc oxidase	P	GO:0009835	fruit ripening
comp1036_c0_seq1	acc oxidase	F	GO:0003824	catalytic activity
comp1036_c0_seq1	acc oxidase	P	GO:0008152	metabolic process
comp10370_c0_seq1	cytochrome c-type biogenesis	P	GO:0009790	embryo development
comp10370_c0_seq1	cytochrome c-type biogenesis	C	GO:0005575	cellular_component
comp10370_c0_seq1	cytochrome c-type biogenesis	C	GO:0016020	membrane
comp10370_c0_seq1	cytochrome c-type biogenesis	C	GO:0005739	mitochondrion
comp10370_c0_seq1	cytochrome c-type biogenesis	F	GO:0003824	catalytic activity
comp10370_c0_seq1	cytochrome c-type biogenesis	P	GO:0008152	metabolic process
comp10370_c0_seq2	cytochrome c-type biogenesis	P	GO:0009790	embryo development
comp10370_c0_seq2	cytochrome c-type biogenesis	C	GO:0005575	cellular_component
comp10370_c0_seq2	cytochrome c-type biogenesis	C	GO:0016020	membrane
comp10370_c0_seq2	cytochrome c-type biogenesis	C	GO:0005739	mitochondrion
comp10370_c0_seq2	cytochrome c-type biogenesis	F	GO:0003824	catalytic activity
comp10370_c0_seq2	cytochrome c-type biogenesis	P	GO:0008152	metabolic process
comp10371_c0_seq1	probable importin-7 homolog	P	GO:0006810	transport
comp10371_c0_seq1	probable importin-7 homolog	P	GO:0009987	cellular process
comp10371_c0_seq1	probable importin-7 homolog	C	GO:0005737	cytoplasm
comp10371_c0_seq1	probable importin-7 homolog	F	GO:0005215	transporter activity
comp10372_c0_seq1	catalytic region zinc cchc-type peptidase catalytic	F	GO:0005488	binding
comp10372_c0_seq2	retrotransposon protein	F	GO:0003676	nucleic acid binding
comp10372_c0_seq2	retrotransposon protein	F	GO:0005488	binding
comp10372_c0_seq2	retrotransposon protein	P	GO:0006259	DNA metabolic process
comp10373_c0_seq1	subtilisin-like protease-like	P	GO:0008150	biological_process
comp10373_c0_seq1	subtilisin-like protease-like	P	GO:0019538	protein metabolic process
comp10373_c0_seq1	subtilisin-like protease-like	P	GO:0009056	catabolic process
comp10373_c0_seq1	subtilisin-like protease-like	F	GO:0005515	protein binding
comp10373_c0_seq1	subtilisin-like protease-like	F	GO:0016787	hydrolase activity
comp10373_c0_seq2	subtilisin-like protease-like	P	GO:0008150	biological_process
comp10373_c0_seq2	subtilisin-like protease-like	P	GO:0019538	protein metabolic process
comp10373_c0_seq2	subtilisin-like protease-like	P	GO:0009056	catabolic process
comp10373_c0_seq2	subtilisin-like protease-like	F	GO:0005515	protein binding
comp10373_c0_seq2	subtilisin-like protease-like	F	GO:0016787	hydrolase activity
comp10381_c0_seq1	dna-directed rna polymerase i subunit rpa12	N	GO:0006350
comp10381_c0_seq1	dna-directed rna polymerase i subunit rpa12	F	GO:0003676	nucleic acid binding
comp10384_c0_seq1	peptidyl-prolyl cis-trans isomerase cyp19-3-like	P	GO:0008150	biological_process
comp10384_c0_seq1	peptidyl-prolyl cis-trans isomerase cyp19-3-like	P	GO:0019538	protein metabolic process
comp10384_c0_seq1	peptidyl-prolyl cis-trans isomerase cyp19-3-like	P	GO:0009987	cellular process
comp10384_c0_seq1	peptidyl-prolyl cis-trans isomerase cyp19-3-like	P	GO:0006464	cellular protein modification process
comp10384_c0_seq1	peptidyl-prolyl cis-trans isomerase cyp19-3-like	F	GO:0003824	catalytic activity
comp10384_c1_seq1	peptidyl-prolyl cis-trans isomerase	P	GO:0008150	biological_process
comp10384_c1_seq1	peptidyl-prolyl cis-trans isomerase	P	GO:0019538	protein metabolic process
comp10384_c1_seq1	peptidyl-prolyl cis-trans isomerase	P	GO:0009987	cellular process
comp10384_c1_seq1	peptidyl-prolyl cis-trans isomerase	P	GO:0006464	cellular protein modification process
comp10384_c1_seq1	peptidyl-prolyl cis-trans isomerase	F	GO:0003824	catalytic activity
comp10391_c0_seq1	p-loop containing nucleoside triphosphate hydrolase-like protein	F	GO:0016787	hydrolase activity
comp10391_c0_seq1	p-loop containing nucleoside triphosphate hydrolase-like protein	F	GO:0000166	nucleotide binding
comp10391_c0_seq1	p-loop containing nucleoside triphosphate hydrolase-like protein	P	GO:0009058	biosynthetic process
comp10391_c0_seq1	p-loop containing nucleoside triphosphate hydrolase-like protein	N	GO:0006519
comp10392_c0_seq1	calcium-transporting atpase plasma membrane-type-like	F	GO:0016787	hydrolase activity
comp10392_c0_seq1	calcium-transporting atpase plasma membrane-type-like	F	GO:0005215	transporter activity
comp10392_c0_seq1	calcium-transporting atpase plasma membrane-type-like	F	GO:0005515	protein binding
comp10392_c0_seq1	calcium-transporting atpase plasma membrane-type-like	P	GO:0006810	transport
comp10392_c0_seq1	calcium-transporting atpase plasma membrane-type-like	P	GO:0009987	cellular process
comp10392_c0_seq1	calcium-transporting atpase plasma membrane-type-like	C	GO:0016020	membrane
comp10392_c0_seq1	calcium-transporting atpase plasma membrane-type-like	F	GO:0005488	binding
comp10392_c0_seq1	calcium-transporting atpase plasma membrane-type-like	P	GO:0009058	biosynthetic process
comp10392_c0_seq1	calcium-transporting atpase plasma membrane-type-like	P	GO:0006139	nucleobase-containing compound metabolic process
comp10392_c0_seq1	calcium-transporting atpase plasma membrane-type-like	F	GO:0000166	nucleotide binding
comp10392_c0_seq1	calcium-transporting atpase plasma membrane-type-like	C	GO:0005783	endoplasmic reticulum
comp10392_c0_seq1	calcium-transporting atpase plasma membrane-type-like	C	GO:0005886	plasma membrane
comp10393_c0_seq1	zinc finger protein zat10-like	F	GO:0003676	nucleic acid binding
comp10402_c0_seq1	zinc finger protein zat5-like	F	GO:0005488	binding
comp10402_c0_seq1	zinc finger protein zat5-like	F	GO:0003676	nucleic acid binding
comp10402_c0_seq1	zinc finger protein zat5-like	C	GO:0005622	intracellular
comp10402_c1_seq1	zinc finger protein zat5-like	F	GO:0005488	binding
comp10402_c1_seq1	zinc finger protein zat5-like	F	GO:0003676	nucleic acid binding
comp10402_c1_seq1	zinc finger protein zat5-like	C	GO:0005622	intracellular
comp10406_c1_seq1	armadillo beta-catenin-like repeat-containing protein	C	GO:0005829	cytosol
comp10406_c1_seq1	armadillo beta-catenin-like repeat-containing protein	P	GO:0005975	carbohydrate metabolic process
comp10406_c1_seq1	armadillo beta-catenin-like repeat-containing protein	C	GO:0005618	cell wall
comp10406_c1_seq1	armadillo beta-catenin-like repeat-containing protein	P	GO:0009987	cellular process
comp10406_c1_seq1	armadillo beta-catenin-like repeat-containing protein	P	GO:0016043	cellular component organization
comp10410_c0_seq1	---NA---	F	GO:0003677	DNA binding
comp10410_c0_seq1	---NA---	F	GO:0008270	zinc ion binding
comp10410_c1_seq1	zinc finger	F	GO:0003677	DNA binding
comp10410_c1_seq1	zinc finger	F	GO:0005488	binding
comp10410_c1_seq1	zinc finger	N	GO:0006350
comp10420_c0_seq1	endo- -beta-xylanase a-like	F	GO:0016787	hydrolase activity
comp10420_c0_seq1	endo- -beta-xylanase a-like	P	GO:0005975	carbohydrate metabolic process
comp10420_c0_seq1	endo- -beta-xylanase a-like	P	GO:0009987	cellular process
comp10420_c0_seq1	endo- -beta-xylanase a-like	P	GO:0009056	catabolic process
comp10420_c0_seq1	endo- -beta-xylanase a-like	F	GO:0005488	binding
comp10425_c0_seq1	peroxidase 4-like	F	GO:0005488	binding
comp10425_c0_seq1	peroxidase 4-like	C	GO:0005576	extracellular region
comp10425_c0_seq1	peroxidase 4-like	C	GO:0005618	cell wall
comp10425_c0_seq1	peroxidase 4-like	F	GO:0003824	catalytic activity
comp10425_c0_seq1	peroxidase 4-like	P	GO:0008152	metabolic process
comp10425_c0_seq1	peroxidase 4-like	P	GO:0006950	response to stress
comp10425_c0_seq2	peroxidase 4-like	F	GO:0005488	binding
comp10425_c0_seq2	peroxidase 4-like	C	GO:0005576	extracellular region
comp10425_c0_seq2	peroxidase 4-like	C	GO:0005618	cell wall
comp10425_c0_seq2	peroxidase 4-like	F	GO:0003824	catalytic activity
comp10425_c0_seq2	peroxidase 4-like	P	GO:0008152	metabolic process
comp10425_c0_seq2	peroxidase 4-like	P	GO:0006950	response to stress
comp10427_c0_seq1	protein	C	GO:0070461	SAGA-type complex
comp10427_c0_seq2	protein	C	GO:0070461	SAGA-type complex
comp10428_c0_seq1	glutamate-gated kainate-type ion channel receptor subunit 5	F	GO:0005215	transporter activity
comp10428_c0_seq1	glutamate-gated kainate-type ion channel receptor subunit 5	P	GO:0006810	transport
comp10428_c0_seq1	glutamate-gated kainate-type ion channel receptor subunit 5	F	GO:0004872	receptor activity
comp10428_c0_seq1	glutamate-gated kainate-type ion channel receptor subunit 5	P	GO:0007165	signal transduction
comp10428_c0_seq1	glutamate-gated kainate-type ion channel receptor subunit 5	C	GO:0016020	membrane
comp10428_c0_seq1	glutamate-gated kainate-type ion channel receptor subunit 5	C	GO:0030312	external encapsulating structure
comp10430_c0_seq1	ankyrin repeat-containing protein at5g02620-like	F	GO:0005515	protein binding
comp10431_c0_seq1	hexokinase 3	C	GO:0016020	membrane
comp10431_c0_seq1	hexokinase 3	C	GO:0009536	plastid
comp10431_c0_seq1	hexokinase 3	P	GO:0008152	metabolic process
comp10431_c0_seq1	hexokinase 3	P	GO:0009987	cellular process
comp10431_c0_seq1	hexokinase 3	F	GO:0000166	nucleotide binding
comp10431_c0_seq1	hexokinase 3	P	GO:0005975	carbohydrate metabolic process
comp10431_c0_seq1	hexokinase 3	P	GO:0006091	generation of precursor metabolites and energy
comp10431_c0_seq1	hexokinase 3	P	GO:0009056	catabolic process
comp10431_c0_seq1	hexokinase 3	F	GO:0016301	kinase activity
comp10431_c1_seq1	hexokinase 3	C	GO:0016020	membrane
comp10431_c1_seq1	hexokinase 3	C	GO:0009536	plastid
comp10431_c1_seq1	hexokinase 3	P	GO:0008152	metabolic process
comp10431_c1_seq1	hexokinase 3	P	GO:0009987	cellular process
comp10431_c1_seq1	hexokinase 3	F	GO:0000166	nucleotide binding
comp10431_c1_seq1	hexokinase 3	P	GO:0005975	carbohydrate metabolic process
comp10431_c1_seq1	hexokinase 3	P	GO:0006091	generation of precursor metabolites and energy
comp10431_c1_seq1	hexokinase 3	P	GO:0009056	catabolic process
comp10431_c1_seq1	hexokinase 3	F	GO:0016301	kinase activity
comp10435_c0_seq1	f-box kelch-repeat protein at3g06240-like	F	GO:0005515	protein binding
comp10441_c0_seq1	---NA---	F	GO:0003735	structural constituent of ribosome
comp10441_c0_seq1	---NA---	C	GO:0005840	ribosome
comp10441_c0_seq1	---NA---	P	GO:0006412	translation
comp10443_c0_seq1	---NA---	F	GO:0005515	protein binding
comp10444_c0_seq1	zinc finger ccch domain-containing protein 32	F	GO:0003676	nucleic acid binding
comp10445_c0_seq1	probable s-acyltransferase at4g15080-like	F	GO:0005488	binding
comp10445_c0_seq1	probable s-acyltransferase at4g15080-like	C	GO:0005886	plasma membrane
comp10447_c0_seq1	dna repair and recombination protein rad54-like	F	GO:0000166	nucleotide binding
comp10447_c0_seq1	dna repair and recombination protein rad54-like	F	GO:0016787	hydrolase activity
comp10447_c0_seq1	dna repair and recombination protein rad54-like	F	GO:0003677	DNA binding
comp10447_c0_seq2	dna repair and recombination protein rad54-like	F	GO:0000166	nucleotide binding
comp10447_c0_seq2	dna repair and recombination protein rad54-like	F	GO:0016787	hydrolase activity
comp10447_c0_seq2	dna repair and recombination protein rad54-like	F	GO:0003677	DNA binding
comp10453_c0_seq1	btb poz domain-containing protein at4g08455-like	F	GO:0005515	protein binding
comp10456_c0_seq1	elongator complex protein 2-like	F	GO:0005515	protein binding
comp10456_c0_seq2	elongator complex protein 2-like	F	GO:0005515	protein binding
comp10461_c0_seq1	malate glyoxysomal-like	P	GO:0006091	generation of precursor metabolites and energy
comp10461_c0_seq1	malate glyoxysomal-like	P	GO:0009056	catabolic process
comp10461_c0_seq1	malate glyoxysomal-like	C	GO:0005777	peroxisome
comp10461_c0_seq1	malate glyoxysomal-like	F	GO:0016740	transferase activity
comp10461_c0_seq1	malate glyoxysomal-like	P	GO:0005975	carbohydrate metabolic process
comp10461_c0_seq1	malate glyoxysomal-like	P	GO:0009987	cellular process
comp10462_c0_seq1	clathrin binding	C	GO:0005737	cytoplasm
comp10463_c0_seq1	kinesin heavy	P	GO:0009987	cellular process
comp10463_c0_seq1	kinesin heavy	F	GO:0000166	nucleotide binding
comp10463_c0_seq1	kinesin heavy	F	GO:0005488	binding
comp10463_c0_seq1	kinesin heavy	F	GO:0003774	motor activity
comp10463_c0_seq1	kinesin heavy	C	GO:0005856	cytoskeleton
comp10463_c0_seq2	kinesin-related protein	P	GO:0009987	cellular process
comp10463_c0_seq2	kinesin-related protein	F	GO:0000166	nucleotide binding
comp10463_c0_seq2	kinesin-related protein	F	GO:0005488	binding
comp10463_c0_seq2	kinesin-related protein	F	GO:0003774	motor activity
comp10463_c0_seq2	kinesin-related protein	C	GO:0005856	cytoskeleton
comp10464_c0_seq1	dna binding protein	F	GO:0003682	chromatin binding
comp10464_c0_seq1	dna binding protein	F	GO:0003677	DNA binding
comp10466_c0_seq1	loxc homologue	P	GO:0009058	biosynthetic process
comp10466_c0_seq1	loxc homologue	P	GO:0009987	cellular process
comp10466_c0_seq1	loxc homologue	P	GO:0006629	lipid metabolic process
comp10466_c0_seq1	loxc homologue	F	GO:0005488	binding
comp10466_c0_seq1	loxc homologue	F	GO:0003824	catalytic activity
comp10466_c0_seq1	loxc homologue	P	GO:0008152	metabolic process
comp10471_c0_seq1	core-2 i-branching beta- -n-acetylglucosaminyltransferase family protein	C	GO:0016020	membrane
comp10471_c0_seq1	core-2 i-branching beta- -n-acetylglucosaminyltransferase family protein	F	GO:0016740	transferase activity
comp10475_c0_seq1	pentatricopeptide repeat-containing protein	F	GO:0005515	protein binding
comp10475_c0_seq2	pentatricopeptide repeat-containing protein	F	GO:0005515	protein binding
comp10476_c0_seq1	---NA---	F	GO:0005515	protein binding
comp10478_c0_seq1	probable lrr receptor-like serine threonine-protein kinase at4g20940-like	F	GO:0003824	catalytic activity
comp10478_c0_seq1	probable lrr receptor-like serine threonine-protein kinase at4g20940-like	P	GO:0006464	cellular protein modification process
comp10478_c0_seq1	probable lrr receptor-like serine threonine-protein kinase at4g20940-like	F	GO:0016301	kinase activity
comp10478_c0_seq1	probable lrr receptor-like serine threonine-protein kinase at4g20940-like	P	GO:0005975	carbohydrate metabolic process
comp10478_c0_seq1	probable lrr receptor-like serine threonine-protein kinase at4g20940-like	P	GO:0006139	nucleobase-containing compound metabolic process
comp10478_c0_seq1	probable lrr receptor-like serine threonine-protein kinase at4g20940-like	P	GO:0009056	catabolic process
comp10478_c0_seq1	probable lrr receptor-like serine threonine-protein kinase at4g20940-like	P	GO:0019748	secondary metabolic process
comp10478_c0_seq1	probable lrr receptor-like serine threonine-protein kinase at4g20940-like	C	GO:0016020	membrane
comp10478_c0_seq1	probable lrr receptor-like serine threonine-protein kinase at4g20940-like	N	GO:0006519
comp10478_c0_seq1	probable lrr receptor-like serine threonine-protein kinase at4g20940-like	F	GO:0000166	nucleotide binding
comp10478_c0_seq1	probable lrr receptor-like serine threonine-protein kinase at4g20940-like	F	GO:0005488	binding
comp10478_c0_seq1	probable lrr receptor-like serine threonine-protein kinase at4g20940-like	F	GO:0016787	hydrolase activity
comp10478_c0_seq1	probable lrr receptor-like serine threonine-protein kinase at4g20940-like	C	GO:0005886	plasma membrane
comp10480_c0_seq1	protein kinase chloroplastic-like	F	GO:0000166	nucleotide binding
comp10480_c0_seq1	protein kinase chloroplastic-like	P	GO:0006464	cellular protein modification process
comp10480_c0_seq1	protein kinase chloroplastic-like	F	GO:0016301	kinase activity
comp10481_c0_seq1	PREDICTED: uncharacterized protein LOC101248399	F	GO:0005488	binding
comp10481_c1_seq1	ring finger protein	F	GO:0005488	binding
comp10484_c0_seq1	gata transcription factor 5	F	GO:0005488	binding
comp10484_c0_seq2	gata transcription factor 5	F	GO:0005488	binding
comp10489_c0_seq1	serine carboxypeptidase-like 45-like	C	GO:0005618	cell wall
comp10489_c0_seq1	serine carboxypeptidase-like 45-like	F	GO:0016787	hydrolase activity
comp10489_c0_seq1	serine carboxypeptidase-like 45-like	P	GO:0019538	protein metabolic process
comp10489_c0_seq1	serine carboxypeptidase-like 45-like	P	GO:0009056	catabolic process
comp10489_c0_seq2	serine carboxypeptidase-like 45-like	C	GO:0005618	cell wall
comp10489_c0_seq2	serine carboxypeptidase-like 45-like	F	GO:0016787	hydrolase activity
comp10489_c0_seq2	serine carboxypeptidase-like 45-like	P	GO:0019538	protein metabolic process
comp10489_c0_seq2	serine carboxypeptidase-like 45-like	P	GO:0009056	catabolic process
comp1048_c0_seq1	beta-cyanoalanine synthase	F	GO:0005488	binding
comp1048_c0_seq1	beta-cyanoalanine synthase	F	GO:0003824	catalytic activity
comp1048_c0_seq1	beta-cyanoalanine synthase	P	GO:0009058	biosynthetic process
comp1048_c0_seq1	beta-cyanoalanine synthase	N	GO:0006519
comp1048_c0_seq1	beta-cyanoalanine synthase	F	GO:0016740	transferase activity
comp1048_c0_seq1	beta-cyanoalanine synthase	P	GO:0009835	fruit ripening
comp1048_c0_seq1	beta-cyanoalanine synthase	P	GO:0008152	metabolic process
comp1048_c0_seq1	beta-cyanoalanine synthase	P	GO:0009987	cellular process
comp10494_c0_seq1	diphthine synthase	P	GO:0009058	biosynthetic process
comp10494_c0_seq1	diphthine synthase	P	GO:0006139	nucleobase-containing compound metabolic process
comp10494_c0_seq1	diphthine synthase	P	GO:0006464	cellular protein modification process
comp10494_c0_seq1	diphthine synthase	F	GO:0016740	transferase activity
comp10494_c0_seq1	diphthine synthase	P	GO:0008152	metabolic process
comp10494_c0_seq1	diphthine synthase	P	GO:0009987	cellular process
comp10497_c0_seq1	protein	F	GO:0003677	DNA binding
comp10497_c0_seq1	protein	P	GO:0000003	reproduction
comp10497_c0_seq1	protein	P	GO:0009791	post-embryonic development
comp10497_c0_seq1	protein	P	GO:0009790	embryo development
comp10497_c0_seq1	protein	P	GO:0009628	response to abiotic stimulus
comp10497_c0_seq1	protein	P	GO:0009606	tropism
comp10497_c0_seq1	protein	C	GO:0005634	nucleus
comp10498_c0_seq1	heparanase-like protein 1-like	C	GO:0005618	cell wall
comp10498_c0_seq2	heparanase-like protein 1-like	C	GO:0016020	membrane
comp10499_c0_seq1	af202182_12 -hydroxy isoflavone dihydroflavonol reductase homolog	C	GO:0005737	cytoplasm
comp10499_c0_seq1	af202182_12 -hydroxy isoflavone dihydroflavonol reductase homolog	P	GO:0009058	biosynthetic process
comp10499_c0_seq1	af202182_12 -hydroxy isoflavone dihydroflavonol reductase homolog	N	GO:0006519
comp10499_c0_seq1	af202182_12 -hydroxy isoflavone dihydroflavonol reductase homolog	P	GO:0019748	secondary metabolic process
comp10499_c0_seq1	af202182_12 -hydroxy isoflavone dihydroflavonol reductase homolog	P	GO:0009987	cellular process
comp10499_c0_seq1	af202182_12 -hydroxy isoflavone dihydroflavonol reductase homolog	P	GO:0006629	lipid metabolic process
comp10499_c0_seq1	af202182_12 -hydroxy isoflavone dihydroflavonol reductase homolog	F	GO:0005488	binding
comp10499_c0_seq1	af202182_12 -hydroxy isoflavone dihydroflavonol reductase homolog	F	GO:0003824	catalytic activity
comp10499_c0_seq1	af202182_12 -hydroxy isoflavone dihydroflavonol reductase homolog	F	GO:0000166	nucleotide binding
comp104_c0_seq1	hippocampus abundant transcript 1	P	GO:0000003	reproduction
comp104_c0_seq1	hippocampus abundant transcript 1	P	GO:0009791	post-embryonic development
comp104_c0_seq1	hippocampus abundant transcript 1	P	GO:0009790	embryo development
comp104_c0_seq1	hippocampus abundant transcript 1	C	GO:0016020	membrane
comp104_c0_seq1	hippocampus abundant transcript 1	P	GO:0006810	transport
comp104_c0_seq1	hippocampus abundant transcript 1	P	GO:0009987	cellular process
comp104_c1_seq1	hippocampus abundant transcript 1	P	GO:0000003	reproduction
comp104_c1_seq1	hippocampus abundant transcript 1	P	GO:0009791	post-embryonic development
comp104_c1_seq1	hippocampus abundant transcript 1	P	GO:0009790	embryo development
comp104_c1_seq1	hippocampus abundant transcript 1	C	GO:0016020	membrane
comp104_c1_seq1	hippocampus abundant transcript 1	C	GO:0005886	plasma membrane
comp104_c1_seq1	hippocampus abundant transcript 1	P	GO:0006810	transport
comp104_c1_seq1	hippocampus abundant transcript 1	P	GO:0009987	cellular process
comp104_c1_seq1	hippocampus abundant transcript 1	F	GO:0005215	transporter activity
comp10501_c0_seq1	atp-dependent rna helicase dhx8-like	F	GO:0016787	hydrolase activity
comp10501_c0_seq1	atp-dependent rna helicase dhx8-like	F	GO:0003676	nucleic acid binding
comp10501_c0_seq1	atp-dependent rna helicase dhx8-like	P	GO:0008152	metabolic process
comp10501_c0_seq1	atp-dependent rna helicase dhx8-like	P	GO:0009987	cellular process
comp10501_c0_seq1	atp-dependent rna helicase dhx8-like	P	GO:0006139	nucleobase-containing compound metabolic process
comp10501_c0_seq1	atp-dependent rna helicase dhx8-like	F	GO:0000166	nucleotide binding
comp10501_c0_seq1	atp-dependent rna helicase dhx8-like	F	GO:0016740	transferase activity
comp10501_c0_seq1	atp-dependent rna helicase dhx8-like	F	GO:0016301	kinase activity
comp10501_c0_seq2	atp-dependent rna helicase dhx8-like	P	GO:0016043	cellular component organization
comp10501_c0_seq2	atp-dependent rna helicase dhx8-like	P	GO:0006950	response to stress
comp10501_c0_seq2	atp-dependent rna helicase dhx8-like	P	GO:0006259	DNA metabolic process
comp10501_c0_seq2	atp-dependent rna helicase dhx8-like	P	GO:0005975	carbohydrate metabolic process
comp10501_c0_seq2	atp-dependent rna helicase dhx8-like	P	GO:0009987	cellular process
comp10501_c0_seq2	atp-dependent rna helicase dhx8-like	P	GO:0009628	response to abiotic stimulus
comp10501_c0_seq2	atp-dependent rna helicase dhx8-like	F	GO:0016787	hydrolase activity
comp10501_c0_seq2	atp-dependent rna helicase dhx8-like	P	GO:0007049	cell cycle
comp10501_c0_seq2	atp-dependent rna helicase dhx8-like	F	GO:0003676	nucleic acid binding
comp10501_c0_seq2	atp-dependent rna helicase dhx8-like	P	GO:0009056	catabolic process
comp10501_c0_seq2	atp-dependent rna helicase dhx8-like	F	GO:0000166	nucleotide binding
comp10501_c0_seq2	atp-dependent rna helicase dhx8-like	P	GO:0009058	biosynthetic process
comp10505_c0_seq1	regulatory-associated protein of tor 1-like	P	GO:0031929	TOR signaling cascade
comp10505_c0_seq1	regulatory-associated protein of tor 1-like	C	GO:0031931	TORC1 complex
comp10505_c1_seq1	regulatory-associated protein of tor 1-like	P	GO:0000003	reproduction
comp10505_c1_seq1	regulatory-associated protein of tor 1-like	P	GO:0009791	post-embryonic development
comp10505_c1_seq1	regulatory-associated protein of tor 1-like	P	GO:0009790	embryo development
comp10505_c1_seq1	regulatory-associated protein of tor 1-like	P	GO:0016049	cell growth
comp10506_c0_seq1	ca2+ antiporter cation exchanger	C	GO:0016021	integral to membrane
comp10506_c0_seq1	ca2+ antiporter cation exchanger	P	GO:0055085	transmembrane transport
comp10507_c0_seq1	ef- calcium binding motif-containing protein	C	GO:0005773	vacuole
comp10507_c0_seq1	ef- calcium binding motif-containing protein	P	GO:0009987	cellular process
comp10507_c0_seq1	ef- calcium binding motif-containing protein	P	GO:0006810	transport
comp10507_c0_seq1	ef- calcium binding motif-containing protein	F	GO:0005488	binding
comp10509_c0_seq1	pentatricopeptide repeat-containing protein at5g44230-like	F	GO:0005515	protein binding
comp10509_c0_seq2	pentatricopeptide repeat-containing protein at4g21065-like	F	GO:0005515	protein binding
comp10511_c0_seq1	beta-amylase chloroplastic-like	F	GO:0005488	binding
comp10511_c0_seq1	beta-amylase chloroplastic-like	P	GO:0006950	response to stress
comp10511_c0_seq1	beta-amylase chloroplastic-like	P	GO:0009628	response to abiotic stimulus
comp10511_c0_seq1	beta-amylase chloroplastic-like	P	GO:0009058	biosynthetic process
comp10511_c0_seq1	beta-amylase chloroplastic-like	P	GO:0005975	carbohydrate metabolic process
comp10511_c0_seq1	beta-amylase chloroplastic-like	P	GO:0009987	cellular process
comp10511_c0_seq1	beta-amylase chloroplastic-like	F	GO:0016787	hydrolase activity
comp10511_c0_seq1	beta-amylase chloroplastic-like	C	GO:0009536	plastid
comp10511_c0_seq1	beta-amylase chloroplastic-like	P	GO:0009056	catabolic process
comp10515_c0_seq1	cchc-type integrase	F	GO:0003676	nucleic acid binding
comp10515_c0_seq1	cchc-type integrase	F	GO:0016301	kinase activity
comp10515_c0_seq1	cchc-type integrase	P	GO:0006464	cellular protein modification process
comp10515_c0_seq1	cchc-type integrase	F	GO:0000166	nucleotide binding
comp10515_c0_seq1	cchc-type integrase	P	GO:0006259	DNA metabolic process
comp10515_c0_seq2	Polyprotein, putative	F	GO:0003676	nucleic acid binding
comp10515_c0_seq2	Polyprotein, putative	F	GO:0016301	kinase activity
comp10515_c0_seq2	Polyprotein, putative	P	GO:0006464	cellular protein modification process
comp10515_c0_seq2	Polyprotein, putative	F	GO:0000166	nucleotide binding
comp10515_c0_seq2	Polyprotein, putative	P	GO:0006259	DNA metabolic process
comp10516_c0_seq1	n- partial	F	GO:0016740	transferase activity
comp10516_c0_seq1	n- partial	P	GO:0009653	anatomical structure morphogenesis
comp10516_c0_seq1	n- partial	P	GO:0016043	cellular component organization
comp10516_c0_seq1	n- partial	P	GO:0016049	cell growth
comp10516_c0_seq1	n- partial	P	GO:0009719	response to endogenous stimulus
comp10516_c0_seq1	n- partial	P	GO:0007165	signal transduction
comp10516_c0_seq1	n- partial	P	GO:0009791	post-embryonic development
comp10516_c0_seq1	n- partial	P	GO:0009628	response to abiotic stimulus
comp10516_c0_seq2	n- partial	F	GO:0016740	transferase activity
comp10516_c0_seq2	n- partial	P	GO:0009653	anatomical structure morphogenesis
comp10516_c0_seq2	n- partial	P	GO:0016043	cellular component organization
comp10516_c0_seq2	n- partial	P	GO:0016049	cell growth
comp10516_c0_seq2	n- partial	P	GO:0009719	response to endogenous stimulus
comp10516_c0_seq2	n- partial	P	GO:0007165	signal transduction
comp10516_c0_seq2	n- partial	P	GO:0009791	post-embryonic development
comp10516_c0_seq2	n- partial	P	GO:0009628	response to abiotic stimulus
comp10520_c0_seq1	serine threonine-protein kinase wnk1-like	P	GO:0008150	biological_process
comp10520_c0_seq1	serine threonine-protein kinase wnk1-like	F	GO:0000166	nucleotide binding
comp10520_c0_seq1	serine threonine-protein kinase wnk1-like	P	GO:0006464	cellular protein modification process
comp10520_c0_seq1	serine threonine-protein kinase wnk1-like	P	GO:0007165	signal transduction
comp10520_c0_seq1	serine threonine-protein kinase wnk1-like	F	GO:0016301	kinase activity
comp10520_c0_seq1	serine threonine-protein kinase wnk1-like	F	GO:0004871	signal transducer activity
comp10520_c0_seq1	serine threonine-protein kinase wnk1-like	C	GO:0016020	membrane
comp10520_c0_seq2	serine threonine-protein kinase wnk1-like	P	GO:0008150	biological_process
comp10520_c0_seq2	serine threonine-protein kinase wnk1-like	F	GO:0000166	nucleotide binding
comp10520_c0_seq2	serine threonine-protein kinase wnk1-like	P	GO:0006464	cellular protein modification process
comp10520_c0_seq2	serine threonine-protein kinase wnk1-like	P	GO:0007165	signal transduction
comp10520_c0_seq2	serine threonine-protein kinase wnk1-like	F	GO:0016301	kinase activity
comp10520_c0_seq2	serine threonine-protein kinase wnk1-like	F	GO:0004871	signal transducer activity
comp10520_c0_seq2	serine threonine-protein kinase wnk1-like	C	GO:0016020	membrane
comp10523_c0_seq1	alpha- -galacturonosyltransferase 1-like	F	GO:0016740	transferase activity
comp1052_c0_seq1	retrotransposon unclassified	P	GO:0006259	DNA metabolic process
comp1052_c0_seq1	retrotransposon unclassified	F	GO:0003676	nucleic acid binding
comp10533_c0_seq1	cell cycle checkpoint protein rad1-like	P	GO:0006950	response to stress
comp10533_c0_seq1	cell cycle checkpoint protein rad1-like	P	GO:0006259	DNA metabolic process
comp10533_c0_seq1	cell cycle checkpoint protein rad1-like	C	GO:0005634	nucleus
comp10533_c0_seq1	cell cycle checkpoint protein rad1-like	F	GO:0003677	DNA binding
comp10536_c0_seq1	abc transporter a family member 7-like	F	GO:0016787	hydrolase activity
comp10536_c0_seq1	abc transporter a family member 7-like	F	GO:0000166	nucleotide binding
comp10536_c0_seq2	abc transporter a family member 7-like	P	GO:0006139	nucleobase-containing compound metabolic process
comp10536_c0_seq2	abc transporter a family member 7-like	P	GO:0009056	catabolic process
comp10536_c0_seq2	abc transporter a family member 7-like	F	GO:0000166	nucleotide binding
comp10536_c0_seq2	abc transporter a family member 7-like	F	GO:0016787	hydrolase activity
comp10536_c0_seq2	abc transporter a family member 7-like	C	GO:0005886	plasma membrane
comp10539_c0_seq1	protein	F	GO:0005488	binding
comp10539_c0_seq1	protein	F	GO:0003824	catalytic activity
comp10539_c0_seq1	protein	C	GO:0005576	extracellular region
comp10539_c0_seq1	protein	P	GO:0009056	catabolic process
comp10539_c0_seq1	protein	N	GO:0006519
comp10539_c0_seq1	protein	P	GO:0019748	secondary metabolic process
comp10539_c0_seq1	protein	P	GO:0008152	metabolic process
comp10540_c0_seq1	cell division control	F	GO:0016740	transferase activity
comp10544_c0_seq1	u2 small nuclear ribonucleoprotein b -like	C	GO:0005737	cytoplasm
comp10544_c0_seq1	u2 small nuclear ribonucleoprotein b -like	C	GO:0005654	nucleoplasm
comp10544_c0_seq1	u2 small nuclear ribonucleoprotein b -like	F	GO:0003723	RNA binding
comp10544_c0_seq1	u2 small nuclear ribonucleoprotein b -like	C	GO:0005622	intracellular
comp10544_c0_seq1	u2 small nuclear ribonucleoprotein b -like	P	GO:0006139	nucleobase-containing compound metabolic process
comp10544_c0_seq1	u2 small nuclear ribonucleoprotein b -like	F	GO:0000166	nucleotide binding
comp10546_c0_seq1	probable transmembrane ascorbate ferrireductase 2-like	C	GO:0016020	membrane
comp10552_c0_seq1	e3 ubiquitin-protein ligase at4g11680-like	F	GO:0005488	binding
comp10554_c0_seq1	multiple c2 and transmembrane domain-containing protein 2-like	F	GO:0005515	protein binding
comp10554_c0_seq2	c2 calcium lipid-binding and phosphoribosyltransferase c-terminal domain-containing protein	F	GO:0005515	protein binding
comp1055_c0_seq1	hypothetical protein VITISV_042114	F	GO:0005488	binding
comp1055_c0_seq1	hypothetical protein VITISV_042114	F	GO:0016740	transferase activity
comp1055_c0_seq1	hypothetical protein VITISV_042114	F	GO:0016301	kinase activity
comp10560_c0_seq1	respiratory burst oxidase homolog	F	GO:0003824	catalytic activity
comp10560_c0_seq1	respiratory burst oxidase homolog	P	GO:0006950	response to stress
comp10560_c0_seq1	respiratory burst oxidase homolog	C	GO:0005886	plasma membrane
comp10560_c0_seq1	respiratory burst oxidase homolog	F	GO:0005488	binding
comp10560_c0_seq1	respiratory burst oxidase homolog	P	GO:0009987	cellular process
comp10560_c0_seq1	respiratory burst oxidase homolog	C	GO:0016020	membrane
comp10560_c0_seq1	respiratory burst oxidase homolog	P	GO:0008152	metabolic process
comp10566_c0_seq1	glutathione peroxidase	C	GO:0005737	cytoplasm
comp10566_c0_seq1	glutathione peroxidase	P	GO:0006950	response to stress
comp10566_c0_seq1	glutathione peroxidase	F	GO:0003824	catalytic activity
comp10566_c0_seq1	glutathione peroxidase	P	GO:0008152	metabolic process
comp10566_c0_seq2	glutathione peroxidase	C	GO:0005737	cytoplasm
comp10566_c0_seq2	glutathione peroxidase	P	GO:0006950	response to stress
comp10566_c0_seq2	glutathione peroxidase	F	GO:0003824	catalytic activity
comp10566_c0_seq2	glutathione peroxidase	P	GO:0008152	metabolic process
comp10567_c0_seq1	60s ribosomal protein	C	GO:0005840	ribosome
comp10567_c0_seq1	60s ribosomal protein	F	GO:0005198	structural molecule activity
comp10567_c0_seq1	60s ribosomal protein	P	GO:0006412	translation
comp10570_c0_seq1	e3 ubiquitin-protein ligase march6-like	F	GO:0005488	binding
comp10570_c0_seq1	e3 ubiquitin-protein ligase march6-like	F	GO:0003824	catalytic activity
comp10572_c0_seq1	PREDICTED: uncharacterized protein LOC101262124	P	GO:0006950	response to stress
comp10572_c0_seq2	protein	P	GO:0006950	response to stress
comp10573_c0_seq1	endo- -beta-d-glucanase-like	F	GO:0016787	hydrolase activity
comp10575_c0_seq1	transcriptional corepressor	P	GO:0009908	flower development
comp10575_c0_seq1	transcriptional corepressor	P	GO:0009790	embryo development
comp10575_c0_seq2	transcriptional corepressor	P	GO:0009908	flower development
comp10575_c0_seq2	transcriptional corepressor	P	GO:0009790	embryo development
comp10578_c0_seq1	pre-mrna-splicing factor isy1 homolog	C	GO:0009536	plastid
comp10578_c0_seq2	pre-mrna-splicing factor isy1 homolog	C	GO:0009536	plastid
comp1057_c0_seq1	acriflavin resistance protein	P	GO:0006810	transport
comp1057_c0_seq1	acriflavin resistance protein	C	GO:0016020	membrane
comp1057_c0_seq1	acriflavin resistance protein	F	GO:0005215	transporter activity
comp10586_c0_seq1	rna-binding protein musashi homolog 2-like	F	GO:0003676	nucleic acid binding
comp10586_c0_seq1	rna-binding protein musashi homolog 2-like	F	GO:0000166	nucleotide binding
comp10586_c0_seq2	rna-binding protein musashi homolog 2-like	F	GO:0003676	nucleic acid binding
comp10586_c0_seq2	rna-binding protein musashi homolog 2-like	F	GO:0000166	nucleotide binding
comp10587_c0_seq1	chromatin assembly factor 1 subunit fas2-like	P	GO:0009653	anatomical structure morphogenesis
comp10587_c0_seq1	chromatin assembly factor 1 subunit fas2-like	P	GO:0030154	cell differentiation
comp10587_c0_seq1	chromatin assembly factor 1 subunit fas2-like	P	GO:0007275	multicellular organismal development
comp10587_c0_seq1	chromatin assembly factor 1 subunit fas2-like	P	GO:0016043	cellular component organization
comp10587_c0_seq1	chromatin assembly factor 1 subunit fas2-like	P	GO:0009987	cellular process
comp10587_c0_seq1	chromatin assembly factor 1 subunit fas2-like	P	GO:0006950	response to stress
comp10587_c0_seq1	chromatin assembly factor 1 subunit fas2-like	P	GO:0006259	DNA metabolic process
comp10587_c0_seq1	chromatin assembly factor 1 subunit fas2-like	F	GO:0005515	protein binding
comp10587_c0_seq1	chromatin assembly factor 1 subunit fas2-like	F	GO:0000166	nucleotide binding
comp10587_c0_seq1	chromatin assembly factor 1 subunit fas2-like	C	GO:0005634	nucleus
comp10592_c0_seq1	PREDICTED: uncharacterized protein LOC101244861 isoform 1	C	GO:0009536	plastid
comp10592_c0_seq1	PREDICTED: uncharacterized protein LOC101244861 isoform 1	P	GO:0006950	response to stress
comp10592_c0_seq1	PREDICTED: uncharacterized protein LOC101244861 isoform 1	C	GO:0005634	nucleus
comp10592_c0_seq1	PREDICTED: uncharacterized protein LOC101244861 isoform 1	C	GO:0016020	membrane
comp10592_c0_seq1	PREDICTED: uncharacterized protein LOC101244861 isoform 1	C	GO:0009579	thylakoid
comp10594_c0_seq1	lysophosphatidylcholine acyltransferase 2-like	F	GO:0005488	binding
comp10594_c0_seq1	lysophosphatidylcholine acyltransferase 2-like	F	GO:0016740	transferase activity
comp10594_c0_seq1	lysophosphatidylcholine acyltransferase 2-like	P	GO:0009058	biosynthetic process
comp10594_c0_seq1	lysophosphatidylcholine acyltransferase 2-like	P	GO:0009987	cellular process
comp10594_c0_seq1	lysophosphatidylcholine acyltransferase 2-like	P	GO:0006629	lipid metabolic process
comp10594_c0_seq2	lysophosphatidylcholine acyltransferase 2-like	F	GO:0005488	binding
comp10594_c0_seq2	lysophosphatidylcholine acyltransferase 2-like	F	GO:0016740	transferase activity
comp10594_c0_seq2	lysophosphatidylcholine acyltransferase 2-like	P	GO:0009058	biosynthetic process
comp10594_c0_seq2	lysophosphatidylcholine acyltransferase 2-like	P	GO:0009987	cellular process
comp10594_c0_seq2	lysophosphatidylcholine acyltransferase 2-like	P	GO:0006629	lipid metabolic process
comp10595_c0_seq1	sucrose transporter	F	GO:0005215	transporter activity
comp10595_c0_seq1	sucrose transporter	C	GO:0005886	plasma membrane
comp10595_c0_seq1	sucrose transporter	P	GO:0006810	transport
comp10595_c0_seq1	sucrose transporter	P	GO:0009987	cellular process
comp10596_c0_seq1	sterol regulatory element-binding protein site 2	P	GO:0009628	response to abiotic stimulus
comp10596_c0_seq1	sterol regulatory element-binding protein site 2	P	GO:0016043	cellular component organization
comp10596_c0_seq1	sterol regulatory element-binding protein site 2	P	GO:0009987	cellular process
comp10596_c0_seq1	sterol regulatory element-binding protein site 2	F	GO:0016787	hydrolase activity
comp10596_c0_seq1	sterol regulatory element-binding protein site 2	P	GO:0019538	protein metabolic process
comp10596_c0_seq1	sterol regulatory element-binding protein site 2	P	GO:0009056	catabolic process
comp10596_c0_seq1	sterol regulatory element-binding protein site 2	P	GO:0009606	tropism
comp10596_c0_seq1	sterol regulatory element-binding protein site 2	P	GO:0006091	generation of precursor metabolites and energy
comp10596_c0_seq1	sterol regulatory element-binding protein site 2	P	GO:0015979	photosynthesis
comp10596_c0_seq1	sterol regulatory element-binding protein site 2	P	GO:0009719	response to endogenous stimulus
comp10596_c0_seq1	sterol regulatory element-binding protein site 2	C	GO:0009536	plastid
comp10596_c0_seq1	sterol regulatory element-binding protein site 2	C	GO:0016020	membrane
comp10597_c0_seq1	cytochrome p450	F	GO:0005488	binding
comp10597_c0_seq1	cytochrome p450	C	GO:0016020	membrane
comp10597_c0_seq1	cytochrome p450	F	GO:0003824	catalytic activity
comp10597_c0_seq1	cytochrome p450	F	GO:0003674	molecular_function
comp10597_c0_seq1	cytochrome p450	P	GO:0008152	metabolic process
comp10597_c1_seq1	premnaspirodiene oxygenase-like	F	GO:0005488	binding
comp10597_c1_seq1	premnaspirodiene oxygenase-like	C	GO:0016020	membrane
comp10597_c1_seq1	premnaspirodiene oxygenase-like	F	GO:0003824	catalytic activity
comp10597_c1_seq1	premnaspirodiene oxygenase-like	F	GO:0003674	molecular_function
comp10597_c1_seq1	premnaspirodiene oxygenase-like	P	GO:0008152	metabolic process
comp10598_c0_seq2	tyrosine-protein phosphatase	P	GO:0007165	signal transduction
comp10598_c0_seq2	tyrosine-protein phosphatase	C	GO:0005622	intracellular
comp10598_c0_seq2	tyrosine-protein phosphatase	P	GO:0008152	metabolic process
comp10598_c0_seq2	tyrosine-protein phosphatase	F	GO:0016787	hydrolase activity
comp10599_c0_seq1	nucleic acid binding	C	GO:0005777	peroxisome
comp10599_c0_seq2	nucleic acid binding	C	GO:0005777	peroxisome
comp10600_c0_seq1	ap-4 complex subunit epsilon-like	P	GO:0005975	carbohydrate metabolic process
comp10600_c0_seq1	ap-4 complex subunit epsilon-like	P	GO:0009987	cellular process
comp10600_c0_seq1	ap-4 complex subunit epsilon-like	P	GO:0009056	catabolic process
comp10600_c0_seq1	ap-4 complex subunit epsilon-like	P	GO:0006810	transport
comp10600_c0_seq1	ap-4 complex subunit epsilon-like	C	GO:0005829	cytosol
comp10600_c0_seq1	ap-4 complex subunit epsilon-like	C	GO:0005886	plasma membrane
comp10600_c0_seq1	ap-4 complex subunit epsilon-like	F	GO:0005515	protein binding
comp10600_c0_seq1	ap-4 complex subunit epsilon-like	C	GO:0016020	membrane
comp10600_c0_seq1	ap-4 complex subunit epsilon-like	C	GO:0005737	cytoplasm
comp10600_c0_seq1	ap-4 complex subunit epsilon-like	P	GO:0009058	biosynthetic process
comp10600_c0_seq1	ap-4 complex subunit epsilon-like	P	GO:0006464	cellular protein modification process
comp10600_c0_seq2	ap-4 complex subunit epsilon-like	P	GO:0006810	transport
comp10600_c0_seq2	ap-4 complex subunit epsilon-like	P	GO:0009987	cellular process
comp10600_c0_seq2	ap-4 complex subunit epsilon-like	C	GO:0016020	membrane
comp10600_c0_seq2	ap-4 complex subunit epsilon-like	C	GO:0005737	cytoplasm
comp10602_c0_seq1	e3 ubiquitin-protein ligase ring1-like	F	GO:0005488	binding
comp10602_c0_seq2	e3 ubiquitin-protein ligase ring1-like	F	GO:0005488	binding
comp10603_c0_seq1	vesicle-associated membrane	C	GO:0016020	membrane
comp10603_c0_seq1	vesicle-associated membrane	C	GO:0005737	cytoplasm
comp10603_c0_seq1	vesicle-associated membrane	C	GO:0005622	intracellular
comp10606_c0_seq1	patatin-like phospholipase domain-containing protein 3-like	F	GO:0016787	hydrolase activity
comp10606_c0_seq1	patatin-like phospholipase domain-containing protein 3-like	P	GO:0006629	lipid metabolic process
comp10606_c0_seq2	patatin-like phospholipase domain-containing protein 4-like	F	GO:0016787	hydrolase activity
comp10606_c0_seq2	patatin-like phospholipase domain-containing protein 4-like	P	GO:0006629	lipid metabolic process
comp10608_c0_seq1	af335245_1mads-box transcription factor fbp29	F	GO:0003700	sequence-specific DNA binding transcription factor activity
comp10608_c0_seq1	af335245_1mads-box transcription factor fbp29	F	GO:0003677	DNA binding
comp10608_c0_seq1	af335245_1mads-box transcription factor fbp29	F	GO:0005515	protein binding
comp10608_c0_seq1	af335245_1mads-box transcription factor fbp29	C	GO:0005634	nucleus
comp10608_c0_seq1	af335245_1mads-box transcription factor fbp29	N	GO:0006350
comp10623_c0_seq1	ras-gtpase-activating protein-binding	F	GO:0005488	binding
comp10624_c0_seq1	protein spa1-related 2-like	F	GO:0005515	protein binding
comp10624_c0_seq1	protein spa1-related 2-like	P	GO:0008152	metabolic process
comp10624_c0_seq1	protein spa1-related 2-like	F	GO:0003824	catalytic activity
comp10624_c0_seq2	protein spa1-related 2-like	F	GO:0005515	protein binding
comp10624_c0_seq2	protein spa1-related 2-like	P	GO:0008152	metabolic process
comp10624_c0_seq2	protein spa1-related 2-like	F	GO:0003824	catalytic activity
comp10626_c0_seq1	proteinase inhibitor	P	GO:0008150	biological_process
comp10626_c0_seq1	proteinase inhibitor	F	GO:0030234	enzyme regulator activity
comp10628_c0_seq1	zerumbone synthase-like	P	GO:0008152	metabolic process
comp10628_c0_seq1	zerumbone synthase-like	F	GO:0000166	nucleotide binding
comp10628_c0_seq1	zerumbone synthase-like	F	GO:0016740	transferase activity
comp10634_c0_seq1	dead-box atp-dependent rna helicase 40-like	C	GO:0005773	vacuole
comp10634_c0_seq1	dead-box atp-dependent rna helicase 40-like	F	GO:0016787	hydrolase activity
comp10634_c0_seq1	dead-box atp-dependent rna helicase 40-like	F	GO:0003676	nucleic acid binding
comp10634_c0_seq1	dead-box atp-dependent rna helicase 40-like	F	GO:0000166	nucleotide binding
comp10634_c0_seq2	dead-box atp-dependent rna helicase 40-like	C	GO:0005773	vacuole
comp10634_c0_seq2	dead-box atp-dependent rna helicase 40-like	F	GO:0016787	hydrolase activity
comp10634_c0_seq2	dead-box atp-dependent rna helicase 40-like	F	GO:0003676	nucleic acid binding
comp10634_c0_seq2	dead-box atp-dependent rna helicase 40-like	F	GO:0000166	nucleotide binding
comp10636_c0_seq1	uncharacterized loc101204451	F	GO:0008270	zinc ion binding
comp10640_c0_seq1	magnesium ion binding	F	GO:0016740	transferase activity
comp10640_c0_seq1	magnesium ion binding	P	GO:0008152	metabolic process
comp10640_c0_seq2	magnesium ion binding	F	GO:0016740	transferase activity
comp10640_c0_seq2	magnesium ion binding	P	GO:0008152	metabolic process
comp10641_c0_seq1	polypeptide with an integrase domain	F	GO:0005488	binding
comp10641_c0_seq2	polypeptide with an integrase domain	F	GO:0005488	binding
comp10646_c0_seq1	translation initiation factor eif-2b subunit alpha-like	P	GO:0006412	translation
comp10646_c0_seq1	translation initiation factor eif-2b subunit alpha-like	F	GO:0008135	translation factor activity, nucleic acid binding
comp10648_c0_seq1	outer envelope pore protein chloroplastic-like	F	GO:0005515	protein binding
comp10648_c0_seq1	outer envelope pore protein chloroplastic-like	F	GO:0005215	transporter activity
comp10648_c0_seq1	outer envelope pore protein chloroplastic-like	C	GO:0016020	membrane
comp10648_c0_seq1	outer envelope pore protein chloroplastic-like	C	GO:0009536	plastid
comp10648_c0_seq1	outer envelope pore protein chloroplastic-like	P	GO:0006810	transport
comp10648_c0_seq1	outer envelope pore protein chloroplastic-like	C	GO:0005739	mitochondrion
comp10649_c0_seq1	transmembrane protein 184c-like	C	GO:0016020	membrane
comp10649_c0_seq1	transmembrane protein 184c-like	P	GO:0016043	cellular component organization
comp10649_c0_seq1	transmembrane protein 184c-like	P	GO:0009987	cellular process
comp10649_c0_seq1	transmembrane protein 184c-like	P	GO:0006950	response to stress
comp10649_c0_seq1	transmembrane protein 184c-like	P	GO:0009628	response to abiotic stimulus
comp10649_c0_seq1	transmembrane protein 184c-like	P	GO:0006810	transport
comp10656_c0_seq1	probable lrr receptor-like serine threonine-protein kinase at5g45840-like	P	GO:0009987	cellular process
comp10656_c0_seq1	probable lrr receptor-like serine threonine-protein kinase at5g45840-like	F	GO:0016740	transferase activity
comp10661_c0_seq1	hypothetical protein VITISV_026658	P	GO:0009987	cellular process
comp10667_c0_seq1	PREDICTED: nicalin-1-like	C	GO:0005773	vacuole
comp10667_c0_seq1	PREDICTED: nicalin-1-like	C	GO:0005886	plasma membrane
comp10667_c0_seq1	PREDICTED: nicalin-1-like	P	GO:0019538	protein metabolic process
comp10667_c0_seq1	PREDICTED: nicalin-1-like	P	GO:0007165	signal transduction
comp10667_c0_seq1	PREDICTED: nicalin-1-like	C	GO:0016020	membrane
comp10667_c0_seq1	PREDICTED: nicalin-1-like	C	GO:0005783	endoplasmic reticulum
comp10667_c0_seq1	PREDICTED: nicalin-1-like	C	GO:0005739	mitochondrion
comp10669_c0_seq1	amino acid transporter	P	GO:0006810	transport
comp10669_c0_seq1	amino acid transporter	C	GO:0016020	membrane
comp10669_c0_seq1	amino acid transporter	F	GO:0005215	transporter activity
comp10669_c0_seq2	amino acid transporter	P	GO:0006810	transport
comp10669_c0_seq2	amino acid transporter	C	GO:0016020	membrane
comp10669_c0_seq2	amino acid transporter	F	GO:0005215	transporter activity
comp10672_c0_seq1	probable adp-ribosylation factor gtpase-activating protein agd14-like	F	GO:0008060	ARF GTPase activator activity
comp10672_c0_seq1	probable adp-ribosylation factor gtpase-activating protein agd14-like	F	GO:0008270	zinc ion binding
comp10672_c0_seq1	probable adp-ribosylation factor gtpase-activating protein agd14-like	P	GO:0032312	regulation of ARF GTPase activity
comp10681_c0_seq1	protein kinase family protein with leucine-rich repeat domain	F	GO:0000166	nucleotide binding
comp10681_c0_seq1	protein kinase family protein with leucine-rich repeat domain	P	GO:0016043	cellular component organization
comp10681_c0_seq1	protein kinase family protein with leucine-rich repeat domain	P	GO:0009987	cellular process
comp10681_c0_seq1	protein kinase family protein with leucine-rich repeat domain	P	GO:0006950	response to stress
comp10681_c0_seq1	protein kinase family protein with leucine-rich repeat domain	P	GO:0008219	cell death
comp10681_c0_seq1	protein kinase family protein with leucine-rich repeat domain	P	GO:0008152	metabolic process
comp10681_c0_seq1	protein kinase family protein with leucine-rich repeat domain	P	GO:0008150	biological_process
comp10681_c0_seq1	protein kinase family protein with leucine-rich repeat domain	F	GO:0003824	catalytic activity
comp10681_c0_seq1	protein kinase family protein with leucine-rich repeat domain	P	GO:0006810	transport
comp10681_c0_seq1	protein kinase family protein with leucine-rich repeat domain	P	GO:0006464	cellular protein modification process
comp10681_c0_seq1	protein kinase family protein with leucine-rich repeat domain	F	GO:0016301	kinase activity
comp10681_c0_seq1	protein kinase family protein with leucine-rich repeat domain	C	GO:0005622	intracellular
comp10681_c0_seq1	protein kinase family protein with leucine-rich repeat domain	P	GO:0009719	response to endogenous stimulus
comp10681_c0_seq1	protein kinase family protein with leucine-rich repeat domain	P	GO:0007165	signal transduction
comp10681_c0_seq1	protein kinase family protein with leucine-rich repeat domain	C	GO:0005886	plasma membrane
comp10681_c1_seq1	receptor-like protein kinase hsl1-like	F	GO:0016740	transferase activity
comp10682_c0_seq1	probable spermidine synthase-like	F	GO:0016740	transferase activity
comp10684_c0_seq1	cellulose synthase-like protein h1-like	F	GO:0016740	transferase activity
comp10684_c0_seq1	cellulose synthase-like protein h1-like	P	GO:0009987	cellular process
comp10684_c0_seq1	cellulose synthase-like protein h1-like	C	GO:0016020	membrane
comp10685_c0_seq1	c-terminal processing chloroplastic-like	C	GO:0009536	plastid
comp10685_c0_seq1	c-terminal processing chloroplastic-like	C	GO:0009579	thylakoid
comp10685_c0_seq1	c-terminal processing chloroplastic-like	F	GO:0016787	hydrolase activity
comp10685_c0_seq1	c-terminal processing chloroplastic-like	P	GO:0019538	protein metabolic process
comp10685_c0_seq1	c-terminal processing chloroplastic-like	P	GO:0009056	catabolic process
comp10685_c0_seq1	c-terminal processing chloroplastic-like	P	GO:0009058	biosynthetic process
comp10685_c0_seq1	c-terminal processing chloroplastic-like	P	GO:0009987	cellular process
comp10685_c0_seq1	c-terminal processing chloroplastic-like	P	GO:0006629	lipid metabolic process
comp10685_c0_seq1	c-terminal processing chloroplastic-like	C	GO:0005739	mitochondrion
comp10685_c0_seq2	peptidase s41 family protein	C	GO:0009536	plastid
comp10685_c0_seq2	peptidase s41 family protein	C	GO:0009579	thylakoid
comp10685_c0_seq2	peptidase s41 family protein	F	GO:0016787	hydrolase activity
comp10685_c0_seq2	peptidase s41 family protein	P	GO:0019538	protein metabolic process
comp10685_c0_seq2	peptidase s41 family protein	P	GO:0009056	catabolic process
comp10685_c0_seq2	peptidase s41 family protein	P	GO:0009058	biosynthetic process
comp10685_c0_seq2	peptidase s41 family protein	P	GO:0009987	cellular process
comp10685_c0_seq2	peptidase s41 family protein	P	GO:0006629	lipid metabolic process
comp10685_c0_seq2	peptidase s41 family protein	C	GO:0005739	mitochondrion
comp10687_c0_seq1	exocyst complex component 7-like	C	GO:0005737	cytoplasm
comp10687_c0_seq1	exocyst complex component 7-like	P	GO:0006810	transport
comp10687_c0_seq1	exocyst complex component 7-like	P	GO:0009987	cellular process
comp10688_c0_seq1	rubisco methyltransferase family protein	C	GO:0009536	plastid
comp10688_c0_seq2	rubisco methyltransferase family protein	C	GO:0009536	plastid
comp10690_c0_seq1	vesicle-associated membrane protein 727	P	GO:0006810	transport
comp10690_c0_seq1	vesicle-associated membrane protein 727	P	GO:0009987	cellular process
comp10690_c0_seq1	vesicle-associated membrane protein 727	C	GO:0005768	endosome
comp10690_c0_seq1	vesicle-associated membrane protein 727	C	GO:0016020	membrane
comp10690_c0_seq1	vesicle-associated membrane protein 727	P	GO:0016043	cellular component organization
comp10692_c0_seq1	prohibitin- mitochondrial-like	C	GO:0005737	cytoplasm
comp10692_c0_seq1	prohibitin- mitochondrial-like	C	GO:0016020	membrane
comp10693_c0_seq1	mitochondrial thiamine pyrophosphate carrier-like	P	GO:0006810	transport
comp10693_c0_seq1	mitochondrial thiamine pyrophosphate carrier-like	P	GO:0009987	cellular process
comp10693_c0_seq1	mitochondrial thiamine pyrophosphate carrier-like	C	GO:0016020	membrane
comp10694_c0_seq1	---NA---	F	GO:0003676	nucleic acid binding
comp10694_c0_seq1	---NA---	F	GO:0008270	zinc ion binding
comp10704_c0_seq1	serpin-like partial	F	GO:0030234	enzyme regulator activity
comp10704_c0_seq2	serpin-like partial	F	GO:0030234	enzyme regulator activity
comp10710_c0_seq1	e3 ubiquitin-protein ligase ring1-like isoform 1	C	GO:0005739	mitochondrion
comp10710_c0_seq2	e3 ubiquitin-protein ligase ring1-like isoform 1	C	GO:0005739	mitochondrion
comp10714_c0_seq1	universal stress protein	C	GO:0005829	cytosol
comp10714_c0_seq1	universal stress protein	C	GO:0005886	plasma membrane
comp10714_c0_seq1	universal stress protein	P	GO:0006950	response to stress
comp10714_c1_seq1	universal stress protein	C	GO:0005829	cytosol
comp10714_c1_seq1	universal stress protein	C	GO:0005886	plasma membrane
comp10714_c1_seq1	universal stress protein	P	GO:0006950	response to stress
comp10716_c0_seq1	hexose transporter 1	P	GO:0009607	response to biotic stimulus
comp10716_c0_seq1	hexose transporter 1	C	GO:0005773	vacuole
comp10716_c0_seq1	hexose transporter 1	C	GO:0005886	plasma membrane
comp10716_c0_seq1	hexose transporter 1	P	GO:0006810	transport
comp10716_c0_seq1	hexose transporter 1	P	GO:0009987	cellular process
comp10716_c0_seq1	hexose transporter 1	F	GO:0003824	catalytic activity
comp10716_c0_seq1	hexose transporter 1	C	GO:0016020	membrane
comp10716_c0_seq1	hexose transporter 1	C	GO:0005634	nucleus
comp10716_c0_seq1	hexose transporter 1	F	GO:0005215	transporter activity
comp10716_c0_seq1	hexose transporter 1	P	GO:0008152	metabolic process
comp10716_c0_seq2	hexose transporter 1	P	GO:0009607	response to biotic stimulus
comp10716_c0_seq2	hexose transporter 1	C	GO:0005773	vacuole
comp10716_c0_seq2	hexose transporter 1	C	GO:0005886	plasma membrane
comp10716_c0_seq2	hexose transporter 1	P	GO:0006810	transport
comp10716_c0_seq2	hexose transporter 1	P	GO:0009987	cellular process
comp10716_c0_seq2	hexose transporter 1	C	GO:0016020	membrane
comp10716_c0_seq2	hexose transporter 1	C	GO:0005634	nucleus
comp10716_c0_seq2	hexose transporter 1	F	GO:0005215	transporter activity
comp10723_c0_seq1	ring-h2 finger protein atl21a-like	F	GO:0005488	binding
comp10730_c0_seq1	soluble starch synthase	C	GO:0009536	plastid
comp10730_c0_seq1	soluble starch synthase	F	GO:0016740	transferase activity
comp10730_c0_seq1	soluble starch synthase	P	GO:0009058	biosynthetic process
comp10730_c0_seq1	soluble starch synthase	P	GO:0005975	carbohydrate metabolic process
comp10730_c0_seq1	soluble starch synthase	P	GO:0009987	cellular process
comp10730_c0_seq2	soluble starch synthase	F	GO:0016740	transferase activity
comp10730_c0_seq2	soluble starch synthase	C	GO:0009536	plastid
comp10730_c0_seq2	soluble starch synthase	P	GO:0009058	biosynthetic process
comp10730_c0_seq2	soluble starch synthase	P	GO:0005975	carbohydrate metabolic process
comp10730_c0_seq2	soluble starch synthase	P	GO:0009987	cellular process
comp10734_c0_seq2	homogentisate solanesyltransferase	C	GO:0009536	plastid
comp10734_c0_seq2	homogentisate solanesyltransferase	P	GO:0009058	biosynthetic process
comp10734_c0_seq2	homogentisate solanesyltransferase	P	GO:0009987	cellular process
comp10734_c0_seq2	homogentisate solanesyltransferase	P	GO:0006629	lipid metabolic process
comp10734_c0_seq2	homogentisate solanesyltransferase	P	GO:0019748	secondary metabolic process
comp10734_c0_seq2	homogentisate solanesyltransferase	F	GO:0016740	transferase activity
comp10734_c0_seq2	homogentisate solanesyltransferase	F	GO:0005488	binding
comp10740_c0_seq1	zinc finger protein	F	GO:0005488	binding
comp10745_c0_seq1	probable protein phosphatase 2c 27-like	P	GO:0006464	cellular protein modification process
comp10745_c0_seq1	probable protein phosphatase 2c 27-like	F	GO:0005488	binding
comp10745_c0_seq1	probable protein phosphatase 2c 27-like	F	GO:0016787	hydrolase activity
comp10745_c0_seq1	probable protein phosphatase 2c 27-like	C	GO:0005623	cell
comp10751_c0_seq1	protein lol2-like	P	GO:0009607	response to biotic stimulus
comp10754_c0_seq1	splicing factor-like protein	F	GO:0003723	RNA binding
comp10754_c0_seq1	splicing factor-like protein	P	GO:0006139	nucleobase-containing compound metabolic process
comp10754_c0_seq1	splicing factor-like protein	C	GO:0005634	nucleus
comp10754_c0_seq1	splicing factor-like protein	F	GO:0000166	nucleotide binding
comp10754_c0_seq2	splicing factor-like protein	F	GO:0003723	RNA binding
comp10754_c0_seq2	splicing factor-like protein	P	GO:0006139	nucleobase-containing compound metabolic process
comp10754_c0_seq2	splicing factor-like protein	C	GO:0005634	nucleus
comp10754_c0_seq2	splicing factor-like protein	F	GO:0000166	nucleotide binding
comp10758_c0_seq1	receptor-like serine threonine-protein kinase ale2-like	F	GO:0016301	kinase activity
comp10758_c0_seq1	receptor-like serine threonine-protein kinase ale2-like	P	GO:0009653	anatomical structure morphogenesis
comp10758_c0_seq1	receptor-like serine threonine-protein kinase ale2-like	P	GO:0007275	multicellular organismal development
comp10758_c0_seq1	receptor-like serine threonine-protein kinase ale2-like	C	GO:0005886	plasma membrane
comp10758_c0_seq1	receptor-like serine threonine-protein kinase ale2-like	P	GO:0000003	reproduction
comp10758_c0_seq1	receptor-like serine threonine-protein kinase ale2-like	P	GO:0009791	post-embryonic development
comp10758_c0_seq1	receptor-like serine threonine-protein kinase ale2-like	P	GO:0009790	embryo development
comp10758_c0_seq1	receptor-like serine threonine-protein kinase ale2-like	P	GO:0006464	cellular protein modification process
comp10758_c0_seq1	receptor-like serine threonine-protein kinase ale2-like	F	GO:0000166	nucleotide binding
comp10762_c0_seq1	s-norcoclaurine synthase-like	P	GO:0008150	biological_process
comp10762_c0_seq2	s-norcoclaurine synthase-like	P	GO:0006952	defense response
comp10762_c0_seq2	s-norcoclaurine synthase-like	P	GO:0009607	response to biotic stimulus
comp10768_c0_seq1	exocyst complex component 7-like	C	GO:0005737	cytoplasm
comp10768_c0_seq1	exocyst complex component 7-like	P	GO:0006810	transport
comp10768_c0_seq1	exocyst complex component 7-like	P	GO:0009987	cellular process
comp10768_c1_seq1	exocyst complex component 7-like	C	GO:0000145	exocyst
comp10768_c1_seq1	exocyst complex component 7-like	P	GO:0006887	exocytosis
comp10770_c0_seq1	probable inositol transporter 2-like	P	GO:0006810	transport
comp10770_c0_seq1	probable inositol transporter 2-like	C	GO:0005886	plasma membrane
comp10770_c0_seq1	probable inositol transporter 2-like	F	GO:0005215	transporter activity
comp10770_c0_seq1	probable inositol transporter 2-like	C	GO:0016020	membrane
comp10771_c0_seq1	ureidoglycine aminohydrolase	P	GO:0009056	catabolic process
comp10771_c0_seq1	ureidoglycine aminohydrolase	P	GO:0009987	cellular process
comp10771_c0_seq1	ureidoglycine aminohydrolase	N	GO:0006350
comp10771_c0_seq1	ureidoglycine aminohydrolase	F	GO:0016787	hydrolase activity
comp10771_c0_seq1	ureidoglycine aminohydrolase	P	GO:0005975	carbohydrate metabolic process
comp10771_c0_seq1	ureidoglycine aminohydrolase	P	GO:0009058	biosynthetic process
comp10771_c0_seq1	ureidoglycine aminohydrolase	F	GO:0003700	sequence-specific DNA binding transcription factor activity
comp10771_c0_seq1	ureidoglycine aminohydrolase	P	GO:0008150	biological_process
comp10772_c0_seq1	ring-finger and brct domain-containing protein	F	GO:0005488	binding
comp10772_c0_seq1	ring-finger and brct domain-containing protein	P	GO:0009908	flower development
comp10772_c0_seq1	ring-finger and brct domain-containing protein	P	GO:0009653	anatomical structure morphogenesis
comp10773_c0_seq1	probable ubiquitin-conjugating enzyme e2 24-like	F	GO:0003824	catalytic activity
comp10774_c0_seq2	retrotransposon like protein	P	GO:0008152	metabolic process
comp10774_c0_seq2	retrotransposon like protein	P	GO:0009987	cellular process
comp10774_c0_seq2	retrotransposon like protein	F	GO:0005488	binding
comp10775_c0_seq1	two-component response regulator arr18-like isoform 1	P	GO:0008150	biological_process
comp10775_c0_seq1	two-component response regulator arr18-like isoform 1	F	GO:0003677	DNA binding
comp10775_c0_seq2	two-component response regulator arr18-like isoform 2	F	GO:0003677	DNA binding
comp10776_c0_seq1	conserved oligomeric golgi complex subunit 8-like	C	GO:0017119	Golgi transport complex
comp10776_c0_seq2	conserved oligomeric golgi complex subunit 8-like	C	GO:0017119	Golgi transport complex
comp10778_c0_seq1	uncharacterized membrane protein ymr155w	C	GO:0016020	membrane
comp10778_c0_seq1	uncharacterized membrane protein ymr155w	C	GO:0005634	nucleus
comp10778_c0_seq1	uncharacterized membrane protein ymr155w	P	GO:0006810	transport
comp10778_c0_seq1	uncharacterized membrane protein ymr155w	P	GO:0009987	cellular process
comp10781_c0_seq1	cation-transporting atpase	C	GO:0016020	membrane
comp10781_c0_seq1	cation-transporting atpase	C	GO:0005773	vacuole
comp10781_c0_seq1	cation-transporting atpase	P	GO:0006950	response to stress
comp10781_c0_seq1	cation-transporting atpase	P	GO:0009628	response to abiotic stimulus
comp10781_c0_seq1	cation-transporting atpase	P	GO:0009607	response to biotic stimulus
comp10781_c0_seq1	cation-transporting atpase	C	GO:0009536	plastid
comp10781_c0_seq1	cation-transporting atpase	P	GO:0008219	cell death
comp10781_c0_seq1	cation-transporting atpase	F	GO:0005488	binding
comp10781_c0_seq1	cation-transporting atpase	P	GO:0009058	biosynthetic process
comp10781_c0_seq1	cation-transporting atpase	P	GO:0006139	nucleobase-containing compound metabolic process
comp10781_c0_seq1	cation-transporting atpase	P	GO:0008150	biological_process
comp10781_c0_seq1	cation-transporting atpase	F	GO:0016787	hydrolase activity
comp10781_c0_seq1	cation-transporting atpase	F	GO:0005215	transporter activity
comp10781_c0_seq1	cation-transporting atpase	P	GO:0006810	transport
comp10781_c0_seq1	cation-transporting atpase	P	GO:0009987	cellular process
comp10781_c0_seq1	cation-transporting atpase	C	GO:0005886	plasma membrane
comp10781_c0_seq1	cation-transporting atpase	F	GO:0005515	protein binding
comp10781_c0_seq1	cation-transporting atpase	F	GO:0000166	nucleotide binding
comp10784_c0_seq1	arf guanine-nucleotide exchange factor gnom-like	P	GO:0007049	cell cycle
comp10784_c0_seq1	arf guanine-nucleotide exchange factor gnom-like	P	GO:0006810	transport
comp10784_c0_seq1	arf guanine-nucleotide exchange factor gnom-like	P	GO:0000003	reproduction
comp10784_c0_seq1	arf guanine-nucleotide exchange factor gnom-like	P	GO:0009791	post-embryonic development
comp10784_c0_seq1	arf guanine-nucleotide exchange factor gnom-like	P	GO:0009790	embryo development
comp10784_c0_seq1	arf guanine-nucleotide exchange factor gnom-like	C	GO:0005622	intracellular
comp10784_c0_seq1	arf guanine-nucleotide exchange factor gnom-like	F	GO:0030234	enzyme regulator activity
comp10784_c0_seq1	arf guanine-nucleotide exchange factor gnom-like	P	GO:0016043	cellular component organization
comp10784_c0_seq1	arf guanine-nucleotide exchange factor gnom-like	P	GO:0009987	cellular process
comp10784_c0_seq1	arf guanine-nucleotide exchange factor gnom-like	P	GO:0007275	multicellular organismal development
comp10784_c0_seq1	arf guanine-nucleotide exchange factor gnom-like	P	GO:0007165	signal transduction
comp10784_c0_seq1	arf guanine-nucleotide exchange factor gnom-like	F	GO:0005215	transporter activity
comp10784_c0_seq1	arf guanine-nucleotide exchange factor gnom-like	P	GO:0009653	anatomical structure morphogenesis
comp10784_c0_seq1	arf guanine-nucleotide exchange factor gnom-like	P	GO:0030154	cell differentiation
comp10784_c0_seq1	arf guanine-nucleotide exchange factor gnom-like	P	GO:0016049	cell growth
comp10784_c0_seq1	arf guanine-nucleotide exchange factor gnom-like	F	GO:0005515	protein binding
comp10786_c0_seq1	ubiquitin-activating enzyme e1	F	GO:0000166	nucleotide binding
comp10786_c0_seq1	ubiquitin-activating enzyme e1	F	GO:0003824	catalytic activity
comp10786_c0_seq1	ubiquitin-activating enzyme e1	P	GO:0006464	cellular protein modification process
comp10786_c0_seq2	ubiquitin-activating enzyme e1	F	GO:0000166	nucleotide binding
comp10786_c0_seq2	ubiquitin-activating enzyme e1	F	GO:0003824	catalytic activity
comp10786_c0_seq2	ubiquitin-activating enzyme e1	P	GO:0006464	cellular protein modification process
comp10792_c0_seq1	transmembrane protein	C	GO:0016020	membrane
comp10792_c0_seq1	transmembrane protein	C	GO:0009536	plastid
comp10792_c0_seq2	transmembrane protein	C	GO:0016020	membrane
comp10792_c0_seq2	transmembrane protein	C	GO:0009536	plastid
comp10793_c0_seq1	cystinosin homolog	C	GO:0005886	plasma membrane
comp10793_c1_seq1	cystinosin homolog	C	GO:0005886	plasma membrane
comp10793_c1_seq1	cystinosin homolog	C	GO:0016020	membrane
comp10801_c0_seq1	af478370_1gag-pol polyprotein	F	GO:0003676	nucleic acid binding
comp10801_c0_seq1	af478370_1gag-pol polyprotein	F	GO:0005488	binding
comp10801_c0_seq1	af478370_1gag-pol polyprotein	P	GO:0006259	DNA metabolic process
comp10801_c0_seq2	af478377_1gag-pol polyprotein	F	GO:0003676	nucleic acid binding
comp10801_c0_seq2	af478377_1gag-pol polyprotein	F	GO:0005488	binding
comp10801_c0_seq2	af478377_1gag-pol polyprotein	P	GO:0006259	DNA metabolic process
comp10806_c0_seq1	solute carrier family 25 member 44-like	C	GO:0016020	membrane
comp10806_c0_seq1	solute carrier family 25 member 44-like	C	GO:0005739	mitochondrion
comp10806_c0_seq1	solute carrier family 25 member 44-like	P	GO:0006810	transport
comp10806_c0_seq1	solute carrier family 25 member 44-like	P	GO:0009987	cellular process
comp10807_c0_seq1	mitochondrial inner membrane protease subunit 1-like	C	GO:0016020	membrane
comp10807_c0_seq1	mitochondrial inner membrane protease subunit 1-like	P	GO:0019538	protein metabolic process
comp10807_c0_seq1	mitochondrial inner membrane protease subunit 1-like	P	GO:0009056	catabolic process
comp10807_c0_seq1	mitochondrial inner membrane protease subunit 1-like	F	GO:0016787	hydrolase activity
comp10807_c0_seq2	mitochondrial inner membrane protease subunit 1-like	C	GO:0016020	membrane
comp10807_c0_seq2	mitochondrial inner membrane protease subunit 1-like	P	GO:0019538	protein metabolic process
comp10807_c0_seq2	mitochondrial inner membrane protease subunit 1-like	P	GO:0009056	catabolic process
comp10807_c0_seq2	mitochondrial inner membrane protease subunit 1-like	F	GO:0016787	hydrolase activity
comp10809_c0_seq1	beta-galactosidase isoform 1	P	GO:0005975	carbohydrate metabolic process
comp10809_c0_seq1	beta-galactosidase isoform 1	C	GO:0005575	cellular_component
comp10809_c0_seq1	beta-galactosidase isoform 1	F	GO:0030246	carbohydrate binding
comp10809_c0_seq1	beta-galactosidase isoform 1	C	GO:0009536	plastid
comp10809_c0_seq1	beta-galactosidase isoform 1	F	GO:0016787	hydrolase activity
comp10809_c0_seq1	beta-galactosidase isoform 1	F	GO:0005488	binding
comp10809_c0_seq2	beta-galactosidase isoform 1	P	GO:0005975	carbohydrate metabolic process
comp10809_c0_seq2	beta-galactosidase isoform 1	C	GO:0005575	cellular_component
comp10809_c0_seq2	beta-galactosidase isoform 1	F	GO:0030246	carbohydrate binding
comp10809_c0_seq2	beta-galactosidase isoform 1	C	GO:0009536	plastid
comp10809_c0_seq2	beta-galactosidase isoform 1	F	GO:0016787	hydrolase activity
comp10809_c0_seq2	beta-galactosidase isoform 1	F	GO:0005488	binding
comp10813_c0_seq1	uncharacterized loc101211352	P	GO:0006605	protein targeting
comp10813_c0_seq1	uncharacterized loc101211352	C	GO:0016020	membrane
comp10813_c0_seq2	uncharacterized loc101211352	P	GO:0006605	protein targeting
comp10813_c0_seq2	uncharacterized loc101211352	C	GO:0016020	membrane
comp10814_c0_seq1	c2 domain-containing protein	C	GO:0005886	plasma membrane
comp10814_c0_seq1	c2 domain-containing protein	C	GO:0009536	plastid
comp10816_c0_seq1	homoserine kinase-like	F	GO:0016301	kinase activity
comp10816_c0_seq1	homoserine kinase-like	N	GO:0006519
comp10816_c0_seq1	homoserine kinase-like	P	GO:0009607	response to biotic stimulus
comp10816_c0_seq1	homoserine kinase-like	P	GO:0008152	metabolic process
comp10816_c0_seq1	homoserine kinase-like	P	GO:0009987	cellular process
comp10816_c0_seq1	homoserine kinase-like	F	GO:0000166	nucleotide binding
comp10816_c0_seq1	homoserine kinase-like	C	GO:0009536	plastid
comp10817_c0_seq1	mutant gag-pol polyprotein	F	GO:0003676	nucleic acid binding
comp10817_c0_seq1	mutant gag-pol polyprotein	F	GO:0008270	zinc ion binding
comp10819_c0_seq1	chaperonin 60 subunit beta chloroplastic-like	F	GO:0000166	nucleotide binding
comp10819_c0_seq1	chaperonin 60 subunit beta chloroplastic-like	P	GO:0019538	protein metabolic process
comp10819_c0_seq1	chaperonin 60 subunit beta chloroplastic-like	P	GO:0009987	cellular process
comp10819_c0_seq1	chaperonin 60 subunit beta chloroplastic-like	C	GO:0009536	plastid
comp10819_c0_seq2	chaperonin 60 subunit beta chloroplastic-like	F	GO:0000166	nucleotide binding
comp10819_c0_seq2	chaperonin 60 subunit beta chloroplastic-like	P	GO:0019538	protein metabolic process
comp10819_c0_seq2	chaperonin 60 subunit beta chloroplastic-like	P	GO:0009987	cellular process
comp10819_c0_seq2	chaperonin 60 subunit beta chloroplastic-like	C	GO:0009536	plastid
comp10820_c0_seq1	transcription factor tcp7-like	N	GO:0006350
comp10828_c0_seq1	PREDICTED: uncharacterized protein LOC101253037	F	GO:0003676	nucleic acid binding
comp10828_c0_seq1	PREDICTED: uncharacterized protein LOC101253037	F	GO:0000166	nucleotide binding
comp10834_c0_seq1	abc transporter g family member 22-like	F	GO:0016787	hydrolase activity
comp10834_c0_seq1	abc transporter g family member 22-like	F	GO:0005215	transporter activity
comp10834_c0_seq1	abc transporter g family member 22-like	P	GO:0006139	nucleobase-containing compound metabolic process
comp10834_c0_seq1	abc transporter g family member 22-like	P	GO:0009056	catabolic process
comp10834_c0_seq1	abc transporter g family member 22-like	F	GO:0000166	nucleotide binding
comp10834_c0_seq1	abc transporter g family member 22-like	C	GO:0005886	plasma membrane
comp10839_c0_seq1	serine threonine-protein kinase afc2-like	P	GO:0006464	cellular protein modification process
comp10839_c0_seq1	serine threonine-protein kinase afc2-like	F	GO:0016301	kinase activity
comp10839_c0_seq1	serine threonine-protein kinase afc2-like	F	GO:0000166	nucleotide binding
comp10839_c0_seq2	serine threonine-protein kinase afc2-like	P	GO:0006464	cellular protein modification process
comp10839_c0_seq2	serine threonine-protein kinase afc2-like	F	GO:0016301	kinase activity
comp10839_c0_seq2	serine threonine-protein kinase afc2-like	F	GO:0000166	nucleotide binding
comp1083_c0_seq1	gdp-mannose -dehydratase	P	GO:0005975	carbohydrate metabolic process
comp1083_c0_seq1	gdp-mannose -dehydratase	P	GO:0006139	nucleobase-containing compound metabolic process
comp1083_c0_seq1	gdp-mannose -dehydratase	C	GO:0005622	intracellular
comp1083_c0_seq1	gdp-mannose -dehydratase	F	GO:0003824	catalytic activity
comp1083_c0_seq1	gdp-mannose -dehydratase	F	GO:0005488	binding
comp1083_c0_seq1	gdp-mannose -dehydratase	F	GO:0000166	nucleotide binding
comp10843_c0_seq1	branched-chain-amino-acid aminotransferase chloroplastic-like	N	GO:0006519
comp10845_c0_seq1	2-aminoethanethiol dioxygenase-like	F	GO:0047800	cysteamine dioxygenase activity
comp10845_c0_seq1	2-aminoethanethiol dioxygenase-like	P	GO:0055114	oxidation-reduction process
comp10845_c0_seq2	2-aminoethanethiol dioxygenase-like	F	GO:0003824	catalytic activity
comp10845_c0_seq2	2-aminoethanethiol dioxygenase-like	P	GO:0008152	metabolic process
comp10847_c0_seq1	nodal modulator 1-like	C	GO:0005618	cell wall
comp10847_c0_seq1	nodal modulator 1-like	C	GO:0005794	Golgi apparatus
comp10847_c0_seq1	nodal modulator 1-like	F	GO:0016787	hydrolase activity
comp10847_c0_seq1	nodal modulator 1-like	F	GO:0030246	carbohydrate binding
comp10847_c0_seq1	nodal modulator 1-like	P	GO:0009058	biosynthetic process
comp10847_c0_seq1	nodal modulator 1-like	P	GO:0006464	cellular protein modification process
comp10847_c0_seq1	nodal modulator 1-like	C	GO:0016020	membrane
comp10847_c0_seq1	nodal modulator 1-like	C	GO:0005773	vacuole
comp10847_c0_seq1	nodal modulator 1-like	P	GO:0005975	carbohydrate metabolic process
comp10847_c0_seq1	nodal modulator 1-like	C	GO:0005783	endoplasmic reticulum
comp10847_c0_seq2	nodal modulator 1-like	C	GO:0005618	cell wall
comp10847_c0_seq2	nodal modulator 1-like	C	GO:0005794	Golgi apparatus
comp10847_c0_seq2	nodal modulator 1-like	F	GO:0016787	hydrolase activity
comp10847_c0_seq2	nodal modulator 1-like	F	GO:0030246	carbohydrate binding
comp10847_c0_seq2	nodal modulator 1-like	P	GO:0009058	biosynthetic process
comp10847_c0_seq2	nodal modulator 1-like	P	GO:0006464	cellular protein modification process
comp10847_c0_seq2	nodal modulator 1-like	C	GO:0016020	membrane
comp10847_c0_seq2	nodal modulator 1-like	C	GO:0005773	vacuole
comp10847_c0_seq2	nodal modulator 1-like	P	GO:0005975	carbohydrate metabolic process
comp10847_c0_seq2	nodal modulator 1-like	C	GO:0005783	endoplasmic reticulum
comp10854_c0_seq1	uncharacterized loc101206186	C	GO:0005886	plasma membrane
comp10858_c0_seq1	PREDICTED: lipase-like	P	GO:0006629	lipid metabolic process
comp10858_c0_seq1	PREDICTED: lipase-like	F	GO:0016787	hydrolase activity
comp10858_c0_seq2	PREDICTED: lipase-like	P	GO:0006629	lipid metabolic process
comp10858_c0_seq2	PREDICTED: lipase-like	F	GO:0016787	hydrolase activity
comp10862_c0_seq1	solute carrier family 25 member 44-like	P	GO:0006810	transport
comp10862_c0_seq1	solute carrier family 25 member 44-like	P	GO:0009987	cellular process
comp10862_c0_seq1	solute carrier family 25 member 44-like	C	GO:0016020	membrane
comp10863_c0_seq1	beta-adaptin-like protein c-like	C	GO:0005886	plasma membrane
comp10863_c0_seq1	beta-adaptin-like protein c-like	F	GO:0005215	transporter activity
comp10863_c0_seq1	beta-adaptin-like protein c-like	P	GO:0006810	transport
comp10863_c0_seq1	beta-adaptin-like protein c-like	P	GO:0009987	cellular process
comp10863_c0_seq1	beta-adaptin-like protein c-like	C	GO:0016020	membrane
comp10863_c0_seq1	beta-adaptin-like protein c-like	C	GO:0005737	cytoplasm
comp10865_c0_seq1	kh domain-containing protein at4g18375-like	F	GO:0003723	RNA binding
comp10865_c0_seq2	kh domain-containing protein at4g18375-like	F	GO:0003723	RNA binding
comp10871_c0_seq1	low quality protein: midasin-like	F	GO:0005524	ATP binding
comp10871_c0_seq1	low quality protein: midasin-like	F	GO:0016887	ATPase activity
comp10874_c0_seq1	rna binding	F	GO:0003676	nucleic acid binding
comp10874_c0_seq1	rna binding	F	GO:0000166	nucleotide binding
comp10874_c0_seq1	rna binding	F	GO:0005488	binding
comp10874_c0_seq1	rna binding	C	GO:0009536	plastid
comp10874_c0_seq2	rna binding	F	GO:0003676	nucleic acid binding
comp10874_c0_seq2	rna binding	F	GO:0000166	nucleotide binding
comp10874_c0_seq2	rna binding	F	GO:0005488	binding
comp10874_c0_seq2	rna binding	C	GO:0009536	plastid
comp10877_c0_seq1	aquaporin tip4-1-like	C	GO:0016020	membrane
comp10877_c0_seq1	aquaporin tip4-1-like	C	GO:0005773	vacuole
comp10877_c0_seq1	aquaporin tip4-1-like	P	GO:0006810	transport
comp10877_c0_seq1	aquaporin tip4-1-like	P	GO:0009987	cellular process
comp10877_c0_seq1	aquaporin tip4-1-like	F	GO:0005215	transporter activity
comp10880_c0_seq1	ribonuclease chloroplastic mitochondrial-like	F	GO:0004518	nuclease activity
comp10880_c0_seq1	ribonuclease chloroplastic mitochondrial-like	F	GO:0003723	RNA binding
comp10880_c0_seq1	ribonuclease chloroplastic mitochondrial-like	P	GO:0016043	cellular component organization
comp10880_c0_seq1	ribonuclease chloroplastic mitochondrial-like	P	GO:0009987	cellular process
comp10880_c0_seq1	ribonuclease chloroplastic mitochondrial-like	P	GO:0006139	nucleobase-containing compound metabolic process
comp10880_c0_seq1	ribonuclease chloroplastic mitochondrial-like	C	GO:0009536	plastid
comp10880_c0_seq1	ribonuclease chloroplastic mitochondrial-like	C	GO:0005739	mitochondrion
comp10886_c0_seq1	rna polymerase sigma factor sigc-like	F	GO:0003677	DNA binding
comp10886_c0_seq1	rna polymerase sigma factor sigc-like	F	GO:0003700	sequence-specific DNA binding transcription factor activity
comp10886_c0_seq1	rna polymerase sigma factor sigc-like	F	GO:0016987	sigma factor activity
comp10886_c0_seq2	rna polymerase sigma factor sigc-like	F	GO:0003677	DNA binding
comp10886_c0_seq2	rna polymerase sigma factor sigc-like	F	GO:0003700	sequence-specific DNA binding transcription factor activity
comp10886_c0_seq2	rna polymerase sigma factor sigc-like	F	GO:0016987	sigma factor activity
comp10890_c0_seq1	nicotiana tabacum orf	P	GO:0007275	multicellular organismal development
comp10890_c0_seq1	nicotiana tabacum orf	P	GO:0019538	protein metabolic process
comp10890_c0_seq1	nicotiana tabacum orf	P	GO:0009987	cellular process
comp10890_c0_seq1	nicotiana tabacum orf	P	GO:0009628	response to abiotic stimulus
comp10890_c0_seq1	nicotiana tabacum orf	P	GO:0007165	signal transduction
comp10890_c0_seq1	nicotiana tabacum orf	P	GO:0006950	response to stress
comp10890_c0_seq1	nicotiana tabacum orf	P	GO:0009607	response to biotic stimulus
comp10890_c0_seq1	nicotiana tabacum orf	C	GO:0005783	endoplasmic reticulum
comp10891_c0_seq2	gata transcription factor 24-like	F	GO:0003700	sequence-specific DNA binding transcription factor activity
comp10891_c0_seq2	gata transcription factor 24-like	F	GO:0003677	DNA binding
comp10891_c0_seq2	gata transcription factor 24-like	F	GO:0005488	binding
comp10891_c0_seq2	gata transcription factor 24-like	N	GO:0006350
comp10892_c0_seq1	spore coat protein a-like	F	GO:0003824	catalytic activity
comp10892_c0_seq1	spore coat protein a-like	F	GO:0005488	binding
comp10892_c0_seq1	spore coat protein a-like	P	GO:0009991	response to extracellular stimulus
comp10892_c0_seq1	spore coat protein a-like	P	GO:0007154	cell communication
comp10892_c0_seq1	spore coat protein a-like	P	GO:0006950	response to stress
comp10892_c0_seq1	spore coat protein a-like	C	GO:0005618	cell wall
comp10892_c0_seq1	spore coat protein a-like	P	GO:0007275	multicellular organismal development
comp10892_c0_seq1	spore coat protein a-like	C	GO:0016020	membrane
comp10892_c0_seq1	spore coat protein a-like	C	GO:0005783	endoplasmic reticulum
comp10892_c0_seq1	spore coat protein a-like	P	GO:0008152	metabolic process
comp10894_c0_seq1	e3 ubiquitin-protein ligase sinat3-like	P	GO:0007275	multicellular organismal development
comp10894_c0_seq1	e3 ubiquitin-protein ligase sinat3-like	P	GO:0006464	cellular protein modification process
comp10894_c0_seq1	e3 ubiquitin-protein ligase sinat3-like	P	GO:0019538	protein metabolic process
comp10894_c0_seq1	e3 ubiquitin-protein ligase sinat3-like	P	GO:0009056	catabolic process
comp10894_c0_seq1	e3 ubiquitin-protein ligase sinat3-like	P	GO:0009987	cellular process
comp10894_c0_seq1	e3 ubiquitin-protein ligase sinat3-like	F	GO:0003824	catalytic activity
comp10894_c0_seq1	e3 ubiquitin-protein ligase sinat3-like	C	GO:0005634	nucleus
comp10894_c0_seq1	e3 ubiquitin-protein ligase sinat3-like	F	GO:0005488	binding
comp10894_c0_seq1	e3 ubiquitin-protein ligase sinat3-like	C	GO:0005739	mitochondrion
comp10901_c0_seq1	gaga-binding transcriptional activator	F	GO:0003700	sequence-specific DNA binding transcription factor activity
comp10901_c0_seq1	gaga-binding transcriptional activator	F	GO:0003677	DNA binding
comp10901_c0_seq1	gaga-binding transcriptional activator	C	GO:0005634	nucleus
comp10901_c0_seq1	gaga-binding transcriptional activator	N	GO:0006350
comp10901_c0_seq2	gaga-binding transcriptional activator	F	GO:0003700	sequence-specific DNA binding transcription factor activity
comp10901_c0_seq2	gaga-binding transcriptional activator	F	GO:0003677	DNA binding
comp10901_c0_seq2	gaga-binding transcriptional activator	C	GO:0005634	nucleus
comp10901_c0_seq2	gaga-binding transcriptional activator	N	GO:0006350
comp10906_c0_seq1	nucleic acid binding	C	GO:0005737	cytoplasm
comp10906_c0_seq1	nucleic acid binding	F	GO:0003723	RNA binding
comp10906_c0_seq1	nucleic acid binding	F	GO:0003824	catalytic activity
comp10906_c0_seq1	nucleic acid binding	N	GO:0006350
comp10906_c0_seq2	nucleic acid binding	C	GO:0005737	cytoplasm
comp10906_c0_seq2	nucleic acid binding	F	GO:0003723	RNA binding
comp10906_c0_seq2	nucleic acid binding	F	GO:0003824	catalytic activity
comp10906_c0_seq2	nucleic acid binding	N	GO:0006350
comp10907_c0_seq1	caffeoyl- o-methyltransferase at1g67980-like	F	GO:0016740	transferase activity
comp10907_c0_seq1	caffeoyl- o-methyltransferase at1g67980-like	P	GO:0009058	biosynthetic process
comp10907_c0_seq1	caffeoyl- o-methyltransferase at1g67980-like	N	GO:0006519
comp10907_c0_seq1	caffeoyl- o-methyltransferase at1g67980-like	P	GO:0008152	metabolic process
comp10907_c0_seq1	caffeoyl- o-methyltransferase at1g67980-like	P	GO:0009987	cellular process
comp10907_c0_seq1	caffeoyl- o-methyltransferase at1g67980-like	P	GO:0000003	reproduction
comp10907_c0_seq1	caffeoyl- o-methyltransferase at1g67980-like	P	GO:0009791	post-embryonic development
comp10911_c0_seq1	random slug protein 5-like	C	GO:0005622	intracellular
comp10911_c0_seq1	random slug protein 5-like	P	GO:0009058	biosynthetic process
comp10911_c0_seq1	random slug protein 5-like	N	GO:0006519
comp10911_c0_seq1	random slug protein 5-like	P	GO:0006810	transport
comp10911_c0_seq1	random slug protein 5-like	F	GO:0005215	transporter activity
comp10911_c0_seq2	random slug protein 5-like	C	GO:0005622	intracellular
comp10911_c0_seq2	random slug protein 5-like	P	GO:0009058	biosynthetic process
comp10911_c0_seq2	random slug protein 5-like	N	GO:0006519
comp10911_c0_seq2	random slug protein 5-like	P	GO:0006810	transport
comp10911_c0_seq2	random slug protein 5-like	F	GO:0005215	transporter activity
comp10915_c0_seq1	auxin-repressed protein	P	GO:0009719	response to endogenous stimulus
comp10915_c0_seq1	auxin-repressed protein	P	GO:0007165	signal transduction
comp10915_c0_seq1	auxin-repressed protein	F	GO:0003824	catalytic activity
comp10917_c0_seq1	vacuolar protein sorting-associated protein 55 homolog	C	GO:0005773	vacuole
comp10935_c0_seq1	e3 ubiquitin-protein ligase chip-like	F	GO:0005515	protein binding
comp10935_c0_seq1	e3 ubiquitin-protein ligase chip-like	P	GO:0006464	cellular protein modification process
comp10935_c0_seq1	e3 ubiquitin-protein ligase chip-like	P	GO:0009719	response to endogenous stimulus
comp10935_c0_seq1	e3 ubiquitin-protein ligase chip-like	F	GO:0003824	catalytic activity
comp10935_c0_seq1	e3 ubiquitin-protein ligase chip-like	P	GO:0006950	response to stress
comp10935_c0_seq1	e3 ubiquitin-protein ligase chip-like	P	GO:0009628	response to abiotic stimulus
comp10935_c0_seq1	e3 ubiquitin-protein ligase chip-like	C	GO:0005622	intracellular
comp10935_c0_seq2	e3 ubiquitin-protein ligase chip-like	F	GO:0005515	protein binding
comp10935_c0_seq2	e3 ubiquitin-protein ligase chip-like	P	GO:0006464	cellular protein modification process
comp10935_c0_seq2	e3 ubiquitin-protein ligase chip-like	P	GO:0009719	response to endogenous stimulus
comp10935_c0_seq2	e3 ubiquitin-protein ligase chip-like	F	GO:0003824	catalytic activity
comp10935_c0_seq2	e3 ubiquitin-protein ligase chip-like	P	GO:0006950	response to stress
comp10935_c0_seq2	e3 ubiquitin-protein ligase chip-like	P	GO:0009628	response to abiotic stimulus
comp10935_c0_seq2	e3 ubiquitin-protein ligase chip-like	C	GO:0005622	intracellular
comp10936_c0_seq1	staphylococcal nuclease domain-containing protein 1-like	C	GO:0005829	cytosol
comp10936_c0_seq1	staphylococcal nuclease domain-containing protein 1-like	C	GO:0005618	cell wall
comp10936_c0_seq1	staphylococcal nuclease domain-containing protein 1-like	P	GO:0006810	transport
comp10936_c0_seq1	staphylococcal nuclease domain-containing protein 1-like	P	GO:0009987	cellular process
comp10936_c0_seq1	staphylococcal nuclease domain-containing protein 1-like	F	GO:0016787	hydrolase activity
comp10936_c0_seq1	staphylococcal nuclease domain-containing protein 1-like	F	GO:0003676	nucleic acid binding
comp10936_c0_seq1	staphylococcal nuclease domain-containing protein 1-like	P	GO:0009791	post-embryonic development
comp10936_c0_seq1	staphylococcal nuclease domain-containing protein 1-like	C	GO:0005622	intracellular
comp10936_c0_seq1	staphylococcal nuclease domain-containing protein 1-like	P	GO:0008152	metabolic process
comp10936_c0_seq1	staphylococcal nuclease domain-containing protein 1-like	P	GO:0009058	biosynthetic process
comp10936_c0_seq1	staphylococcal nuclease domain-containing protein 1-like	P	GO:0006629	lipid metabolic process
comp10936_c0_seq1	staphylococcal nuclease domain-containing protein 1-like	P	GO:0019748	secondary metabolic process
comp10936_c0_seq1	staphylococcal nuclease domain-containing protein 1-like	C	GO:0005635	nuclear envelope
comp10936_c0_seq1	staphylococcal nuclease domain-containing protein 1-like	C	GO:0009536	plastid
comp10936_c0_seq1	staphylococcal nuclease domain-containing protein 1-like	P	GO:0008150	biological_process
comp10936_c0_seq1	staphylococcal nuclease domain-containing protein 1-like	P	GO:0006950	response to stress
comp10936_c0_seq1	staphylococcal nuclease domain-containing protein 1-like	C	GO:0005783	endoplasmic reticulum
comp10936_c0_seq1	staphylococcal nuclease domain-containing protein 1-like	C	GO:0005886	plasma membrane
comp10936_c1_seq1	staphylococcal nuclease domain-containing protein 1-like	C	GO:0005829	cytosol
comp10936_c1_seq1	staphylococcal nuclease domain-containing protein 1-like	C	GO:0005618	cell wall
comp10936_c1_seq1	staphylococcal nuclease domain-containing protein 1-like	P	GO:0006810	transport
comp10936_c1_seq1	staphylococcal nuclease domain-containing protein 1-like	P	GO:0009987	cellular process
comp10936_c1_seq1	staphylococcal nuclease domain-containing protein 1-like	F	GO:0016787	hydrolase activity
comp10936_c1_seq1	staphylococcal nuclease domain-containing protein 1-like	F	GO:0003676	nucleic acid binding
comp10936_c1_seq1	staphylococcal nuclease domain-containing protein 1-like	P	GO:0009791	post-embryonic development
comp10936_c1_seq1	staphylococcal nuclease domain-containing protein 1-like	C	GO:0005622	intracellular
comp10936_c1_seq1	staphylococcal nuclease domain-containing protein 1-like	P	GO:0008152	metabolic process
comp10936_c1_seq1	staphylococcal nuclease domain-containing protein 1-like	P	GO:0009058	biosynthetic process
comp10936_c1_seq1	staphylococcal nuclease domain-containing protein 1-like	P	GO:0006629	lipid metabolic process
comp10936_c1_seq1	staphylococcal nuclease domain-containing protein 1-like	P	GO:0019748	secondary metabolic process
comp10936_c1_seq1	staphylococcal nuclease domain-containing protein 1-like	C	GO:0005635	nuclear envelope
comp10936_c1_seq1	staphylococcal nuclease domain-containing protein 1-like	C	GO:0009536	plastid
comp10936_c1_seq1	staphylococcal nuclease domain-containing protein 1-like	P	GO:0008150	biological_process
comp10936_c1_seq1	staphylococcal nuclease domain-containing protein 1-like	P	GO:0006950	response to stress
comp10936_c1_seq1	staphylococcal nuclease domain-containing protein 1-like	C	GO:0005783	endoplasmic reticulum
comp10936_c1_seq1	staphylococcal nuclease domain-containing protein 1-like	C	GO:0005886	plasma membrane
comp10939_c0_seq1	hypothetical protein SDM1_4t00019	P	GO:0009058	biosynthetic process
comp10939_c0_seq1	hypothetical protein SDM1_4t00019	F	GO:0003824	catalytic activity
comp1093_c0_seq1	cytochrome p450 81d1-like	F	GO:0003824	catalytic activity
comp1093_c0_seq1	cytochrome p450 81d1-like	F	GO:0005488	binding
comp10944_c0_seq1	dna polymerase delta subunit 4-like	F	GO:0016740	transferase activity
comp10944_c0_seq1	dna polymerase delta subunit 4-like	P	GO:0009058	biosynthetic process
comp10944_c0_seq1	dna polymerase delta subunit 4-like	P	GO:0006259	DNA metabolic process
comp10948_c0_seq1	late blight resistance	P	GO:0006950	response to stress
comp10948_c0_seq1	late blight resistance	F	GO:0000166	nucleotide binding
comp10948_c1_seq1	late blight resistance identical	P	GO:0006950	response to stress
comp10948_c1_seq1	late blight resistance identical	F	GO:0000166	nucleotide binding
comp10949_c0_seq1	protein binding	F	GO:0008270	zinc ion binding
comp10949_c0_seq2	protein binding	F	GO:0008270	zinc ion binding
comp10952_c0_seq1	mannosyl-oligosaccharide glucosidase gcs1-like	F	GO:0016787	hydrolase activity
comp10952_c0_seq1	mannosyl-oligosaccharide glucosidase gcs1-like	P	GO:0009653	anatomical structure morphogenesis
comp10952_c0_seq1	mannosyl-oligosaccharide glucosidase gcs1-like	P	GO:0030154	cell differentiation
comp10952_c0_seq1	mannosyl-oligosaccharide glucosidase gcs1-like	P	GO:0007275	multicellular organismal development
comp10952_c0_seq1	mannosyl-oligosaccharide glucosidase gcs1-like	C	GO:0005783	endoplasmic reticulum
comp10952_c0_seq1	mannosyl-oligosaccharide glucosidase gcs1-like	P	GO:0005975	carbohydrate metabolic process
comp10956_c0_seq1	protein lurp-one-related 4-like	P	GO:0044237	cellular metabolic process
comp10959_c0_seq1	calmodulin-binding heat-shock	F	GO:0016787	hydrolase activity
comp10959_c0_seq1	calmodulin-binding heat-shock	C	GO:0005886	plasma membrane
comp10959_c0_seq1	calmodulin-binding heat-shock	P	GO:0009056	catabolic process
comp10959_c0_seq1	calmodulin-binding heat-shock	P	GO:0006629	lipid metabolic process
comp10959_c0_seq2	calmodulin-binding heat-shock	F	GO:0016787	hydrolase activity
comp10959_c0_seq2	calmodulin-binding heat-shock	C	GO:0005886	plasma membrane
comp10959_c0_seq2	calmodulin-binding heat-shock	P	GO:0009056	catabolic process
comp10959_c0_seq2	calmodulin-binding heat-shock	P	GO:0006629	lipid metabolic process
comp10972_c0_seq2	uncharacterized oxidoreductase at4g09670-like	F	GO:0003824	catalytic activity
comp10972_c0_seq2	uncharacterized oxidoreductase at4g09670-like	P	GO:0008152	metabolic process
comp10972_c0_seq2	uncharacterized oxidoreductase at4g09670-like	F	GO:0000166	nucleotide binding
comp10976_c0_seq1	autophagy 8h	F	GO:0005515	protein binding
comp10976_c0_seq1	autophagy 8h	F	GO:0016787	hydrolase activity
comp10976_c0_seq1	autophagy 8h	F	GO:0003824	catalytic activity
comp10976_c0_seq1	autophagy 8h	C	GO:0005773	vacuole
comp10976_c0_seq1	autophagy 8h	P	GO:0009056	catabolic process
comp10976_c0_seq1	autophagy 8h	P	GO:0009987	cellular process
comp10976_c0_seq2	autophagy 8h	F	GO:0005515	protein binding
comp10977_c1_seq1	monothiol glutaredoxin-s2-like	P	GO:0019725	cellular homeostasis
comp10977_c1_seq1	monothiol glutaredoxin-s2-like	F	GO:0003674	molecular_function
comp10977_c1_seq1	monothiol glutaredoxin-s2-like	F	GO:0003824	catalytic activity
comp10978_c0_seq1	oligopeptide transporter	P	GO:0006810	transport
comp10978_c0_seq1	oligopeptide transporter	P	GO:0009987	cellular process
comp10979_c0_seq1	rna recognition motif-containing protein	C	GO:0005829	cytosol
comp10979_c0_seq1	rna recognition motif-containing protein	P	GO:0006950	response to stress
comp10979_c0_seq1	rna recognition motif-containing protein	P	GO:0009628	response to abiotic stimulus
comp10979_c0_seq1	rna recognition motif-containing protein	F	GO:0003723	RNA binding
comp10979_c0_seq1	rna recognition motif-containing protein	P	GO:0006810	transport
comp10979_c0_seq1	rna recognition motif-containing protein	P	GO:0016043	cellular component organization
comp10979_c0_seq1	rna recognition motif-containing protein	P	GO:0009987	cellular process
comp10979_c0_seq1	rna recognition motif-containing protein	P	GO:0000003	reproduction
comp10979_c0_seq1	rna recognition motif-containing protein	P	GO:0009791	post-embryonic development
comp10979_c0_seq1	rna recognition motif-containing protein	P	GO:0009056	catabolic process
comp10979_c0_seq1	rna recognition motif-containing protein	P	GO:0006629	lipid metabolic process
comp10979_c0_seq1	rna recognition motif-containing protein	F	GO:0000166	nucleotide binding
comp10984_c0_seq1	auxin response factor 4-like	N	GO:0006350
comp10984_c0_seq1	auxin response factor 4-like	P	GO:0009791	post-embryonic development
comp10984_c0_seq1	auxin response factor 4-like	F	GO:0003677	DNA binding
comp10984_c0_seq1	auxin response factor 4-like	P	GO:0030154	cell differentiation
comp10984_c0_seq1	auxin response factor 4-like	F	GO:0005515	protein binding
comp10984_c0_seq1	auxin response factor 4-like	P	GO:0009719	response to endogenous stimulus
comp10984_c0_seq1	auxin response factor 4-like	P	GO:0007165	signal transduction
comp10984_c0_seq1	auxin response factor 4-like	C	GO:0005634	nucleus
comp10985_c0_seq1	isoflavone 2 -hydroxylase-like	F	GO:0005488	binding
comp10985_c0_seq1	isoflavone 2 -hydroxylase-like	F	GO:0003824	catalytic activity
comp10985_c0_seq1	isoflavone 2 -hydroxylase-like	F	GO:0003674	molecular_function
comp10985_c0_seq1	isoflavone 2 -hydroxylase-like	P	GO:0008152	metabolic process
comp10985_c0_seq2	isoflavone 2 -hydroxylase-like	F	GO:0005488	binding
comp10985_c0_seq2	isoflavone 2 -hydroxylase-like	F	GO:0003824	catalytic activity
comp10985_c0_seq2	isoflavone 2 -hydroxylase-like	F	GO:0003674	molecular_function
comp10985_c0_seq2	isoflavone 2 -hydroxylase-like	P	GO:0008152	metabolic process
comp10986_c0_seq1	omega-amidase nit2-like	P	GO:0008152	metabolic process
comp10986_c0_seq1	omega-amidase nit2-like	C	GO:0005829	cytosol
comp10986_c0_seq1	omega-amidase nit2-like	F	GO:0016787	hydrolase activity
comp10986_c0_seq1	omega-amidase nit2-like	F	GO:0005488	binding
comp10986_c0_seq1	omega-amidase nit2-like	C	GO:0009536	plastid
comp10987_c0_seq1	xyloglucan galactosyltransferase	C	GO:0005794	Golgi apparatus
comp10987_c0_seq1	xyloglucan galactosyltransferase	F	GO:0016740	transferase activity
comp10987_c0_seq1	xyloglucan galactosyltransferase	P	GO:0009058	biosynthetic process
comp10987_c0_seq1	xyloglucan galactosyltransferase	P	GO:0005975	carbohydrate metabolic process
comp10987_c0_seq1	xyloglucan galactosyltransferase	P	GO:0009987	cellular process
comp10987_c0_seq1	xyloglucan galactosyltransferase	C	GO:0016020	membrane
comp10987_c0_seq1	xyloglucan galactosyltransferase	P	GO:0009056	catabolic process
comp10988_c0_seq1	2-oxoisovalerate dehydrogenase subunit beta	P	GO:0008152	metabolic process
comp10988_c0_seq1	2-oxoisovalerate dehydrogenase subunit beta	F	GO:0003824	catalytic activity
comp10988_c0_seq2	2-oxoisovalerate dehydrogenase subunit mitochondrial-like	P	GO:0008152	metabolic process
comp10988_c0_seq2	2-oxoisovalerate dehydrogenase subunit mitochondrial-like	F	GO:0003824	catalytic activity
comp10989_c0_seq1	phospholipid-transporting atpase 1-like	F	GO:0005488	binding
comp10989_c0_seq1	phospholipid-transporting atpase 1-like	F	GO:0005215	transporter activity
comp10989_c0_seq1	phospholipid-transporting atpase 1-like	P	GO:0006810	transport
comp10989_c0_seq1	phospholipid-transporting atpase 1-like	C	GO:0016020	membrane
comp10989_c0_seq1	phospholipid-transporting atpase 1-like	F	GO:0000166	nucleotide binding
comp10989_c0_seq1	phospholipid-transporting atpase 1-like	F	GO:0016787	hydrolase activity
comp10993_c0_seq1	alpha beta hydrolase domain-containing protein 11-like	F	GO:0016787	hydrolase activity
comp10993_c0_seq1	alpha beta hydrolase domain-containing protein 11-like	C	GO:0005739	mitochondrion
comp10993_c0_seq1	alpha beta hydrolase domain-containing protein 11-like	C	GO:0016020	membrane
comp10993_c0_seq1	alpha beta hydrolase domain-containing protein 11-like	C	GO:0005783	endoplasmic reticulum
comp10993_c0_seq1	alpha beta hydrolase domain-containing protein 11-like	F	GO:0000166	nucleotide binding
comp10993_c0_seq1	alpha beta hydrolase domain-containing protein 11-like	P	GO:0009056	catabolic process
comp10993_c0_seq1	alpha beta hydrolase domain-containing protein 11-like	P	GO:0009987	cellular process
comp10993_c0_seq1	alpha beta hydrolase domain-containing protein 11-like	P	GO:0006629	lipid metabolic process
comp10993_c0_seq1	alpha beta hydrolase domain-containing protein 11-like	P	GO:0006810	transport
comp10994_c0_seq1	proteasomal ubiquitin receptor adrm1-like	C	GO:0005634	nucleus
comp10994_c0_seq1	proteasomal ubiquitin receptor adrm1-like	C	GO:0005737	cytoplasm
comp10994_c0_seq1	proteasomal ubiquitin receptor adrm1-like	F	GO:0000166	nucleotide binding
comp10994_c0_seq2	proteasomal ubiquitin receptor adrm1-like	F	GO:0004872	receptor activity
comp10994_c0_seq2	proteasomal ubiquitin receptor adrm1-like	C	GO:0005634	nucleus
comp10994_c0_seq2	proteasomal ubiquitin receptor adrm1-like	C	GO:0005737	cytoplasm
comp11000_c0_seq1	rna binding	F	GO:0005488	binding
comp11001_c1_seq1	cytochrome c	C	GO:0005739	mitochondrion
comp11001_c1_seq1	cytochrome c	F	GO:0005488	binding
comp11001_c1_seq1	cytochrome c	C	GO:0016020	membrane
comp11001_c1_seq1	cytochrome c	C	GO:0005886	plasma membrane
comp11001_c1_seq1	cytochrome c	F	GO:0003674	molecular_function
comp11001_c1_seq1	cytochrome c	P	GO:0006091	generation of precursor metabolites and energy
comp11006_c0_seq1	2-c-methyl-d-erythritol -cyclodiphosphate partial	P	GO:0009058	biosynthetic process
comp11006_c0_seq1	2-c-methyl-d-erythritol -cyclodiphosphate partial	P	GO:0009987	cellular process
comp11006_c0_seq1	2-c-methyl-d-erythritol -cyclodiphosphate partial	P	GO:0006629	lipid metabolic process
comp11006_c0_seq1	2-c-methyl-d-erythritol -cyclodiphosphate partial	F	GO:0016740	transferase activity
comp11006_c0_seq1	2-c-methyl-d-erythritol -cyclodiphosphate partial	C	GO:0009536	plastid
comp11007_c0_seq1	20 kda chloroplastic-like	P	GO:0008150	biological_process
comp11007_c0_seq1	20 kda chloroplastic-like	P	GO:0019538	protein metabolic process
comp11007_c0_seq1	20 kda chloroplastic-like	P	GO:0009987	cellular process
comp11007_c0_seq1	20 kda chloroplastic-like	C	GO:0009579	thylakoid
comp11007_c0_seq1	20 kda chloroplastic-like	F	GO:0000166	nucleotide binding
comp11007_c0_seq1	20 kda chloroplastic-like	C	GO:0009536	plastid
comp11007_c0_seq2	20 kda chloroplastic-like	P	GO:0008150	biological_process
comp11007_c0_seq2	20 kda chloroplastic-like	P	GO:0019538	protein metabolic process
comp11007_c0_seq2	20 kda chloroplastic-like	P	GO:0009987	cellular process
comp11007_c0_seq2	20 kda chloroplastic-like	C	GO:0009579	thylakoid
comp11007_c0_seq2	20 kda chloroplastic-like	F	GO:0000166	nucleotide binding
comp11007_c0_seq2	20 kda chloroplastic-like	C	GO:0009536	plastid
comp11011_c0_seq1	ras-gtpase-activating protein-binding	F	GO:0003676	nucleic acid binding
comp11011_c0_seq1	ras-gtpase-activating protein-binding	C	GO:0005622	intracellular
comp11011_c0_seq1	ras-gtpase-activating protein-binding	P	GO:0006810	transport
comp11011_c0_seq1	ras-gtpase-activating protein-binding	F	GO:0000166	nucleotide binding
comp11018_c0_seq1	spx domain-containing membrane protein at4g22990-like	C	GO:0016020	membrane
comp11018_c0_seq1	spx domain-containing membrane protein at4g22990-like	C	GO:0005773	vacuole
comp11018_c0_seq1	spx domain-containing membrane protein at4g22990-like	P	GO:0006810	transport
comp11018_c0_seq1	spx domain-containing membrane protein at4g22990-like	P	GO:0009987	cellular process
comp11027_c0_seq1	PREDICTED: serpin-ZX-like	F	GO:0004867	serine-type endopeptidase inhibitor activity
comp11029_c0_seq1	protein fluorescent in blue chloroplastic-like	C	GO:0009536	plastid
comp11029_c0_seq1	protein fluorescent in blue chloroplastic-like	P	GO:0006950	response to stress
comp11029_c0_seq1	protein fluorescent in blue chloroplastic-like	C	GO:0016020	membrane
comp11029_c0_seq1	protein fluorescent in blue chloroplastic-like	C	GO:0009579	thylakoid
comp11029_c0_seq1	protein fluorescent in blue chloroplastic-like	P	GO:0009058	biosynthetic process
comp11029_c0_seq1	protein fluorescent in blue chloroplastic-like	P	GO:0009987	cellular process
comp11029_c0_seq1	protein fluorescent in blue chloroplastic-like	P	GO:0006629	lipid metabolic process
comp11029_c0_seq2	protein fluorescent in blue chloroplastic-like	C	GO:0009536	plastid
comp11029_c0_seq2	protein fluorescent in blue chloroplastic-like	P	GO:0009058	biosynthetic process
comp11029_c0_seq2	protein fluorescent in blue chloroplastic-like	P	GO:0009987	cellular process
comp11029_c0_seq2	protein fluorescent in blue chloroplastic-like	P	GO:0006629	lipid metabolic process
comp11029_c0_seq2	protein fluorescent in blue chloroplastic-like	P	GO:0019748	secondary metabolic process
comp11029_c0_seq2	protein fluorescent in blue chloroplastic-like	F	GO:0005515	protein binding
comp11029_c0_seq2	protein fluorescent in blue chloroplastic-like	P	GO:0005975	carbohydrate metabolic process
comp11029_c0_seq2	protein fluorescent in blue chloroplastic-like	P	GO:0008152	metabolic process
comp11029_c0_seq2	protein fluorescent in blue chloroplastic-like	P	GO:0009056	catabolic process
comp11029_c0_seq2	protein fluorescent in blue chloroplastic-like	N	GO:0006519
comp11029_c0_seq2	protein fluorescent in blue chloroplastic-like	P	GO:0006950	response to stress
comp11029_c0_seq2	protein fluorescent in blue chloroplastic-like	P	GO:0009653	anatomical structure morphogenesis
comp11029_c0_seq2	protein fluorescent in blue chloroplastic-like	P	GO:0007275	multicellular organismal development
comp11029_c0_seq2	protein fluorescent in blue chloroplastic-like	P	GO:0030154	cell differentiation
comp11029_c0_seq2	protein fluorescent in blue chloroplastic-like	P	GO:0009628	response to abiotic stimulus
comp11029_c0_seq2	protein fluorescent in blue chloroplastic-like	N	GO:0006350
comp11029_c0_seq2	protein fluorescent in blue chloroplastic-like	C	GO:0016020	membrane
comp11029_c0_seq2	protein fluorescent in blue chloroplastic-like	C	GO:0009579	thylakoid
comp11029_c0_seq2	protein fluorescent in blue chloroplastic-like	P	GO:0006139	nucleobase-containing compound metabolic process
comp1102_c0_seq1	nucleotide binding site-leucine rich repeat partial	P	GO:0006950	response to stress
comp1102_c0_seq1	nucleotide binding site-leucine rich repeat partial	F	GO:0000166	nucleotide binding
comp1102_c0_seq2	nucleotide binding site-leucine rich repeat partial	P	GO:0006950	response to stress
comp1102_c0_seq2	nucleotide binding site-leucine rich repeat partial	F	GO:0000166	nucleotide binding
comp11030_c0_seq1	bel1-like homeodomain protein 4-like	F	GO:0003700	sequence-specific DNA binding transcription factor activity
comp11030_c0_seq1	bel1-like homeodomain protein 4-like	F	GO:0003677	DNA binding
comp11030_c0_seq1	bel1-like homeodomain protein 4-like	C	GO:0005634	nucleus
comp11030_c0_seq1	bel1-like homeodomain protein 4-like	N	GO:0006350
comp11030_c0_seq2	bel1-like homeodomain protein 4-like	F	GO:0003700	sequence-specific DNA binding transcription factor activity
comp11030_c0_seq2	bel1-like homeodomain protein 4-like	F	GO:0003677	DNA binding
comp11030_c0_seq2	bel1-like homeodomain protein 4-like	C	GO:0005634	nucleus
comp11030_c0_seq2	bel1-like homeodomain protein 4-like	N	GO:0006350
comp11033_c0_seq1	rhomboid protease glup	C	GO:0016020	membrane
comp11033_c0_seq1	rhomboid protease glup	P	GO:0019538	protein metabolic process
comp11033_c0_seq1	rhomboid protease glup	P	GO:0009056	catabolic process
comp11033_c0_seq1	rhomboid protease glup	F	GO:0016787	hydrolase activity
comp11039_c0_seq1	thylakoid lumen kda protein	P	GO:0005975	carbohydrate metabolic process
[truncated: 75,507 more rows]
