# Supplementary material for: Transcriptomic Analysis of Petunia hybrida in Response to Salt Stress Using High Throughput RNA Sequencing
Source: PLoS One. 2014 Apr 10;9(4):e94651. doi: 10.1371/journal.pone.0094651 (PMC3983219; doi:10.1371/journal.pone.0094651)
Supplement: Table S4 — A. Up-regulated transcripts in cluster 12, changes in expression and GO terms annotation. B. Up-regulated transcripts in cluster 2, changes in expression and GO terms annotation. C. Up-regulated transcripts in cluster 7, changes in expression and GO terms annotation. D. Down-regulated transcripts in cluster 4, changes in expression and GO terms annotation. (XLSX) [file pone.0094651.s006.xlsx]

## Sheet: Table S4A
Seq. Name	Seq. Description	Seq. Length	#Hits	min. eValue	mean Similarity	#GOs	GOs	Enzyme Codes	InterProScan
comp12659_c0_seq1	small heat-shock	1676	10	4.55482e-108	0.663	2	C:peroxisome; P:response to stress		IPR002068 (PFAM); IPR008978 (SUPERFAMILY); G3DSA:2.60.40.790 (GENE3D), PTHR11527 (PANTHER), PTHR11527:SF60 (PANTHER)
comp12659_c0_seq2	small heat-shock	1808	10	8.31919e-99	0.572	2	C:peroxisome; P:response to stress		IPR008978 (SUPERFAMILY); G3DSA:2.60.40.790 (GENE3D), PTHR11527 (PANTHER), PTHR11527:SF60 (PANTHER)

## Sheet: Table S4B
	Seq. Name	Seq. Description	Seq. Length	#Hits	min. eValue	mean Similarity	#GOs	GOs	Enzyme Codes	InterProScan
Subcluster2	comp10040_c0_seq1	histone-lysine n- h3 lysine-9 specific suvh4-like	2353	10	0	0.759	6	P:histone lysine methylation; F:histone binding; F:histone-lysine N-methyltransferase activity; C:chromosome; C:nucleus; F:zinc ion binding	EC:2.1.1.43	SignalP-NN(euk) (SIGNALP)
Subcluster2	comp10040_c0_seq2	histone-lysine n- h3 lysine-9 specific suvh4-like	1586	10	0	0.817	6	P:histone lysine methylation; F:histone binding; F:histone-lysine N-methyltransferase activity; C:chromosome; C:nucleus; F:zinc ion binding	EC:2.1.1.43	SignalP-NN(euk) (SIGNALP)
Subcluster2	comp10079_c0_seq1	regulatory protein npr5-like	938	10	1.96e-120	0.8	12	P:polarity specification of adaxial/abaxial axis; P:proximal/distal pattern formation; P:leaf morphogenesis; P:floral meristem determinacy; P:bract formation; P:floral organ abscission; F:protein binding; P:flower morphogenesis; P:nectary development; P:positive regulation of transcription, DNA-dependent; C:cytoplasm; C:nucleus	-	IPR002110 (SMART); IPR020683 (G3DSA:1.25.40.GENE3D); PTHR24188 (PANTHER)
Subcluster2	comp10079_c0_seq2	regulatory protein npr5-like	754	10	2.01e-121	0.8	12	P:polarity specification of adaxial/abaxial axis; P:proximal/distal pattern formation; P:leaf morphogenesis; P:floral meristem determinacy; P:bract formation; P:floral organ abscission; F:protein binding; P:flower morphogenesis; P:nectary development; P:positive regulation of transcription, DNA-dependent; C:cytoplasm; C:nucleus	-	IPR002110 (SMART); IPR020683 (G3DSA:1.25.40.GENE3D); PTHR24188 (PANTHER)
Subcluster2	comp10135_c0_seq1	filament-like plant protein 7-like	2264	10	0	0.625	0	-		IPR008587 (PFAM); PTHR31580 (PANTHER)
Subcluster2	comp10135_c0_seq2	filament-like plant protein 7-like	2897	10	0	0.616	0	-		IPR008587 (PFAM); PTHR31580 (PANTHER)
Subcluster2	comp10152_c0_seq1	PREDICTED: uncharacterized protein LOC101247852	1242	10	1.36e-21	0.702	0	-		PF14244 (PFAM)
Subcluster2	comp10152_c0_seq2	PREDICTED: uncharacterized protein LOC101247852	1682	10	1.44e-63	0.579	0	-		no IPS match
Subcluster2	comp10156_c1_seq1	---NA---	675	0			0	-		SignalP-NN(euk) (SIGNALP)
Subcluster2	comp10161_c0_seq1	---NA---	1123	0			0	-		no IPS match
Subcluster2	comp10174_c0_seq1	PREDICTED: uncharacterized protein LOC101251563	881	10	4.57e-72	0.717	1	C:chloroplast part	-	no IPS match
Subcluster2	comp10174_c0_seq2	PREDICTED: uncharacterized protein LOC101251563	909	10	6.34e-72	0.718	1	C:chloroplast part	-	no IPS match
Subcluster2	comp10180_c0_seq1	importin subunit alpha-1-like	692	10	5.49e-81	0.861	5	C:cytoplasm; P:protein import into nucleus; P:defense response; F:protein transporter activity; C:nucleus	-	IPR000225 (PFAM); IPR002652 (PFAM); IPR011989 (G3DSA:1.25.10.GENE3D); IPR016024 (SUPERFAMILY); PTHR23316 (PANTHER)
Subcluster2	comp10181_c0_seq1	mads box	1843	9	4.2e-25	0.52	11	P:regulation of transcription, DNA-dependent; P:transcription, DNA-dependent; F:protein dimerization activity; C:nucleus; F:sequence-specific DNA binding transcription factor activity; F:DNA binding; F:2-alkenal reductase [NAD(P)] activity; P:oxidation-reduction process; F:oxidoreductase activity; P:lateral root development; P:response to nutrient		no IPS match
Subcluster2	comp10181_c0_seq2	mads box	1729	10	1.13e-30	0.66	2	F:binding; P:transcription, DNA-dependent	-	no IPS match
Subcluster2	comp10199_c0_seq1	predicted protein	2622	10	4.5e-65	0.579	0	-		IPR008581 (PFAM)
Subcluster2	comp10229_c0_seq1	26s proteasome non-atpase regulatory subunit 9-like	1036	10	1.68e-123	0.792	0	-		IPR001478 (PFAM); G3DSA:2.30.42.10 (GENE3D), PTHR12651 (PANTHER), PTHR12651:SF0 (PANTHER)
Subcluster2	comp10250_c0_seq1	protein	775	10	5.82e-22	0.751	1	P:response to karrikin		no IPS match
Subcluster2	comp10252_c0_seq1	---NA---	1125	0			0	-		SignalP-NN(euk) (SIGNALP)
Subcluster2	comp10259_c0_seq1	probable glutathione s-transferase parc-like	785	10	4.42e-21	0.883	1	F:transferase activity	-	SignalP-NN(euk) (SIGNALP), tmhmm (TMHMM)
Subcluster2	comp10259_c0_seq2	---NA---	614	0			0	-		SignalP-NN(euk) (SIGNALP), tmhmm (TMHMM)
Subcluster2	comp10277_c0_seq1	rna exonuclease	1363	10	0	0.767	1	F:binding	-	IPR006055 (SMART); IPR007087 (PROSITE); IPR012337 (SUPERFAMILY); IPR013520 (PFAM); IPR015880 (SMART); G3DSA:3.30.420.10 (GENE3D), PTHR12801 (PANTHER), PTHR12801:SF45 (PANTHER)
Subcluster2	comp10277_c0_seq2	rna exonuclease	1260	10	0	0.767	1	F:binding	-	IPR006055 (SMART); IPR007087 (PROSITE); IPR012337 (SUPERFAMILY); IPR013520 (PFAM); IPR015880 (SMART); G3DSA:3.30.420.10 (GENE3D), PTHR12801 (PANTHER), PTHR12801:SF45 (PANTHER)
Subcluster2	comp10278_c0_seq1	pentatricopeptide repeat-containing protein chloroplastic-like	474	1	5.48e-22	0.67	0	-		tmhmm (TMHMM)
Subcluster2	comp10278_c0_seq2	pentatricopeptide repeat-containing protein chloroplastic-like	3748	10	0	0.8	13	C:cell; P:pentose-phosphate shunt; P:phosphatidylglycerol biosynthetic process; P:starch biosynthetic process; P:plant-type cell wall organization; P:isopentenyl diphosphate biosynthetic process, mevalonate-independent pathway; P:regulation of meristem growth; P:chloroplast relocation; P:maltose metabolic process; P:protein autophosphorylation; P:ncRNA metabolic process; P:polysaccharide cataboli…	-	IPR002885 (PFAM); IPR011990 (G3DSA:1.25.40.GENE3D); PTHR24015 (PANTHER), PTHR24015:SF98 (PANTHER), SSF48452 (SUPERFAMILY), SSF81901 (SUPERFAMILY)
Subcluster2	comp10278_c0_seq3	pentatricopeptide repeat-containing protein chloroplastic-like	379	1	3.17e-15	0.71	0	-		tmhmm (TMHMM)
Subcluster2	comp10312_c0_seq1	gibberellin 20-oxidase	1483	10	0	0.862	3	P:oxidation-reduction process; F:iron ion binding; F:oxidoreductase activity, acting on paired donors, with incorporation or reduction of molecular oxygen, 2-oxoglutarate as one donor, and incorporation of one atom each of oxygen into both donors	EC:1.14.11.0	IPR002283 (PRINTS); IPR005123 (PFAM); IPR026992 (PFAM); IPR027443 (G3DSA:2.60.120.GENE3D); PTHR10209 (PANTHER), PTHR10209:SF55 (PANTHER), SSF51197 (SUPERFAMILY)
Subcluster2	comp10415_c0_seq1	---NA---	438	0			0	-		SignalP-NN(euk) (SIGNALP), tmhmm (TMHMM)
Subcluster2	comp10437_c0_seq1	---NA---	437	0			0	-		no IPS match
Subcluster2	comp10449_c0_seq1	dead-box atp-dependent rna helicase 53-like	1170	1	6.6e-12	0.9	0	-		IPR027417 (SUPERFAMILY); G3DSA:3.40.50.300 (GENE3D), PTHR24031 (PANTHER), PTHR24031:SF107 (PANTHER)
Subcluster2	comp10468_c0_seq1	---NA---	460	0			0	-		no IPS match
Subcluster2	comp10494_c0_seq1	diphthine synthase	1378	10	0	0.929	4	P:pyrimidine ribonucleotide biosynthetic process; P:peptidyl-diphthamide biosynthetic process from peptidyl-histidine; F:diphthine synthase activity; P:methylation	EC:2.1.1.98	IPR000878 (PFAM); IPR004551 (PIR); IPR014776 (G3DSA:3.30.950.GENE3D); IPR014777 (G3DSA:3.40.1010.GENE3D); PTHR10882 (PANTHER)
Subcluster2	comp10540_c0_seq1	cell division control	477	6	6.53e-34	0.6317	1	F:transferase activity, transferring phosphorus-containing groups	-	tmhmm (TMHMM)
Subcluster2	comp10596_c0_seq1	sterol regulatory element-binding protein site 2	2109	10	0	0.872	11	P:response to light stimulus; P:thylakoid membrane organization; F:metalloendopeptidase activity; P:proteolysis; P:chloroplast organization; P:negative gravitropism; P:photosystem II assembly; P:response to ethylene stimulus; C:chloroplast; P:photosystem I assembly; C:membrane	EC:3.4.24.0	IPR008915 (PFAM); PTHR31412 (PANTHER), PTHR31412:SF0 (PANTHER), tmhmm (TMHMM)
Subcluster2	comp10641_c0_seq1	polypeptide with an integrase domain	763	10	2.5e-34	0.772	1	F:binding	-	IPR012337 (SUPERFAMILY); PTHR11439 (PANTHER), PTHR11439:SF127 (PANTHER)
Subcluster2	comp10641_c0_seq2	polypeptide with an integrase domain	810	10	2.84e-34	0.772	1	F:binding	-	IPR012337 (SUPERFAMILY); PTHR11439 (PANTHER), PTHR11439:SF127 (PANTHER)
Subcluster2	comp10688_c0_seq1	rubisco methyltransferase family protein	1867	10	0	0.885	1	C:chloroplast stroma	-	IPR015353 (G3DSA:3.90.1420.GENE3D); G3DSA:3.90.1410.10 (GENE3D), PTHR13271 (PANTHER), SSF82199 (SUPERFAMILY)
Subcluster2	comp10688_c0_seq2	rubisco methyltransferase family protein	2639	10	0	0.885	1	C:chloroplast stroma	-	IPR015353 (G3DSA:3.90.1420.GENE3D); G3DSA:3.90.1410.10 (GENE3D), PTHR13271 (PANTHER), SSF82199 (SUPERFAMILY)
Subcluster2	comp10697_c0_seq1	cyclin-d-binding myb-like transcription factor 1-like	1125	10	1.39e-46	0.671	1	F:DNA binding		no IPS match
Subcluster2	comp10774_c0_seq1	hypothetical protein VITISV_013500	624	10	2.65e-39	0.67	6	F:nucleic acid binding; P:DNA integration; F:zinc ion binding; P:oxidation-reduction process; F:oxidoreductase activity, acting on paired donors, with incorporation or reduction of molecular oxygen, 2-oxoglutarate as one donor, and incorporation of one atom each of oxygen into both donors; F:oxidoreductase activity		PTHR11439 (PANTHER), PTHR11439:SF127 (PANTHER)
Subcluster2	comp10774_c0_seq2	retrotransposon like protein	584	10	2.51e-68	0.699	3	P:cellular macromolecule metabolic process; F:binding; P:nucleic acid metabolic process	-	no IPS match
Subcluster2	comp10775_c0_seq1	two-component response regulator arr18-like isoform 1	453	10	4.75e-32	0.779	2	P:circadian rhythm; F:DNA binding	-	PTHR31442 (PANTHER)
Subcluster2	comp10775_c0_seq2	two-component response regulator arr18-like isoform 2	1077	10	2.46e-98	0.693	1	F:DNA binding	-	IPR001005 (PFAM); IPR006447 (TIGRFAMs); IPR009057 (G3DSA:1.10.10.GENE3D); IPR017930 (PROFILE); PTHR31442 (PANTHER)
Subcluster2	comp10821_c0_seq1	gibberellin-regulated protein 1-like	544	10	5.84e-17	0.679	0	-		IPR003854 (PFAM); SignalP-NN(euk) (SIGNALP)
Subcluster2	comp10871_c0_seq1	low quality protein: midasin-like	1479	10	0	0.68	8	F:ATPase activity; F:ATP binding; F:nucleotide binding; F:nucleoside-triphosphatase activity; P:ATP catabolic process; C:chloroplast envelope; P:protein complex assembly; C:nucleus		IPR011704 (PFAM); IPR027417 (SUPERFAMILY); G3DSA:3.40.50.300 (GENE3D), PTHR22908 (PANTHER), PTHR22908:SF25 (PANTHER)
Subcluster2	comp10896_c0_seq1	---NA---	908	0			0	-		no IPS match
Subcluster2	comp10896_c0_seq2	---NA---	1001	0			0	-		no IPS match
Subcluster2	comp10955_c0_seq1	PREDICTED: uncharacterized protein LOC101254212	1327	10	2.34e-27	0.701	0	-		IPR007750 (PFAM)
Subcluster2	comp10955_c0_seq2	PREDICTED: uncharacterized protein LOC101254212	1217	10	1.84e-27	0.701	0	-		IPR007750 (PFAM)
Subcluster2	comp10975_c0_seq1	---NA---	656	0			0	-		no IPS match
Subcluster2	comp11075_c0_seq1	kinesin-like protein	846	10	7.4e-94	0.748	1	F:nucleotide binding	-	no IPS match
Subcluster2	comp11075_c0_seq2	kinesin-like protein	1124	10	5.74e-157	0.751	1	F:nucleotide binding	-	IPR024658 (PFAM)
Subcluster2	comp11207_c0_seq1	---NA---	414	0			0	-		no IPS match
Subcluster2	comp11302_c0_seq1	serine carboxypeptidase	435	10	1.99e-37	0.842	5	F:serine-type carboxypeptidase activity; C:plant-type cell wall; P:phenylpropanoid metabolic process; F:sinapoylglucose-malate O-sinapoyltransferase activity; P:proteolysis	EC:3.4.16.0; EC:2.3.1.92	IPR001563 (PANTHER); G3DSA:3.40.50.1820 (GENE3D), PTHR11802:SF7 (PANTHER), SSF53474 (SUPERFAMILY)
Subcluster2	comp11302_c0_seq2	serine carboxypeptidase	232	10	1.05e-24	0.91	4	C:plant-type cell wall; F:serine-type carboxypeptidase activity; P:proteolysis; F:transferase activity, transferring acyl groups	EC:3.4.16.0	IPR001563 (PANTHER); G3DSA:3.40.50.1820 (GENE3D), PTHR11802:SF7 (PANTHER), SSF53474 (SUPERFAMILY)
Subcluster2	comp11418_c0_seq1	glutamate-rich wd repeat-containing protein 1-like	1793	10	0	0.878	2	F:histone acetyltransferase activity; P:histone acetylation	EC:2.3.1.48	SignalP-NN(euk) (SIGNALP)
Subcluster2	comp11849_c0_seq1	---NA---	523	0			0	-		SignalP-NN(euk) (SIGNALP)
Subcluster2	comp11849_c0_seq2	---NA---	512	0			0	-		no IPS match
Subcluster2	comp11877_c0_seq1	saur family protein	769	10	1.63e-56	0.898	3	P:auxin mediated signaling pathway; C:mitochondrion; F:calmodulin binding	-	IPR003676 (PFAM); PTHR31374 (PANTHER), PTHR31374:SF0 (PANTHER)
Subcluster2	comp11961_c0_seq1	ru large subunit-binding protein subunit chloroplastic-like	2690	10	0	0.94	14	P:protein refolding; P:cell death; C:mitochondrion; C:nucleolus; P:chaperone mediated protein folding requiring cofactor; P:response to cold; C:chloroplast envelope; P:systemic acquired resistance; F:ATP binding; C:chloroplast stroma; C:cytosolic ribosome; C:plasma membrane; C:stromule; C:apoplast	-	IPR001844 (PRINTS); IPR002423 (PANTHER); IPR018370 (PROSITE); IPR027409 (G3DSA:3.50.7.GENE3D); IPR027413 (G3DSA:1.10.560.GENE3D); PTHR11353:SF8 (PANTHER), SSF54849 (SUPERFAMILY)
Subcluster2	comp11966_c0_seq1	alliin lyase	588	10	2.83e-69	0.771	3	F:carbon-sulfur lyase activity; P:metabolic process; F:pyridoxal phosphate binding	-	IPR006947 (G3DSA:2.10.25.GENE3D); IPR006948 (PFAM); IPR015421 (G3DSA:3.40.640.GENE3D); IPR015424 (SUPERFAMILY); PTHR11751 (PANTHER), PTHR11751:SF126 (PANTHER), SignalP-NN(euk) (SIGNALP), tmhmm (TMHMM)
Subcluster2	comp11966_c0_seq2	tryptophan aminotransferase-related protein 4-like	340	10	2.14e-19	0.712	1	F:carbon-sulfur lyase activity	-	IPR006947 (G3DSA:2.10.25.GENE3D); PTHR11751 (PANTHER), PTHR11751:SF126 (PANTHER), SignalP-NN(euk) (SIGNALP), tmhmm (TMHMM)
Subcluster2	comp12333_c0_seq1	---NA---	343	0			0	-		SignalP-NN(euk) (SIGNALP), tmhmm (TMHMM)
Subcluster2	comp12333_c0_seq2	sequence-specific dna-binding transcription factor	1422	10	2.72e-145	0.649	5	F:DNA binding; P:regulation of transcription, DNA-dependent; F:sequence-specific DNA binding; C:nucleus; F:sequence-specific DNA binding transcription factor activity		no IPS match
Subcluster2	comp12417_c0_seq1	carotenoid cleavage dioxygenase 1	1001	10	2.18e-18	0.924	15	C:vacuolar membrane; P:pentose-phosphate shunt; P:carotenoid biosynthetic process; P:phosphatidylglycerol biosynthetic process; P:unsaturated fatty acid biosynthetic process; P:response to water deprivation; P:xanthophyll catabolic process; P:isopentenyl diphosphate biosynthetic process, mevalonate-independent pathway; F:9-cis-epoxycarotenoid dioxygenase activity; P:carotene catabolic process; C:…	EC:1.13.11.51	SignalP-NN(euk) (SIGNALP), tmhmm (TMHMM)
Subcluster2	comp12434_c0_seq1	extensin-like protein	408	10	4.7e-47	0.794	0	-		no IPS match
Subcluster2	comp12730_c0_seq1	mitochondrial import inner membrane translocase subunit tim50-like	548	10	5.92e-122	0.904	1	C:mitochondrial inner membrane	-	IPR004274 (PFAM); IPR023214 (G3DSA:3.40.50.GENE3D); IPR027111 (PTHR12210:PANTHER); PTHR12210 (PANTHER)
Subcluster2	comp12730_c0_seq2	mitochondrial import inner membrane translocase subunit tim50-like	559	10	1.75e-108	0.898	1	C:mitochondrial inner membrane	-	IPR004274 (PFAM); IPR023214 (G3DSA:3.40.50.GENE3D); IPR027111 (PTHR12210:PANTHER); PTHR12210 (PANTHER)
Subcluster2	comp12743_c0_seq1	trx fold-containing protein	1872	10	2.25e-158	0.863	3	P:chloroplast organization; C:chloroplast stroma; P:regulation of transcription, DNA-dependent	-	no IPS match
Subcluster2	comp12836_c0_seq1	wrky dna binding protein	335	10	6.83e-44	0.942	3	F:sequence-specific DNA binding transcription factor activity; F:sequence-specific DNA binding; P:regulation of transcription, DNA-dependent	-	IPR003657 (G3DSA:2.20.25.GENE3D); PTHR31221 (PANTHER)
Subcluster2	comp12977_c0_seq1	maltose excess protein chloroplastic-like	2039	10	0	0.83	16	P:pentose-phosphate shunt; F:maltose transmembrane transporter activity; P:positive regulation of catalytic activity; P:multicellular organismal development; P:starch biosynthetic process; P:cellular cation homeostasis; P:starch catabolic process; P:isopentenyl diphosphate biosynthetic process, mevalonate-independent pathway; P:response to gravity; P:maltose metabolic process; P:response to nemat…	-	tmhmm (TMHMM)
Subcluster2	comp12977_c0_seq2	maltose excess protein chloroplastic-like	3102	10	3.09e-107	0.842	16	P:pentose-phosphate shunt; F:maltose transmembrane transporter activity; P:positive regulation of catalytic activity; P:multicellular organismal development; P:starch biosynthetic process; P:cellular cation homeostasis; P:starch catabolic process; P:isopentenyl diphosphate biosynthetic process, mevalonate-independent pathway; P:response to gravity; P:maltose metabolic process; P:response to nemat…	-	tmhmm (TMHMM)
Subcluster2	comp13025_c0_seq1	kinesin-like protein kin12b-like	993	10	1.49e-136	0.804	7	C:microtubule; F:ATP binding; P:microtubule-based movement; P:microgametogenesis; P:phragmoplast assembly; F:plus-end-directed microtubule motor activity; C:phragmoplast	EC:3.6.4.4	IPR010544 (PFAM); PTHR24115 (PANTHER), PTHR24115:SF104 (PANTHER)
Subcluster2	comp13025_c0_seq2	phragmoplast-associated kinesin-related protein	700	10	3.1e-95	0.852	9	P:sepal formation; P:petal formation; C:microtubule; F:ATP binding; P:microtubule-based movement; P:microgametogenesis; P:phragmoplast assembly; F:plus-end-directed microtubule motor activity; C:phragmoplast	EC:3.6.4.4	IPR010544 (PFAM); PTHR24115 (PANTHER), PTHR24115:SF104 (PANTHER)
Subcluster2	comp13141_c0_seq1	udp-glycosyltransferase 85a1-like	1019	10	8.28e-82	0.718	1	F:transferase activity	-	IPR002213 (PANTHER); PTHR11926:SF15 (PANTHER)
Subcluster2	comp13141_c0_seq2	udp-glycosyltransferase 85a1	838	10	3.85e-82	0.724	1	F:transferase activity	-	IPR002213 (PANTHER); PTHR11926:SF15 (PANTHER), tmhmm (TMHMM)
Subcluster2	comp13272_c0_seq1	proline-rich receptor-like protein kinase perk9-like	1547	10	1.98e-43	0.711	2	F:protein kinase activity; F:nucleotide binding	-	IPR011009 (SUPERFAMILY); G3DSA:3.30.200.20 (GENE3D), PTHR24420 (PANTHER), PTHR24420:SF66 (PANTHER), tmhmm (TMHMM)
Subcluster2	comp13272_c0_seq2	proline-rich receptor-like protein kinase perk9-like	942	10	8.94e-46	0.711	2	F:protein kinase activity; F:nucleotide binding	-	IPR011009 (SUPERFAMILY); G3DSA:3.30.200.20 (GENE3D), PTHR24420 (PANTHER), PTHR24420:SF149 (PANTHER), tmhmm (TMHMM)
Subcluster2	comp13272_c0_seq3	proline-rich receptor-like protein kinase perk9-like	1511	10	3.09e-43	0.711	2	F:protein kinase activity; F:nucleotide binding	-	IPR011009 (SUPERFAMILY); G3DSA:3.30.200.20 (GENE3D), PTHR24420 (PANTHER), tmhmm (TMHMM)
Subcluster2	comp13307_c0_seq1	---NA---	1082	0			0	-		no IPS match
Subcluster2	comp13309_c0_seq1	alternative oxidase	1899	10	0	0.843	10	F:metal ion binding; F:oxidoreductase activity; P:respiratory gaseous exchange; P:carotenoid biosynthetic process; C:respiratory chain; C:mitochondrial envelope; P:plastid organization; C:integral to membrane; C:thylakoid; P:electron transport chain	-	IPR002680 (PFAM); PTHR31803 (PANTHER), PTHR31803:SF0 (PANTHER), tmhmm (TMHMM)
Subcluster2	comp13374_c0_seq1	oleosin 5-like	849	10	1.4e-47	0.805	2	C:monolayer-surrounded lipid storage body; C:integral to membrane	-	IPR000136 (PFAM); SignalP-NN(euk) (SIGNALP), tmhmm (TMHMM)
Subcluster2	comp13405_c0_seq1	---NA---	701	0			0	-		no IPS match
Subcluster2	comp13511_c0_seq1	mitochondrial chaperone bcs1	1785	10	0	0.751	1	F:nucleotide binding	-	no IPS match
Subcluster2	comp13511_c0_seq2	probable mitochondrial chaperone bcs1-a-like	738	10	2.85e-69	0.789	0	-		SignalP-NN(euk) (SIGNALP)
Subcluster2	comp13597_c0_seq1	---NA---	647	0			0	-		tmhmm (TMHMM)
Subcluster2	comp13597_c0_seq2	---NA---	266	0			0	-		no IPS match
Subcluster2	comp13658_c1_seq1	---NA---	1016	0			0	-		no IPS match
Subcluster2	comp13735_c0_seq1	---NA---	393	0			0	-		no IPS match
Subcluster2	comp13735_c0_seq2	---NA---	777	0			0	-		SignalP-NN(euk) (SIGNALP)
Subcluster2	comp13783_c1_seq1	uncharacterized loc101213975	689	10	1.06e-102	0.837	1	C:chloroplast	-	SignalP-NN(euk) (SIGNALP)
Subcluster2	comp13896_c0_seq1	---NA---	562	0			0	-		no IPS match
Subcluster2	comp13896_c0_seq2	---NA---	261	0			0	-		SignalP-NN(euk) (SIGNALP), tmhmm (TMHMM)
Subcluster2	comp13933_c1_seq1	zinc finger ccch domain-containing protein 66-like	456	5	6.5e-19	0.702	3	F:RNA binding; P:RNA-dependent DNA replication; F:RNA-directed DNA polymerase activity		no IPS match
Subcluster2	comp13935_c0_seq1	---NA---	633	0			0	-		no IPS match
Subcluster2	comp13997_c0_seq1	PREDICTED: uncharacterized protein LOC101245685	2852	10	6.92e-55	0.765	0	-		SignalP-NN(euk) (SIGNALP), tmhmm (TMHMM)
Subcluster2	comp13997_c0_seq2	pre-mrna-splicing factor cwc21-like	829	10	3.35e-38	0.796	0	-		IPR013170 (PFAM)
Subcluster2	comp14120_c0_seq1	sister chromatid cohesion protein pds5 homolog a-like	626	10	2.8e-86	0.733	3	F:RNA binding; P:RNA-dependent DNA replication; F:RNA-directed DNA polymerase activity		PTHR12663 (PANTHER), PTHR12663:SF0 (PANTHER), SignalP-NN(euk) (SIGNALP), tmhmm (TMHMM)
Subcluster2	comp14168_c0_seq1	---NA---	435	0			0	-		tmhmm (TMHMM)
Subcluster2	comp14168_c0_seq2	---NA---	639	0			0	-		SignalP-NN(euk) (SIGNALP), tmhmm (TMHMM)
Subcluster2	comp14201_c0_seq1	PREDICTED: uncharacterized protein LOC101260237	804	10	2.27e-90	0.718	2	C:membrane; F:acetylglucosaminyltransferase activity		IPR003406 (PFAM); PTHR31042 (PANTHER), PTHR31042:SF0 (PANTHER), SignalP-NN(euk) (SIGNALP), tmhmm (TMHMM)
Subcluster2	comp14273_c0_seq1	hypothetical protein VITISV_027817	1235	10	5.72e-101	0.747	4	P:DNA metabolic process; F:nucleic acid binding; F:protein kinase activity; F:nucleotide binding	-	IPR000477 (PFAM); PTHR19446 (PANTHER), PTHR19446:SF34 (PANTHER), tmhmm (TMHMM)
Subcluster2	comp14283_c0_seq1	udp-n-acetylmuramoyl-l-alanyl-d-glutamate-- -diaminopimelate ligase-like	2923	10	0	0.876	14	P:tRNA metabolic process; P:regulation of cell shape; C:nucleoid; P:chloroplast fission; P:chloroplast relocation; P:cell division; C:chloroplast; P:peptidoglycan biosynthetic process; P:positive regulation of transcription, DNA-dependent; P:transcription from plastid promoter; F:UDP-N-acetylmuramoylalanyl-D-glutamate-2,6-diaminopimelate ligase activity; F:ATP binding; P:rRNA processing; P:thylak…	EC:6.3.2.13	IPR000713 (PFAM); IPR004101 (G3DSA:3.90.190.GENE3D); IPR005761 (TIGRFAMs); IPR013221 (G3DSA:3.40.1190.GENE3D); G3DSA:3.40.1390.10 (GENE3D), PTHR23135 (PANTHER), PTHR23135:SF4 (PANTHER), SSF63418 (SUPERFAMILY)
Subcluster2	comp14283_c0_seq2	udp-n-acetylmuramoyl-l-alanyl-d-glutamate-- -diaminopimelate ligase-like	3032	10	0	0.876	14	P:tRNA metabolic process; P:regulation of cell shape; C:nucleoid; P:chloroplast fission; P:chloroplast relocation; P:cell division; C:chloroplast; P:peptidoglycan biosynthetic process; P:positive regulation of transcription, DNA-dependent; P:transcription from plastid promoter; F:UDP-N-acetylmuramoylalanyl-D-glutamate-2,6-diaminopimelate ligase activity; F:ATP binding; P:rRNA processing; P:thylak…	EC:6.3.2.13	IPR000713 (PFAM); IPR004101 (G3DSA:3.90.190.GENE3D); IPR005761 (TIGRFAMs); IPR013221 (G3DSA:3.40.1190.GENE3D); G3DSA:3.40.1390.10 (GENE3D), PTHR23135 (PANTHER), PTHR23135:SF4 (PANTHER), SSF63418 (SUPERFAMILY)
Subcluster2	comp14413_c0_seq1	transcription factor myb82-like	1477	10	3.11e-124	0.604	1	F:DNA binding	-	IPR001005 (PFAM); IPR009057 (G3DSA:1.10.10.GENE3D); IPR017930 (PROFILE); PTHR10641 (PANTHER)
Subcluster2	comp14413_c0_seq2	transcription factor myb82-like	1378	10	1.48e-130	0.7	1	F:DNA binding	-	IPR001005 (PFAM); IPR009057 (G3DSA:1.10.10.GENE3D); IPR017930 (PROFILE); PTHR10641 (PANTHER)
Subcluster2	comp14442_c0_seq1	---NA---	725	0			0	-		SignalP-NN(euk) (SIGNALP), tmhmm (TMHMM)
Subcluster2	comp14442_c0_seq2	---NA---	916	0			0	-		SignalP-NN(euk) (SIGNALP), tmhmm (TMHMM)
Subcluster2	comp14450_c0_seq1	cullin-1-like	1629	10	4.78e-154	0.639	3	C:cullin-RING ubiquitin ligase complex; F:ubiquitin protein ligase binding; P:ubiquitin-dependent protein catabolic process		IPR001373 (PFAM); IPR016159 (SUPERFAMILY); G3DSA:1.20.1310.10 (GENE3D), PTHR11932 (PANTHER), PTHR11932:SF21 (PANTHER)
Subcluster2	comp14450_c0_seq2	cullin-1-like	1527	10	1.46e-154	0.639	3	C:cullin-RING ubiquitin ligase complex; F:ubiquitin protein ligase binding; P:ubiquitin-dependent protein catabolic process		IPR001373 (PFAM); IPR016159 (SUPERFAMILY); G3DSA:1.20.1310.10 (GENE3D), PTHR11932 (PANTHER), PTHR11932:SF21 (PANTHER)
Subcluster2	comp14633_c0_seq1	PREDICTED: uncharacterized protein LOC101246588	1703	1	2.73e-84	0.73	0	-		PS51257 (PROFILE), SignalP-NN(euk) (SIGNALP), tmhmm (TMHMM)
Subcluster2	comp14659_c0_seq1	---NA---	408	0			0	-		no IPS match
Subcluster2	comp14659_c0_seq2	---NA---	832	0			0	-		no IPS match
Subcluster2	comp14683_c0_seq1	shortage in chiasmata 1	816	10	8.23e-99	0.7	2	P:resolution of meiotic recombination intermediates; C:plasmodesma	-	SignalP-NN(euk) (SIGNALP), tmhmm (TMHMM)
Subcluster2	comp14683_c0_seq2	shortage in chiasmata 1	994	10	3.15e-146	0.749	2	P:resolution of meiotic recombination intermediates; C:plasmodesma	-	SignalP-NN(euk) (SIGNALP)
Subcluster2	comp14737_c0_seq1	receptor-like protein kinase feronia-like	3008	10	0	0.683	1	F:protein kinase activity	-	IPR000719 (PROFILE); IPR001245 (PFAM); IPR002290 (SMART); IPR008271 (PROSITE); IPR011009 (SUPERFAMILY); IPR013320 (G3DSA:2.60.120.GENE3D); IPR017441 (PROSITE); IPR020635 (SMART); IPR024788 (PFAM); G3DSA:1.10.510.10 (GENE3D), G3DSA:3.30.200.20 (GENE3D), PTHR24420 (PANTHER), PTHR24420:SF250 (PANTHER), SignalP-NN(euk) (SIGNALP), tmhmm (TMHMM)
Subcluster2	comp14737_c0_seq2	receptor-like protein kinase feronia-like	2141	10	0	0.652	2	F:protein kinase activity; P:phosphorylation	-	IPR000719 (PROFILE); IPR001245 (PFAM); IPR011009 (SUPERFAMILY); IPR013320 (G3DSA:2.60.120.GENE3D); IPR017441 (PROSITE); IPR020635 (SMART); IPR024788 (PFAM); G3DSA:1.10.510.10 (GENE3D), G3DSA:3.30.200.20 (GENE3D), PTHR24420 (PANTHER), PTHR24420:SF250 (PANTHER), SignalP-NN(euk) (SIGNALP), tmhmm (TMHMM)
Subcluster2	comp14801_c0_seq1	protein	2479	10	7.87e-37	0.546	6	F:RNA binding; P:RNA-dependent DNA replication; F:endonuclease activity; F:RNA-directed DNA polymerase activity; F:nucleic acid binding; F:zinc ion binding		IPR005135 (PFAM)
Subcluster2	comp14970_c0_seq1	---NA---	678	0			0	-		SignalP-NN(euk) (SIGNALP)
Subcluster2	comp15019_c0_seq1	---NA---	511	0			0	-		no IPS match
Subcluster2	comp15019_c0_seq2	nodulation protein h-like	1707	10	0	0.868	0	-		IPR000863 (PFAM); IPR027417 (SUPERFAMILY); G3DSA:3.40.50.300 (GENE3D), PTHR32175 (PANTHER), PTHR32175:SF0 (PANTHER), SignalP-NN(euk) (SIGNALP), tmhmm (TMHMM)
Subcluster2	comp15046_c0_seq1	wd repeat-containing protein 89 homolog	1656	10	0	0.801	0	-		IPR001680 (PFAM); IPR015943 (G3DSA:2.130.10.GENE3D); IPR017986 (PROFILE); IPR019775 (PROSITE); PTHR22889 (PANTHER)
Subcluster2	comp15072_c0_seq1	50s ribosomal protein l21	1234	10	1.71e-91	0.888	22	C:chromatin; P:karyogamy; C:ribosome; P:histone H3-K9 methylation; P:translation; P:RNA methylation; P:glucose catabolic process; P:chromatin assembly or disassembly; P:double fertilization forming a zygote and endosperm; P:chromatin silencing; P:embryo sac egg cell differentiation; F:sequence-specific DNA binding; P:pollen development; F:structural constituent of ribosome; F:RNA binding; F:seque…	-	IPR001787 (PANTHER); IPR018258 (PROSITE); SSF141091 (SUPERFAMILY)
Subcluster2	comp15159_c0_seq1	---NA---	264	0			0	-		no IPS match
Subcluster2	comp15288_c0_seq1	---NA---	909	0			0	-		SignalP-NN(euk) (SIGNALP)
Subcluster2	comp15288_c0_seq2	---NA---	705	0			0	-		no IPS match
Subcluster2	comp15305_c0_seq1	calcium-dependent protein kinase 17-like	1019	10	1.86e-47	0.929	4	F:calcium ion binding; P:protein phosphorylation; F:ATP binding; F:protein serine/threonine kinase activity	EC:2.7.11.0	IPR000719 (PFAM); IPR011009 (SUPERFAMILY); G3DSA:1.10.510.10 (GENE3D), PTHR24349 (PANTHER), PTHR24349:SF23 (PANTHER), tmhmm (TMHMM)
Subcluster2	comp15418_c0_seq1	squamosa promoter-binding-like protein 16-like	1548	10	8.05e-142	0.684	2	C:nucleus; F:DNA binding		IPR004333 (G3DSA:4.10.1100.GENE3D); PTHR31251 (PANTHER), PTHR31251:SF0 (PANTHER)
Subcluster2	comp15525_c0_seq1	PREDICTED: uncharacterized protein LOC101245970	1273	10	1.11e-164	0.857	0	-		IPR009646 (PFAM); PTHR31656 (PANTHER), PTHR31656:SF0 (PANTHER)
Subcluster2	comp15525_c0_seq2	structural constituent of cell	1121	10	1.12e-74	0.743	0	-		PTHR31656 (PANTHER), PTHR31656:SF0 (PANTHER), SignalP-NN(euk) (SIGNALP)
Subcluster2	comp15549_c0_seq1	---NA---	618	0			0	-		no IPS match
Subcluster2	comp15564_c0_seq1	---NA---	301	0			0	-		SignalP-NN(euk) (SIGNALP)
Subcluster2	comp15575_c0_seq1	---NA---	1334	0			0	-		no IPS match
Subcluster2	comp15575_c0_seq2	---NA---	850	0			0	-		SignalP-NN(euk) (SIGNALP), tmhmm (TMHMM)
Subcluster2	comp15582_c0_seq1	dna-directed rna polymerase chloroplastic-like	3694	10	0	0.874	5	F:DNA-directed RNA polymerase activity; P:transcription, DNA-dependent; F:DNA binding; C:chloroplast; C:mitochondrion	EC:2.7.7.6	IPR002092 (PANTHER); IPR024075 (G3DSA:1.10.287.GENE3D); G3DSA:1.10.1320.10 (GENE3D), G3DSA:1.10.150.20 (GENE3D), G3DSA:1.10.287.280 (GENE3D), G3DSA:3.30.70.370 (GENE3D), SSF56672 (SUPERFAMILY)
Subcluster2	comp15582_c0_seq2	dna-directed rna polymerase chloroplastic-like	3772	10	0	0.851	5	F:DNA-directed RNA polymerase activity; P:transcription, DNA-dependent; F:DNA binding; C:chloroplast; C:mitochondrion	EC:2.7.7.6	IPR002092 (PANTHER); IPR024075 (G3DSA:1.10.287.GENE3D); G3DSA:1.10.1320.10 (GENE3D), G3DSA:1.10.150.20 (GENE3D), G3DSA:1.10.287.280 (GENE3D), G3DSA:3.30.70.370 (GENE3D), SSF56672 (SUPERFAMILY)
Subcluster2	comp15685_c0_seq1	p30 dbc	4719	10	0	0.768	3	P:apoptotic process; C:cytosol; F:calcium ion binding	-	IPR002048 (PROFILE); IPR011992 (G3DSA:1.10.238.GENE3D); IPR025224 (PANTHER); IPR025954 (PFAM); PTHR14304:SF2 (PANTHER), SSF47473 (SUPERFAMILY)
Subcluster2	comp15685_c0_seq2	cell division cycle and apoptosis regulator protein	2542	10	0	0.794	8	P:Golgi vesicle transport; P:embryo development ending in seed dormancy; F:calcium ion binding; P:cellulose biosynthetic process; P:gravitropism; C:cytosol; P:apoptotic process; P:cell division	-	IPR002048 (PROFILE); IPR011992 (G3DSA:1.10.238.GENE3D); IPR025224 (PANTHER); PTHR14304:SF2 (PANTHER), SSF47473 (SUPERFAMILY)
Subcluster2	comp15712_c0_seq1	---NA---	275	0			0	-		no IPS match
Subcluster2	comp15882_c0_seq1	aspartic proteinase nepenthesin-2-like	793	10	3.76e-111	0.776	2	P:proteolysis; F:aspartic-type endopeptidase activity		IPR001461 (PANTHER); IPR021109 (G3DSA:2.40.70.GENE3D); PTHR13683:SF98 (PANTHER), SignalP-NN(euk) (SIGNALP), tmhmm (TMHMM)
Subcluster2	comp15882_c0_seq2	aspartic proteinase nepenthesin-2-like	2050	10	0	0.753	1	C:cell wall	-	IPR001461 (PRINTS); IPR021109 (G3DSA:2.40.70.GENE3D); PTHR13683:SF98 (PANTHER), SignalP-NN(euk) (SIGNALP)
Subcluster2	comp15904_c0_seq1	arachidonic acid-induced dea1 precursor	361	1	4.77e-11	0.95	1	P:lipid transport	-	no IPS match
Subcluster2	comp15904_c0_seq2	14 kda proline-rich	417	10	1e-17	0.749	1	P:lipid transport		IPR016140 (SUPERFAMILY); G3DSA:1.10.110.10 (GENE3D), PTHR31731 (PANTHER), PS51257 (PROFILE), SignalP-NN(euk) (SIGNALP), tmhmm (TMHMM)
Subcluster2	comp15904_c0_seq3	---NA---	348	0			0	-		no IPS match
Subcluster2	comp15954_c0_seq1	nuclear-pore anchor-like	7122	10	0	0.713	3	P:nucleocytoplasmic transport; P:macromolecule localization; C:nuclear envelope	-	IPR009053 (SUPERFAMILY); IPR012929 (PFAM); PTHR32483 (PANTHER), PTHR32483:SF3 (PANTHER)
Subcluster2	comp15977_c0_seq1	wound-induced protein 1-like	886	10	2.91e-64	0.713	0	-		IPR009798 (PFAM); G3DSA:3.10.450.50 (GENE3D), SignalP-NN(euk) (SIGNALP), SSF54427 (SUPERFAMILY)
Subcluster2	comp16003_c0_seq1	dna topoisomerase 1-like	4007	10	0	0.834	5	P:pyrimidine ribonucleotide biosynthetic process; P:DNA unwinding involved in DNA replication; F:DNA topoisomerase type I activity; C:chromosome; P:DNA topological change	EC:5.99.1.2	IPR000380 (PRINTS); IPR003601 (SMART); IPR003602 (SMART); IPR005733 (TIGRFAMs); IPR006171 (G3DSA:3.40.50.GENE3D); IPR013497 (PFAM); IPR013498 (PFAM); IPR013824 (G3DSA:1.10.460.GENE3D); IPR013825 (G3DSA:2.70.20.GENE3D); IPR023405 (SUPERFAMILY); IPR023406 (PROSITE); PF13368 (PFAM), SignalP-NN(euk) (SIGNALP)
Subcluster2	comp16003_c0_seq2	dna topoisomerase 1-like	3917	10	0	0.845	5	P:pyrimidine ribonucleotide biosynthetic process; P:DNA unwinding involved in DNA replication; F:DNA topoisomerase type I activity; C:chromosome; P:DNA topological change	EC:5.99.1.2	IPR000380 (PRINTS); IPR003601 (SMART); IPR003602 (SMART); IPR005733 (TIGRFAMs); IPR006171 (G3DSA:3.40.50.GENE3D); IPR013497 (PFAM); IPR013498 (PFAM); IPR013824 (G3DSA:1.10.460.GENE3D); IPR013825 (G3DSA:2.70.20.GENE3D); IPR023405 (SUPERFAMILY); IPR023406 (PROSITE); PF13368 (PFAM), SignalP-NN(euk) (SIGNALP)
Subcluster2	comp16006_c0_seq1	dna repair protein uvh3-like	2265	10	0	0.721	9	P:non-photoreactive DNA repair; P:nucleotide-excision repair; P:response to UV-B; F:endonuclease activity; P:response to heat; F:protein binding; P:protein glycosylation; F:single-stranded DNA binding; C:nucleus	-	IPR001044 (PTHR11081:PANTHER); IPR006084 (PANTHER); IPR006086 (PFAM); IPR008918 (SMART); IPR020045 (SUPERFAMILY); G3DSA:1.10.150.20 (GENE3D), G3DSA:3.40.50.1010 (GENE3D), SSF88723 (SUPERFAMILY)
Subcluster2	comp16035_c0_seq1	yth domain-containing	2460	10	0	0.697	4	F:RNA binding; P:RNA modification; P:pseudouridine synthesis; F:pseudouridine synthase activity		IPR007275 (PFAM); PTHR12357 (PANTHER), PTHR12357:SF6 (PANTHER)
Subcluster2	comp16035_c0_seq2	yth domain-containing	2376	10	0	0.708	4	F:RNA binding; P:RNA modification; P:pseudouridine synthesis; F:pseudouridine synthase activity		IPR007275 (PFAM); PTHR12357 (PANTHER), PTHR12357:SF6 (PANTHER)
Subcluster2	comp16035_c0_seq3	yth domain-containing	2331	10	0	0.672	4	F:RNA binding; P:RNA modification; P:pseudouridine synthesis; F:pseudouridine synthase activity		IPR007275 (PFAM); PTHR12357 (PANTHER), PTHR12357:SF6 (PANTHER)
Subcluster2	comp16035_c0_seq4	yth domain-containing	2415	10	0	0.679	4	F:RNA binding; P:RNA modification; P:pseudouridine synthesis; F:pseudouridine synthase activity		IPR007275 (PFAM); PTHR12357 (PANTHER), PTHR12357:SF6 (PANTHER)
Subcluster2	comp16044_c0_seq1	binding protein	3160	10	0	0.639	1	P:cellular process	-	SignalP-NN(euk) (SIGNALP), tmhmm (TMHMM)
Subcluster2	comp16126_c0_seq1	calvin cycle protein cp12- chloroplastic-like	672	10	2.65e-55	0.79	1	P:response to stimulus	-	IPR003823 (PFAM)
Subcluster2	comp16126_c0_seq2	calvin cycle protein cp12- chloroplastic-like	770	10	7.58e-55	0.79	1	P:response to stimulus	-	IPR003823 (PFAM)
Subcluster2	comp16128_c0_seq1	gdsl esterase lipase at2g30310-like	1294	10	3.93e-157	0.773	2	P:lipid metabolic process; F:hydrolase activity, acting on ester bonds	-	IPR001087 (PFAM); IPR013831 (G3DSA:3.40.50.GENE3D); PTHR22835 (PANTHER), PTHR22835:SF39 (PANTHER), SignalP-NN(euk) (SIGNALP), tmhmm (TMHMM), SSF52266 (SUPERFAMILY)
Subcluster2	comp16128_c0_seq2	gdsl esterase lipase at2g30310-like	713	10	5.45e-89	0.783	2	P:lipid metabolic process; F:hydrolase activity, acting on ester bonds	-	IPR001087 (PFAM); IPR013831 (G3DSA:3.40.50.GENE3D); PTHR22835 (PANTHER), PTHR22835:SF39 (PANTHER), SignalP-NN(euk) (SIGNALP), tmhmm (TMHMM)
Subcluster2	comp16128_c0_seq3	gdsl esterase lipase at2g30310-like	1222	10	6.11e-138	0.722	1	F:hydrolase activity	-	IPR001087 (PFAM); IPR013831 (G3DSA:3.40.50.GENE3D); PTHR22835 (PANTHER), PTHR22835:SF39 (PANTHER), SignalP-NN(euk) (SIGNALP), tmhmm (TMHMM), SSF52266 (SUPERFAMILY)
Subcluster2	comp16128_c0_seq4	gdsl esterase lipase at2g30310-like	641	10	8.15e-70	0.689	3	P:lipid metabolic process; F:hydrolase activity, acting on ester bonds; F:hydrolase activity		IPR001087 (PFAM); IPR013831 (G3DSA:3.40.50.GENE3D); PTHR22835 (PANTHER), PTHR22835:SF39 (PANTHER), SignalP-NN(euk) (SIGNALP), tmhmm (TMHMM)
Subcluster2	comp16219_c0_seq1	PREDICTED: uncharacterized protein LOC101247332	843	10	1.08e-84	0.806	0	-		IPR012349 (SUPERFAMILY)
Subcluster2	comp16219_c0_seq2	PREDICTED: uncharacterized protein LOC101247332	1988	10	0	0.746	0	-		IPR012349 (SUPERFAMILY)
Subcluster2	comp16221_c0_seq1	PREDICTED: uncharacterized protein LOC101264110	1887	10	0	0.601	0	-		no IPS match
Subcluster2	comp16221_c0_seq2	tpa: zinc finger protein 291	5297	10	0	0.716	0	-		no IPS match
Subcluster2	comp16240_c0_seq1	transcription initiation factor iib-2-like	1501	10	1.23e-75	0.934	5	P:translational initiation; P:DNA-dependent transcription, initiation; F:translation initiation factor activity; F:zinc ion binding; P:regulation of transcription, DNA-dependent	-	IPR000812 (PRINTS); IPR013137 (PFAM); G3DSA:2.20.25.10 (GENE3D), SSF57783 (SUPERFAMILY)
Subcluster2	comp16240_c0_seq2	transcription initiation factor iib-2	864	10	5.47e-145	0.95	7	C:cytoplasm; P:translational initiation; P:DNA-dependent transcription, initiation; F:translation initiation factor activity; C:nucleus; F:zinc ion binding; P:regulation of transcription, DNA-dependent	-	IPR000812 (PRINTS); IPR013137 (PFAM); IPR013150 (PFAM); IPR013763 (G3DSA:1.10.472.GENE3D); IPR023486 (PROSITE); G3DSA:2.20.25.10 (GENE3D), SSF57783 (SUPERFAMILY)
Subcluster2	comp16240_c0_seq3	transcription initiation factor iib-2-like	1088	10	9.83e-53	0.973	7	C:cytoplasm; P:translational initiation; P:DNA-dependent transcription, initiation; F:translation initiation factor activity; C:nucleus; F:zinc ion binding; P:regulation of transcription, DNA-dependent	-	no IPS match
Subcluster2	comp16240_c0_seq4	transcription initiation factor iib-2-like	1725	10	3.41e-45	0.973	7	C:cytoplasm; P:translational initiation; P:DNA-dependent transcription, initiation; F:translation initiation factor activity; C:nucleus; F:zinc ion binding; P:regulation of transcription, DNA-dependent	-	no IPS match
Subcluster2	comp16276_c0_seq1	---NA---	919	0			0	-		no IPS match
Subcluster2	comp16276_c0_seq2	---NA---	1064	0			0	-		no IPS match
Subcluster2	comp16276_c0_seq3	---NA---	410	0			0	-		no IPS match
Subcluster2	comp16294_c0_seq1	proline-rich receptor-like protein kinase perk9-like	294	10	9.14e-50	0.889	4	C:plasma membrane; P:protein phosphorylation; F:ATP binding; F:protein serine/threonine kinase activity	EC:2.7.11.0	PTHR24420 (PANTHER), PTHR24420:SF149 (PANTHER)
Subcluster2	comp16294_c0_seq2	proline-rich receptor-like protein kinase perk9-like	370	10	2.02e-38	0.853	4	C:plasma membrane; P:protein phosphorylation; F:ATP binding; F:protein serine/threonine kinase activity	EC:2.7.11.0	PTHR24420 (PANTHER), PTHR24420:SF149 (PANTHER)
Subcluster2	comp16294_c0_seq3	proline-rich receptor-like protein kinase perk9-like	1262	10	6.17e-26	0.824	3	F:ATP binding; P:protein phosphorylation; F:protein serine/threonine kinase activity	EC:2.7.11.0	PTHR24420 (PANTHER), PTHR24420:SF149 (PANTHER), SignalP-NN(euk) (SIGNALP)
Subcluster2	comp16294_c0_seq4	proline-rich receptor-like protein kinase perk9-like	1186	10	1.87e-32	0.885	4	C:plasma membrane; P:protein phosphorylation; F:ATP binding; F:protein serine/threonine kinase activity	EC:2.7.11.0	PTHR24420 (PANTHER), PTHR24420:SF149 (PANTHER), SignalP-NN(euk) (SIGNALP)
Subcluster2	comp16383_c0_seq1	dead-box atp-dependent rna helicase 30-like	2544	10	0	0.899	3	F:nucleic acid binding; F:ATP binding; F:ATP-dependent helicase activity	-	no IPS match
Subcluster2	comp16383_c0_seq2	dead-box atp-dependent rna helicase 30-like	909	10	4.88e-30	0.777	2	F:helicase activity; F:nucleotide binding	-	no IPS match
Subcluster2	comp16383_c0_seq3	dead-box atp-dependent rna helicase 30-like	4607	10	0	0.935	3	F:nucleic acid binding; F:ATP binding; F:ATP-dependent helicase activity	-	IPR000629 (PROSITE); IPR001650 (PFAM); IPR011545 (PFAM); IPR014001 (SMART); IPR014014 (PROFILE); IPR027417 (SUPERFAMILY); G3DSA:3.40.50.300 (GENE3D), PTHR24031 (PANTHER), PTHR24031:SF1 (PANTHER)
Subcluster2	comp16418_c0_seq1	subtilisin-like protease-like	2778	10	0	0.755	2	P:metabolic process; F:serine-type peptidase activity	-	IPR000209 (G3DSA:3.40.50.GENE3D); IPR009020 (SUPERFAMILY); IPR010259 (PFAM); IPR015500 (PRINTS); IPR023828 (PROSITE); G3DSA:3.30.70.80 (GENE3D), PTHR10795:SF17 (PANTHER), SignalP-NN(euk) (SIGNALP), tmhmm (TMHMM)
Subcluster2	comp16418_c0_seq2	subtilisin-like protease-like	2871	10	0	0.72	3	C:cell wall; P:proteolysis; F:serine-type endopeptidase activity	EC:3.4.21.0	IPR000209 (G3DSA:3.40.50.GENE3D); IPR009020 (SUPERFAMILY); IPR010259 (PFAM); IPR015500 (PRINTS); G3DSA:3.30.70.80 (GENE3D), PTHR10795:SF17 (PANTHER), SignalP-NN(euk) (SIGNALP), tmhmm (TMHMM)
Subcluster2	comp16429_c0_seq1	protein mak16 homolog b-like	1438	10	5.34e-132	0.84	0	-		IPR006958 (PIR); PTHR23405 (PANTHER), PF01778 (PFAM)
Subcluster2	comp16475_c0_seq1	cyclin-g-associated kinase	798	10	1.33e-27	0.588	4	F:heat shock protein binding; F:kinase activity; P:phosphorylation; P:response to stress		PTHR23172 (PANTHER), PTHR23172:SF30 (PANTHER)
Subcluster2	comp16475_c0_seq2	cyclin-g-associated kinase	1521	10	1.1e-88	0.586	3	F:heat shock protein binding; F:kinase activity; P:phosphorylation		no IPS match
Subcluster2	comp16475_c0_seq3	cyclin-g-associated kinase	2031	10	6.26e-134	0.622	3	F:heat shock protein binding; F:kinase activity; P:phosphorylation		IPR001623 (G3DSA:1.10.287.GENE3D); PTHR23172 (PANTHER), PTHR23172:SF30 (PANTHER)
Subcluster2	comp16478_c0_seq1	choline transporter-like protein 2-like	2741	10	0	0.908	2	C:plasma membrane; C:integral to membrane	-	IPR007603 (PANTHER); PTHR12385:SF5 (PANTHER), tmhmm (TMHMM)
Subcluster2	comp16636_c0_seq1	upf0082 protein at2g25830-like isoform 2	843	10	9.85e-36	0.913	1	C:chloroplast	-	SignalP-NN(euk) (SIGNALP)
Subcluster2	comp16636_c0_seq2	probable transcriptional regulatory protein at2g25830-like	1702	10	0	0.83	1	C:chloroplast	-	IPR002876 (PANTHER); IPR017856 (G3DSA:1.10.10.GENE3D); IPR026563 (G3DSA:3.30.1270.GENE3D); IPR026564 (G3DSA:3.30.70.GENE3D); PTHR12532:SF0 (PANTHER), SSF75625 (SUPERFAMILY)
Subcluster2	comp16667_c0_seq1	PREDICTED: uncharacterized protein LOC101249484	2253	10	2.22e-80	0.699	0	-		no IPS match
Subcluster2	comp16701_c0_seq1	import inner membrane translocase subunit mitochondrial	1487	10	4.35e-170	0.815	2	P:seedling development; C:mitochondrion	-	IPR013261 (PANTHER); PTHR13032:SF6 (PANTHER)
Subcluster2	comp16719_c0_seq1	receptor like protein kinase sol2	945	10	1.46e-58	0.914	24	P:cell adhesion; P:mRNA export from nucleus; P:polarity specification of adaxial/abaxial axis; P:histone modification; P:actin nucleation; F:protein kinase activity; P:regulation of root meristem growth; P:determination of bilateral symmetry; P:floral organ formation; P:leaf morphogenesis; P:trichome morphogenesis; P:protein phosphorylation; C:intracellular; P:maintenance of meristem identity; P:…	-	SignalP-NN(euk) (SIGNALP), tmhmm (TMHMM)
Subcluster2	comp16719_c0_seq2	receptor like protein kinase sol2	2255	10	0	0.827	7	F:protein kinase activity; P:regulation of root meristem growth; P:protein phosphorylation; F:receptor activity; P:regulation of flower development; C:plasma membrane; F:ATP binding	-	SignalP-NN(euk) (SIGNALP), tmhmm (TMHMM)
Subcluster2	comp16731_c0_seq1	PREDICTED: uncharacterized protein LOC101248895	4201	10	0	0.583	5	P:response to light stimulus; P:chlorophyll biosynthetic process; P:anthocyanin-containing compound biosynthetic process; C:plasma membrane; C:nucleus		PTHR31008 (PANTHER), PTHR31008:SF0 (PANTHER)
Subcluster2	comp16801_c0_seq1	lysosomal pro-x carboxypeptidase-like	833	10	7.18e-78	0.749	3	F:serine-type carboxypeptidase activity; P:glucosinolate biosynthetic process; C:lysosome	EC:3.4.16.0	IPR008758 (PANTHER); PTHR11010:SF8 (PANTHER)
Subcluster2	comp16801_c0_seq2	lysosomal pro-x carboxypeptidase-like	755	10	8.04e-85	0.886	4	F:serine-type carboxypeptidase activity; P:glucosinolate biosynthetic process; C:lysosome; P:proteolysis	EC:3.4.16.0	IPR008758 (PANTHER); PTHR11010:SF8 (PANTHER)
Subcluster2	comp16801_c0_seq3	lysosomal pro-x carboxypeptidase-like	1891	10	0	0.865	4	F:serine-type carboxypeptidase activity; P:glucosinolate biosynthetic process; C:lysosome; P:proteolysis	EC:3.4.16.0	IPR008758 (PANTHER); G3DSA:3.40.50.1820 (GENE3D), PTHR11010:SF8 (PANTHER), SignalP-NN(euk) (SIGNALP), tmhmm (TMHMM), SSF53474 (SUPERFAMILY)
Subcluster2	comp16801_c0_seq4	lysosomal pro-x carboxypeptidase-like	1969	10	0	0.817	4	F:serine-type carboxypeptidase activity; P:glucosinolate biosynthetic process; C:lysosome; P:proteolysis	EC:3.4.16.0	IPR008758 (PANTHER); G3DSA:3.40.50.1820 (GENE3D), PTHR11010:SF8 (PANTHER), SignalP-NN(euk) (SIGNALP), tmhmm (TMHMM), SSF53474 (SUPERFAMILY)
Subcluster2	comp16807_c0_seq1	pentatricopeptide repeat-containing protein at1g19290-like	2641	10	0	0.741	0	-		IPR002885 (PFAM); IPR011990 (G3DSA:1.25.40.GENE3D); PTHR24015 (PANTHER), PTHR24015:SF0 (PANTHER), SSF48452 (SUPERFAMILY), SSF81901 (SUPERFAMILY)
Subcluster2	comp16807_c0_seq2	pentatricopeptide repeat-containing protein at1g19290-like	2630	10	0	0.741	0	-		IPR002885 (PFAM); IPR011990 (G3DSA:1.25.40.GENE3D); PTHR24015 (PANTHER), PTHR24015:SF0 (PANTHER), SSF48452 (SUPERFAMILY), SSF81901 (SUPERFAMILY)
Subcluster2	comp16811_c0_seq1	purine permease 3-like	712	10	6.62e-71	0.804	5	P:cytokinin transport; P:purine nucleobase transport; C:integral to membrane; ; F:purine nucleoside transmembrane transporter activity	-	IPR004853 (PFAM); PTHR31376 (PANTHER), PTHR31376:SF0 (PANTHER), SignalP-NN(euk) (SIGNALP), tmhmm (TMHMM)
Subcluster2	comp16811_c0_seq2	purine permease 3-like	785	1	3.87e-11	0.88	0	-		tmhmm (TMHMM)
Subcluster2	comp16870_c0_seq1	glycine-rich rna-binding isoform 2	422	10	1.27e-12	0.914	20	C:cell wall; P:RNA secondary structure unwinding; P:DNA duplex unwinding; F:double-stranded DNA binding; C:peroxisome; C:nucleolus; P:response to salt stress; P:response to cold; P:innate immune response; P:regulation of stomatal movement; P:circadian rhythm; P:vegetative to reproductive phase transition of meristem; P:response to abscisic acid stimulus; F:nucleotide binding; P:mRNA export from n…	-	no IPS match
Subcluster2	comp16870_c0_seq2	glycine-rich rna-binding isoform 3	847	7	8.25e-12	0.9329	20	C:cell wall; P:RNA secondary structure unwinding; P:DNA duplex unwinding; F:double-stranded DNA binding; C:peroxisome; C:nucleolus; P:response to salt stress; P:response to cold; P:innate immune response; P:regulation of stomatal movement; P:circadian rhythm; P:vegetative to reproductive phase transition of meristem; P:response to abscisic acid stimulus; F:nucleotide binding; P:mRNA export from n…	-	IPR000504 (PFAM); IPR012677 (G3DSA:3.30.70.GENE3D); PTHR24012 (PANTHER), PTHR24012:SF156 (PANTHER), SignalP-NN(euk) (SIGNALP), tmhmm (TMHMM)
Subcluster2	comp16881_c0_seq1	probable flavin-containing monooxygenase 1-like	1636	10	3.61e-153	0.741	6	P:response to other organism; P:activation of innate immune response; F:oxidoreductase activity; F:nucleotide binding; P:signal transduction; F:coenzyme binding	-	no IPS match
Subcluster2	comp16881_c0_seq2	probable flavin-containing monooxygenase 1-like	1143	10	3.58e-124	0.742	6	P:response to other organism; P:activation of innate immune response; F:oxidoreductase activity; F:nucleotide binding; P:signal transduction; F:coenzyme binding	-	no IPS match
Subcluster2	comp16892_c0_seq1	beta-glucosidase 11-like	427	10	5.72e-50	0.707	1	F:hydrolase activity, acting on glycosyl bonds	-	IPR001360 (PANTHER); IPR013781 (G3DSA:3.20.20.GENE3D); IPR017853 (SUPERFAMILY)
Subcluster2	comp16892_c0_seq2	beta-glucosidase 11-like	872	10	5.29e-114	0.75	2	P:metabolic process; F:hydrolase activity, hydrolyzing O-glycosyl compounds	EC:3.2.1.0	no IPS match
Subcluster2	comp16892_c0_seq3	beta-glucosidase 11-like	611	10	2.85e-52	0.788	3	P:carbohydrate metabolic process; F:cation binding; F:beta-glucosidase activity	EC:3.2.1.21	no IPS match
Subcluster2	comp16915_c0_seq1	reverse transcriptase like protein	1168	10	1.74e-26	0.55	6	F:RNA binding; F:nucleic acid binding; P:RNA-dependent DNA replication; F:ribonuclease H activity; F:RNA-directed DNA polymerase activity; F:zinc ion binding		no IPS match
Subcluster2	comp16920_c0_seq1	PREDICTED: uncharacterized protein LOC101247653	1129	1	3.06e-78	0.67	0	-		no IPS match
Subcluster2	comp16920_c0_seq2	uncharacterized loc101212212	2589	10	0	0.557	3	F:molecular_function; P:biological_process; C:cellular_component		no IPS match
Subcluster2	comp16926_c0_seq1	dihydrolipoyl dehydrogenase-like	1740	10	0	0.894	11	C:cytosol; P:hydrogen peroxide catabolic process; P:oxidation-reduction process; C:nucleolus; P:cell redox homeostasis; C:chloroplast envelope; F:electron carrier activity; P:acetyl-CoA biosynthetic process from pyruvate; F:flavin adenine dinucleotide binding; C:chloroplast stroma; F:dihydrolipoyl dehydrogenase activity	EC:1.8.1.4	IPR004099 (G3DSA:3.30.390.GENE3D); IPR012999 (PROSITE); IPR013027 (PRINTS); IPR023753 (PFAM); PR00411 (PRINTS), G3DSA:3.50.50.60 (GENE3D), PTHR22912 (PANTHER), PTHR22912:SF55 (PANTHER), SSF51905 (SUPERFAMILY)
Subcluster2	comp16926_c0_seq2	dihydrolipoyl dehydrogenase-like	2757	10	0	0.894	11	C:cytosol; P:hydrogen peroxide catabolic process; P:oxidation-reduction process; C:nucleolus; P:cell redox homeostasis; C:chloroplast envelope; F:electron carrier activity; P:acetyl-CoA biosynthetic process from pyruvate; F:flavin adenine dinucleotide binding; C:chloroplast stroma; F:dihydrolipoyl dehydrogenase activity	EC:1.8.1.4	IPR004099 (G3DSA:3.30.390.GENE3D); IPR012999 (PROSITE); IPR013027 (PRINTS); IPR023753 (PFAM); PR00411 (PRINTS), G3DSA:3.50.50.60 (GENE3D), PTHR22912 (PANTHER), PTHR22912:SF55 (PANTHER), SSF51905 (SUPERFAMILY)
Subcluster2	comp16926_c0_seq3	dihydrolipoyl dehydrogenase-like	2437	10	0	0.901	7	C:nucleolus; F:flavin adenine dinucleotide binding; C:chloroplast envelope; P:cell redox homeostasis; C:chloroplast stroma; F:dihydrolipoyl dehydrogenase activity; P:oxidation-reduction process	EC:1.8.1.4	IPR004099 (G3DSA:3.30.390.GENE3D); IPR012999 (PROSITE); IPR013027 (PRINTS); IPR016156 (SUPERFAMILY); IPR023753 (PFAM); PR00411 (PRINTS), G3DSA:3.50.50.60 (GENE3D), PTHR22912 (PANTHER), PTHR22912:SF55 (PANTHER), SSF51905 (SUPERFAMILY)
Subcluster2	comp16954_c0_seq1	thioredoxin family protein	630	10	3.68e-110	0.863	7	P:photosynthesis, light reaction; P:cell redox homeostasis; C:chloroplast envelope; F:electron carrier activity; C:chloroplast thylakoid membrane; P:regulation of protein dephosphorylation; F:protein disulfide oxidoreductase activity	-	IPR002109 (PROFILE); IPR011767 (PROSITE); IPR012336 (G3DSA:3.40.30.GENE3D); PF13417 (PFAM)
Subcluster2	comp16954_c0_seq2	thioredoxin family protein	671	10	1.99e-82	0.877	7	P:photosynthesis, light reaction; P:cell redox homeostasis; C:chloroplast envelope; F:electron carrier activity; C:chloroplast thylakoid membrane; P:regulation of protein dephosphorylation; F:protein disulfide oxidoreductase activity	-	IPR012336 (SUPERFAMILY); tmhmm (TMHMM)
Subcluster2	comp16986_c0_seq1	cyclophilin	283	10	1.02e-44	0.914	8	C:cytoplasm; P:protein folding; P:response to cadmium ion; C:plasma membrane; F:peptide binding; P:protein peptidyl-prolyl isomerization; C:apoplast; F:peptidyl-prolyl cis-trans isomerase activity	EC:5.2.1.8	IPR002130 (PRINTS); IPR020892 (PROSITE); G3DSA:2.40.100.10 (GENE3D), PTHR11071 (PANTHER)
Subcluster2	comp17016_c0_seq1	probable origin recognition complex subunit	1077	10	0	0.902	3	P:DNA replication; F:DNA binding; C:nuclear origin of replication recognition complex	-	IPR008721 (PFAM); IPR020529 (PRODOM); PTHR13394 (PANTHER), PTHR13394:SF0 (PANTHER)
Subcluster2	comp17055_c0_seq1	---NA---	1100	0			0	-		no IPS match
Subcluster2	comp17085_c0_seq1	pirin-like protein at1g50590-like	1221	10	4.11e-85	0.872	0	-		no IPS match
Subcluster2	comp17085_c0_seq2	pirin-like protein at1g50590-like	1216	10	0	0.911	0	-		tmhmm (TMHMM)
Subcluster2	comp17128_c0_seq1	squamosa promoter-binding-like protein 8-like	549	10	3.71e-44	0.843	4	P:megasporogenesis; C:nucleus; F:DNA binding; P:microsporogenesis	-	IPR004333 (G3DSA:4.10.1100.GENE3D); PTHR31251 (PANTHER), PTHR31251:SF0 (PANTHER)
Subcluster2	comp17178_c0_seq1	myc-like anthocyanin regulatory protein	2803	10	0	0.733	0	-		no IPS match
Subcluster2	comp17178_c0_seq2	transcription factor glabra 3-like	1678	10	4.87e-97	0.84	2	P:epidermal cell fate specification; P:trichome branching	-	IPR025610 (PFAM); PTHR11514 (PANTHER), PTHR11514:SF9 (PANTHER)
Subcluster2	comp17276_c0_seq1	dna-directed rna polymerases and iii subunit rpabc1-like	1174	10	1.54e-127	0.844	4	F:DNA-directed RNA polymerase activity; P:transcription, DNA-dependent; F:DNA binding; C:DNA-directed RNA polymerase V complex	EC:2.7.7.6	IPR000783 (PRODOM); IPR005571 (G3DSA:3.40.1340.GENE3D); PTHR10535 (PANTHER), PTHR10535:SF0 (PANTHER)
Subcluster2	comp17381_c0_seq1	pentatricopeptide repeat-containing protein chloroplastic-like	2516	10	0	0.823	8	P:production of miRNAs involved in gene silencing by miRNA; P:chloroplast RNA processing; P:polycistronic mRNA processing; P:post-translational protein modification; P:mRNA splicing, via spliceosome; P:production of siRNA involved in RNA interference; C:chloroplast; P:positive regulation of transcription, DNA-dependent	-	IPR002885 (PFAM); IPR011990 (G3DSA:1.25.40.GENE3D); PTHR24015 (PANTHER), PTHR24015:SF95 (PANTHER), PF14432 (PFAM)
Subcluster2	comp17404_c0_seq1	probable peroxygenase 5-like	1394	10	2.48e-109	0.786	1	P:response to chemical stimulus	-	IPR007736 (PFAM); IPR011992 (G3DSA:1.10.238.GENE3D); PTHR31495 (PANTHER), PTHR31495:SF0 (PANTHER)
Subcluster2	comp17404_c0_seq2	probable peroxygenase 5-like	923	10	8.3e-30	0.704	1	C:extracellular region	-	IPR007736 (PFAM); PTHR31495 (PANTHER), PTHR31495:SF0 (PANTHER)
Subcluster2	comp17457_c0_seq1	PREDICTED: uncharacterized protein LOC101268097	822	10	6.69e-48	0.618	0	-		IPR003690 (PFAM); PTHR13068 (PANTHER)
Subcluster2	comp17457_c0_seq2	PREDICTED: uncharacterized protein LOC101253358	417	1	2.32e-11	0.63	0	-		no IPS match
Subcluster2	comp17501_c0_seq1	---NA---	1190	0			0	-		tmhmm (TMHMM)
Subcluster2	comp17501_c0_seq2	---NA---	1065	0			0	-		tmhmm (TMHMM)
Subcluster2	comp17509_c0_seq1	magnesium-translocating p-type atpase	2259	10	3.79e-119	0.737	6	P:magnesium ion transport; C:integral to membrane; F:metal ion binding; P:ATP biosynthetic process; F:ATP binding; F:magnesium-importing ATPase activity	EC:3.6.3.2	IPR001757 (PANTHER); IPR006415 (PRINTS); IPR008250 (PFAM); IPR018303 (PROSITE); IPR023298 (G3DSA:1.20.1110.GENE3D); IPR023299 (SUPERFAMILY); SignalP-NN(euk) (SIGNALP), tmhmm (TMHMM), SSF81665 (SUPERFAMILY)
Subcluster2	comp17509_c0_seq2	magnesium-translocating p-type atpase	2281	10	3.83e-119	0.737	6	P:magnesium ion transport; C:integral to membrane; F:metal ion binding; P:ATP biosynthetic process; F:ATP binding; F:magnesium-importing ATPase activity	EC:3.6.3.2	IPR001757 (PANTHER); IPR006415 (PRINTS); IPR008250 (PFAM); IPR018303 (PROSITE); IPR023298 (G3DSA:1.20.1110.GENE3D); IPR023299 (SUPERFAMILY); SignalP-NN(euk) (SIGNALP), tmhmm (TMHMM), SSF81665 (SUPERFAMILY)
Subcluster2	comp17509_c0_seq3	magnesium-translocating p-type atpase	2298	10	6e-149	0.752	6	P:magnesium ion transport; C:integral to membrane; F:metal ion binding; P:ATP biosynthetic process; F:ATP binding; F:magnesium-importing ATPase activity	EC:3.6.3.2	IPR001757 (PANTHER); IPR006415 (PRINTS); IPR008250 (PFAM); IPR018303 (PROSITE); IPR023298 (G3DSA:1.20.1110.GENE3D); IPR023299 (SUPERFAMILY); tmhmm (TMHMM), SSF81653 (SUPERFAMILY), SSF81665 (SUPERFAMILY)
Subcluster2	comp17509_c0_seq4	magnesium-translocating p-type atpase	2492	10	0	0.797	6	P:magnesium ion transport; C:integral to membrane; F:metal ion binding; P:ATP biosynthetic process; F:ATP binding; F:magnesium-importing ATPase activity	EC:3.6.3.2	IPR001757 (PANTHER); IPR006415 (PRINTS); IPR008250 (G3DSA:2.70.150.GENE3D); IPR018303 (PROSITE); IPR023214 (PFAM); IPR023298 (G3DSA:1.20.1110.GENE3D); IPR023299 (G3DSA:3.40.1110.GENE3D); tmhmm (TMHMM), SSF81653 (SUPERFAMILY), SSF81665 (SUPERFAMILY)
Subcluster2	comp17509_c0_seq5	magnesium-translocating p-type atpase	2276	10	5.02e-149	0.752	6	P:magnesium ion transport; C:integral to membrane; F:metal ion binding; P:ATP biosynthetic process; F:ATP binding; F:magnesium-importing ATPase activity	EC:3.6.3.2	IPR001757 (PANTHER); IPR006415 (PRINTS); IPR008250 (PFAM); IPR018303 (PROSITE); IPR023298 (G3DSA:1.20.1110.GENE3D); IPR023299 (SUPERFAMILY); tmhmm (TMHMM), SSF81653 (SUPERFAMILY), SSF81665 (SUPERFAMILY)
Subcluster2	comp17509_c0_seq6	magnesium-transporting p-type 1-like	2475	10	0	0.842	6	P:magnesium ion transport; C:integral to membrane; F:metal ion binding; P:ATP biosynthetic process; F:ATP binding; F:magnesium-importing ATPase activity	EC:3.6.3.2	IPR001757 (PANTHER); IPR006415 (PRINTS); IPR008250 (PFAM); IPR018303 (PROSITE); IPR023214 (PFAM); IPR023298 (G3DSA:1.20.1110.GENE3D); SignalP-NN(euk) (SIGNALP), tmhmm (TMHMM), SSF81665 (SUPERFAMILY)
Subcluster2	comp17554_c0_seq1	cation transport protein	981	10	6.37e-116	0.88	0	-		no IPS match
Subcluster2	comp17565_c0_seq1	hypothetical protein VITISV_040475	2003	10	1.34e-25	0.714	4	F:nucleic acid binding; P:macromolecule metabolic process; P:primary metabolic process; F:catalytic activity	-	no IPS match
Subcluster2	comp17565_c0_seq2	---NA---	250	0			0	-		no IPS match
Subcluster2	comp17583_c0_seq1	---NA---	920	0			0	-		SignalP-NN(euk) (SIGNALP), tmhmm (TMHMM)
Subcluster2	comp17593_c0_seq1	peroxidase 3-like	1248	10	0	0.881	4	F:heme binding; F:peroxidase activity; P:oxidation-reduction process; P:response to oxidative stress	EC:1.11.1.7	no IPS match
Subcluster2	comp17636_c0_seq1	---NA---	347	0			0	-		no IPS match
Subcluster2	comp17636_c0_seq2	---NA---	307	0			0	-		no IPS match
Subcluster2	comp17650_c0_seq1	zip transporter	1524	10	1.9e-143	0.772	5	C:cytoplasmic membrane-bounded vesicle; P:zinc ion transmembrane transport; C:integral to membrane; F:zinc ion binding; F:zinc ion transmembrane transporter activity	-	IPR003689 (PFAM); IPR004698 (TIGRFAMs); PTHR11040 (PANTHER), PTHR11040:SF1 (PANTHER), SignalP-NN(euk) (SIGNALP), tmhmm (TMHMM)
Subcluster2	comp17650_c0_seq2	---NA---	258	0			0	-		no IPS match
Subcluster2	comp17673_c0_seq1	hat family dimerisation domain containing protein	2291	10	6.16e-147	0.601	2	F:binding; F:catalytic activity	-	IPR003656 (PFAM); SSF57667 (SUPERFAMILY)
Subcluster2	comp17673_c0_seq2	hat family dimerisation domain containing protein	2278	10	5.48e-147	0.601	2	F:binding; F:catalytic activity	-	no IPS match
Subcluster2	comp17685_c0_seq1	nac domain ipr003441	1022	10	2.17e-109	0.756	3	P:regulation of transcription, DNA-dependent; F:DNA binding; P:xylem development		IPR003441 (PFAM); PTHR31989 (PANTHER), PTHR31989:SF0 (PANTHER)
Subcluster2	comp17711_c0_seq1	---NA---	312	0			0	-		no IPS match
Subcluster2	comp17755_c0_seq1	polyribonucleotide nucleotidyltransferase mitochondrial-like	1529	10	0	0.739	2	F:nucleotidyltransferase activity; P:RNA metabolic process	EC:2.7.7.0	IPR003029 (PFAM); IPR004087 (SMART); IPR004088 (PFAM); IPR012162 (PANTHER); IPR012340 (G3DSA:2.40.50.GENE3D); IPR022967 (SMART); G3DSA:3.30.1370.10 (GENE3D), SSF54791 (SUPERFAMILY)
Subcluster2	comp17755_c0_seq2	polyribonucleotide nucleotidyltransferase mitochondrial-like	1326	10	1.53e-141	0.706	2	F:nucleotidyltransferase activity; P:RNA metabolic process	EC:2.7.7.0	IPR003029 (PFAM); IPR012162 (PANTHER); IPR012340 (G3DSA:2.40.50.GENE3D); IPR022967 (SMART); PTHR11252:SF0 (PANTHER)
Subcluster2	comp17756_c0_seq1	myosin-like protein	1515	10	1.13e-151	0.574	1	C:plasmodesma	-	no IPS match
Subcluster2	comp17756_c0_seq2	myosin-like protein	1587	10	7.64e-163	0.597	1	C:plasmodesma	-	no IPS match
Subcluster2	comp17756_c0_seq3	PREDICTED: uncharacterized protein LOC101253008	1600	10	5.33e-176	0.583	1	C:plasmodesma	-	no IPS match
Subcluster2	comp17756_c0_seq4	PREDICTED: uncharacterized protein LOC101253008	1528	9	1.03e-162	0.5756	1	C:plasmodesma	-	no IPS match
Subcluster2	comp17809_c0_seq1	formamidopyrimidine-dna glycosylase-like	1477	10	3.69e-166	0.9	9	P:base-excision repair; P:response to oxidative stress; P:mitotic recombination; F:damaged DNA binding; P:embryo sac egg cell differentiation; P:karyogamy; P:nucleotide-excision repair; F:zinc ion binding; F:oxidized purine nucleobase lesion DNA N-glycosylase activity	EC:3.2.2.23	IPR000191 (TIGRFAMs); IPR010979 (SUPERFAMILY); IPR012319 (PFAM); IPR015886 (PFAM); G3DSA:1.10.8.50 (GENE3D), G3DSA:3.20.190.10 (GENE3D), PTHR22993 (PANTHER), PTHR22993:SF4 (PANTHER)
Subcluster2	comp17809_c0_seq2	formamidopyrimidine-dna glycosylase-like	1125	10	0	0.886	9	P:base-excision repair; P:response to oxidative stress; P:mitotic recombination; F:damaged DNA binding; P:embryo sac egg cell differentiation; P:karyogamy; P:nucleotide-excision repair; F:zinc ion binding; F:oxidized purine nucleobase lesion DNA N-glycosylase activity	EC:3.2.2.23	IPR000191 (TIGRFAMs); IPR010979 (SUPERFAMILY); IPR012319 (PFAM); IPR015886 (PFAM); G3DSA:1.10.8.50 (GENE3D), G3DSA:3.20.190.10 (GENE3D), PTHR22993 (PANTHER), PTHR22993:SF4 (PANTHER)
Subcluster2	comp17856_c0_seq1	copper transporter	756	10	1.9e-67	0.71	1	F:copper ion transmembrane transporter activity	-	SignalP-NN(euk) (SIGNALP), tmhmm (TMHMM)
Subcluster2	comp17856_c0_seq2	copper transporter	640	9	4.3e-29	0.7833	3	P:copper ion transmembrane transport; C:integral to membrane; F:high affinity copper ion transmembrane transporter activity	-	SignalP-NN(euk) (SIGNALP), tmhmm (TMHMM)
Subcluster2	comp17893_c0_seq1	PREDICTED: uncharacterized protein LOC101268247	791	10	9.75e-90	0.823	0	-		IPR007493 (G3DSA:2.30.240.GENE3D); PTHR31676 (PANTHER), PTHR31676:SF0 (PANTHER), SignalP-NN(euk) (SIGNALP), tmhmm (TMHMM)
Subcluster2	comp17965_c0_seq1	---NA---	450	0			0	-		no IPS match
Subcluster2	comp17965_c0_seq2	---NA---	518	0			0	-		SignalP-NN(euk) (SIGNALP)
Subcluster2	comp18041_c0_seq1	probable lrr receptor-like serine threonine-protein kinase at3g47570-like	1188	10	1.43e-177	0.686	8	P:defense response; P:immune response; F:kinase activity; P:regulation of cellular process; C:cell part; P:cellular metabolic process; P:cellular response to stimulus; C:membrane	-	IPR001611 (PFAM); IPR003591 (SMART); PR00019 (PRINTS), G3DSA:3.80.10.10 (GENE3D), PTHR24420 (PANTHER), PTHR24420:SF44 (PANTHER), PF13855 (PFAM), SSF52058 (SUPERFAMILY)
Subcluster2	comp18186_c1_seq1	beta-xylosidase alpha-l-arabinofuranosidase 2-like	1080	10	0	0.876	7	F:xylan 1,4-beta-xylosidase activity; F:alpha-N-arabinofuranosidase activity; C:cell wall; C:proteinaceous extracellular matrix; C:apoplast; F:beta-glucosidase activity; P:xylan catabolic process	EC:3.2.1.37; EC:3.2.1.55; EC:3.2.1.21	IPR001764 (G3DSA:3.20.20.GENE3D); IPR002772 (G3DSA:3.40.50.GENE3D); IPR017853 (SUPERFAMILY); IPR026892 (PANTHER); PTHR30620:SF0 (PANTHER)
Subcluster2	comp18198_c0_seq1	PREDICTED: uncharacterized protein LOC101261411	1108	10	7.84e-128	0.649	1	C:nucleus		IPR003888 (PROFILE); IPR003889 (PFAM)
Subcluster2	comp18198_c0_seq2	PREDICTED: uncharacterized protein LOC101261411	1135	10	1.47e-127	0.67	1	C:nucleus		IPR003888 (PROFILE); IPR003889 (PFAM)
Subcluster2	comp18236_c0_seq1	replication protein a 32 kda subunit b-like	866	10	7.79e-87	0.735	2	P:cellular process; P:macromolecule metabolic process	-	IPR011991 (G3DSA:1.10.10.GENE3D); IPR012340 (G3DSA:2.40.50.GENE3D); IPR014892 (PFAM); PTHR13989 (PANTHER), PTHR13989:SF7 (PANTHER), SSF46785 (SUPERFAMILY)
Subcluster2	comp18236_c1_seq1	replication protein a 32 kda subunit b-like	424	10	1.75e-78	0.808	1	F:nucleic acid binding	-	IPR004365 (PFAM); IPR012340 (G3DSA:2.40.50.GENE3D); PTHR13989 (PANTHER), PTHR13989:SF7 (PANTHER)
Subcluster2	comp18236_c1_seq2	replication protein a 32 kda subunit b-like	506	10	5.2e-65	0.8	1	F:nucleic acid binding	-	IPR012340 (G3DSA:2.40.50.GENE3D); PTHR13989 (PANTHER), PTHR13989:SF7 (PANTHER)
Subcluster2	comp18241_c0_seq1	---NA---	258	0			0	-		no IPS match
Subcluster2	comp18241_c0_seq2	---NA---	239	0			0	-		no IPS match
Subcluster2	comp18241_c0_seq3	---NA---	226	0			0	-		no IPS match
Subcluster2	comp18269_c0_seq1	---NA---	1565	0			0	-		no IPS match
Subcluster2	comp18312_c0_seq1	---NA---	364	0			0	-		no IPS match
Subcluster2	comp18364_c0_seq1	---NA---	828	0			0	-		SignalP-NN(euk) (SIGNALP)
Subcluster2	comp18364_c0_seq2	---NA---	328	0			0	-		SignalP-NN(euk) (SIGNALP)
Subcluster2	comp18420_c0_seq1	pentatricopeptide repeat-containing protein mitochondrial-like	942	10	1.01e-162	0.75	0	-		SignalP-NN(euk) (SIGNALP)
Subcluster2	comp18420_c0_seq2	pentatricopeptide repeat-containing protein mitochondrial-like	1582	10	4.03e-161	0.749	0	-		IPR002885 (PFAM); IPR011990 (G3DSA:1.25.40.GENE3D); PTHR24015 (PANTHER), PTHR24015:SF27 (PANTHER), SSF48452 (SUPERFAMILY)
Subcluster2	comp18420_c0_seq3	pentatricopeptide repeat-containing protein mitochondrial-like	1801	10	0	0.73	0	-		IPR002885 (PFAM); IPR011990 (G3DSA:1.25.40.GENE3D); PTHR24015 (PANTHER), PTHR24015:SF27 (PANTHER), SSF48452 (SUPERFAMILY)
Subcluster2	comp18423_c0_seq1	fad nad -binding oxidoreductase-like protein	2600	10	0	0.86	5	F:flavin adenine dinucleotide binding; F:oxidoreductase activity; P:oxidation-reduction process; C:chloroplast; P:photosynthesis	-	IPR001327 (PFAM); G3DSA:3.50.50.60 (GENE3D), PTHR10617 (PANTHER), PTHR10617:SF52 (PANTHER), SSF51905 (SUPERFAMILY)
Subcluster2	comp18423_c0_seq2	fad nad -binding oxidoreductase-like protein	2568	10	0	0.826	5	F:flavin adenine dinucleotide binding; F:oxidoreductase activity; P:oxidation-reduction process; C:chloroplast; P:photosynthesis	-	no IPS match
Subcluster2	comp18551_c0_seq1	dna binding protein	1817	10	0	0.658	5	P:biological_process; P:chromatin assembly or disassembly; P:protein import into nucleus; C:intracellular; F:DNA binding		no IPS match
Subcluster2	comp18551_c0_seq2	plastid envelope dna binding protein	1952	10	0	0.75	0	-		no IPS match
Subcluster2	comp18551_c0_seq3	dna binding protein	1770	10	0	0.658	5	P:biological_process; P:chromatin assembly or disassembly; P:protein import into nucleus; C:intracellular; F:DNA binding		no IPS match
Subcluster2	comp18551_c0_seq4	plastid envelope dna binding protein	1905	10	0	0.75	0	-		no IPS match
Subcluster2	comp18556_c0_seq1	---NA---	272	0			0	-		SignalP-NN(euk) (SIGNALP)
Subcluster2	comp18556_c0_seq2	---NA---	584	0			0	-		tmhmm (TMHMM)
Subcluster2	comp18558_c0_seq1	PREDICTED: uncharacterized protein LOC101253658	955	1	6.23e-20	0.53	0	-		no IPS match
Subcluster2	comp18558_c0_seq2	---NA---	445	0			0	-		SignalP-NN(euk) (SIGNALP), tmhmm (TMHMM)
Subcluster2	comp18558_c0_seq3	PREDICTED: uncharacterized protein LOC101253658	831	1	4.09e-20	0.53	0	-		SignalP-NN(euk) (SIGNALP), tmhmm (TMHMM)
Subcluster2	comp18695_c0_seq1	caffeic acid 3-o-methyltransferase-like	1377	10	8.41e-148	0.728	3	F:protein dimerization activity; P:methylation; F:O-methyltransferase activity	-	no IPS match
Subcluster2	comp18695_c0_seq2	caffeic acid-o- partial	395	10	2.79e-65	0.827	3	F:O-methyltransferase activity; F:protein dimerization activity; P:methylation	-	IPR001077 (PFAM); G3DSA:3.40.50.150 (GENE3D), PTHR11746 (PANTHER), PTHR11746:SF53 (PANTHER), SSF53335 (SUPERFAMILY)
Subcluster2	comp18868_c0_seq1	---NA---	470	0			0	-		no IPS match
Subcluster2	comp18893_c0_seq1	PREDICTED: cullin-3A-like	2775	10	0	0.943	7	P:ubiquitin-dependent protein catabolic process; C:cullin-RING ubiquitin ligase complex; F:ubiquitin protein ligase binding; P:endosperm development; P:positive regulation of flower development; P:response to red or far red light; P:embryo development ending in seed dormancy	-	IPR001373 (PFAM); IPR011991 (G3DSA:1.10.10.GENE3D); IPR016158 (SMART); IPR016159 (SUPERFAMILY); IPR019559 (PFAM); G3DSA:1.20.1310.10 (GENE3D), G3DSA:4.10.1030.10 (GENE3D), PTHR11932 (PANTHER), PTHR11932:SF23 (PANTHER), SSF46785 (SUPERFAMILY)
Subcluster2	comp18960_c0_seq1	uncharacterized loc101218020	1457	10	1.94e-31	0.647	0	-		no IPS match
Subcluster2	comp18960_c0_seq2	uncharacterized loc101218020	1415	10	1.78e-31	0.647	0	-		no IPS match
Subcluster2	comp18960_c0_seq3	uncharacterized loc101218020	1594	10	2.59e-31	0.647	0	-		no IPS match
Subcluster2	comp19161_c0_seq1	dna mismatch repair protein msh6-	1279	10	0	0.866	3	F:ATP binding; P:mismatch repair; F:mismatched DNA binding	-	IPR000432 (PFAM); IPR007696 (PFAM); IPR015536 (PTHR11361:PANTHER); IPR027417 (SUPERFAMILY); G3DSA:1.10.1420.10 (GENE3D), G3DSA:3.40.50.300 (GENE3D), PTHR11361 (PANTHER)
Subcluster2	comp19256_c0_seq1	---NA---	666	0			0	-		SignalP-NN(euk) (SIGNALP), tmhmm (TMHMM)
Subcluster2	comp19256_c0_seq2	probable methyltransferase pmt9-like	607	10	3.4e-50	0.847	5	C:plant-type cell wall; C:Golgi apparatus; P:methylation; C:plasma membrane; F:methyltransferase activity	EC:2.1.1.0	IPR004159 (PFAM); PTHR31608 (PANTHER), PTHR31608:SF0 (PANTHER)
Subcluster2	comp19256_c0_seq3	probable methyltransferase pmt9-like	2339	10	0	0.856	6	C:vacuolar membrane; C:plant-type cell wall; C:Golgi apparatus; P:methylation; C:plasma membrane; F:methyltransferase activity	EC:2.1.1.0	IPR004159 (PFAM); G3DSA:3.40.50.150 (GENE3D), PTHR31608 (PANTHER), PTHR31608:SF0 (PANTHER), SignalP-NN(euk) (SIGNALP), tmhmm (TMHMM), SSF53335 (SUPERFAMILY)
Subcluster2	comp19275_c0_seq1	---NA---	225	0			0	-		no IPS match
Subcluster2	comp19275_c0_seq2	---NA---	537	0			0	-		no IPS match
Subcluster2	comp19398_c0_seq1	---NA---	693	0			0	-		no IPS match
Subcluster2	comp19398_c0_seq2	---NA---	1071	0			0	-		no IPS match
Subcluster2	comp19409_c0_seq1	retrotransposon unclassified	716	10	3.62e-29	0.656	0	-		no IPS match
Subcluster2	comp19409_c0_seq2	PREDICTED: uncharacterized protein LOC101245809	268	10	4.31e-35	0.814	2	F:nucleic acid binding; P:DNA integration	-	IPR013103 (PFAM); PTHR11439 (PANTHER), PTHR11439:SF127 (PANTHER)
Subcluster2	comp19574_c0_seq1	pentatricopeptide repeat-containing protein chloroplastic-like	1021	10	2.3e-169	0.861	0	-		SignalP-NN(euk) (SIGNALP)
Subcluster2	comp19574_c0_seq2	pentatricopeptide repeat-containing protein chloroplastic-like	502	10	9.08e-51	0.813	1	P:embryo development ending in seed dormancy	-	tmhmm (TMHMM)
Subcluster2	comp19658_c0_seq1	---NA---	751	0			0	-		SignalP-NN(euk) (SIGNALP)
Subcluster2	comp19709_c0_seq1	PREDICTED: uncharacterized protein LOC101262228	2354	10	0	0.64	0	-		IPR007174 (PANTHER)
Subcluster2	comp19709_c0_seq2	PREDICTED: uncharacterized protein LOC101262228	1173	10	0	0.695	0	-		no IPS match
Subcluster2	comp19717_c0_seq1	---NA---	470	0			0	-		tmhmm (TMHMM)
Subcluster2	comp19717_c0_seq2	---NA---	476	0			0	-		no IPS match
Subcluster2	comp19782_c0_seq1	chromosome-associated kinesin kif4-like	2122	10	0	0.712	1	F:nucleotide binding	-	no IPS match
Subcluster2	comp19788_c0_seq1	---NA---	236	0			0	-		SignalP-NN(euk) (SIGNALP), tmhmm (TMHMM)
Subcluster2	comp19788_c0_seq2	---NA---	555	0			0	-		no IPS match
Subcluster2	comp19788_c0_seq3	---NA---	463	0			0	-		no IPS match
Subcluster2	comp19844_c0_seq1	---NA---	825	0			0	-		tmhmm (TMHMM)
Subcluster2	comp19844_c0_seq2	---NA---	496	0			0	-		SignalP-NN(euk) (SIGNALP)
Subcluster2	comp19909_c0_seq1	---NA---	422	0			0	-		no IPS match
Subcluster2	comp19927_c0_seq1	---NA---	242	0			0	-		no IPS match
Subcluster2	comp19927_c0_seq2	calcineurin b-like protein 4-like	1043	10	1.41e-87	0.798	2	P:response to stimulus; F:calcium ion binding	-	IPR001125 (PRINTS); IPR002048 (SMART); IPR011992 (G3DSA:1.10.238.GENE3D); PTHR23056 (PANTHER), PTHR23056:SF3 (PANTHER), PF13833 (PFAM), SSF47473 (SUPERFAMILY)
Subcluster2	comp19939_c0_seq1	---NA---	772	0			0	-		SignalP-NN(euk) (SIGNALP), tmhmm (TMHMM)
Subcluster2	comp19939_c0_seq2	---NA---	578	0			0	-		SignalP-NN(euk) (SIGNALP), tmhmm (TMHMM)
Subcluster2	comp19993_c0_seq1	---NA---	556	0			0	-		no IPS match
Subcluster2	comp19993_c0_seq2	pentatricopeptide repeat-containing protein at1g73710-like	354	1	1.49e-19	0.68	0	-		no IPS match
Subcluster2	comp20006_c0_seq1	cell division control protein 6 homolog	2232	10	0	0.766	3	P:DNA-dependent DNA replication; F:protein binding; P:regulation of cell cycle	-	IPR011991 (G3DSA:1.10.10.GENE3D); IPR015163 (PFAM); IPR016314 (PIR); IPR027417 (SUPERFAMILY); G3DSA:1.10.8.60 (GENE3D), G3DSA:3.40.50.300 (GENE3D), PTHR10763 (PANTHER), PTHR10763:SF7 (PANTHER), PF13401 (PFAM), SSF46785 (SUPERFAMILY)
Subcluster2	comp20021_c0_seq1	---NA---	270	0			0	-		no IPS match
Subcluster2	comp20021_c0_seq2	---NA---	1047	0			0	-		no IPS match
Subcluster2	comp20025_c0_seq1	5 -	333	10	1.15e-17	0.676	4	F:exonuclease activity; F:binding; C:intracellular; P:nucleobase-containing compound metabolic process	-	no IPS match
Subcluster2	comp20025_c0_seq2	5 -3 exoribonuclease 4-like	1314	10	8.15e-178	0.673	25	P:protein glycosylation; P:tissue development; P:miRNA catabolic process; P:positive regulation of organelle organization; C:cytosol; P:DNA metabolic process; P:posttranscriptional gene silencing by RNA; P:organ development; P:production of small RNA involved in gene silencing by RNA; P:gravitropism; P:response to 1-aminocyclopropane-1-carboxylic acid; P:reproduction; P:deadenylation-independent …	-	no IPS match
Subcluster2	comp20127_c0_seq1	---NA---	471	0			0	-		SignalP-NN(euk) (SIGNALP)
Subcluster2	comp20127_c0_seq2	---NA---	419	0			0	-		SignalP-NN(euk) (SIGNALP)
Subcluster2	comp20127_c0_seq3	---NA---	347	0			0	-		no IPS match
Subcluster2	comp20133_c0_seq1	rna-binding protein	526	10	4.95e-27	0.848	2	F:zinc ion binding; C:intracellular	-	IPR014898 (PFAM); PTHR13100 (PANTHER), PTHR13100:SF4 (PANTHER), tmhmm (TMHMM), SSF57667 (SUPERFAMILY)
Subcluster2	comp20133_c0_seq2	cell growth-regulating nucleolar	1387	10	3.65e-141	0.707	2	F:zinc ion binding; C:intracellular		IPR003604 (SMART); IPR014898 (PFAM); PTHR13100 (PANTHER), PTHR13100:SF4 (PANTHER), PF12874 (PFAM), SSF57667 (SUPERFAMILY)
Subcluster2	comp20167_c0_seq1	receptor-like protein kinase theseus 1-like	2258	10	0	0.701	3	P:cellular process; F:transferase activity, transferring phosphorus-containing groups; P:developmental process	-	IPR000719 (PROFILE); IPR001245 (PFAM); IPR002290 (SMART); IPR008271 (PROSITE); IPR011009 (SUPERFAMILY); IPR013320 (G3DSA:2.60.120.GENE3D); IPR017441 (PROSITE); IPR020635 (SMART); IPR024788 (PFAM); G3DSA:1.10.510.10 (GENE3D), G3DSA:3.30.200.20 (GENE3D), PTHR24420 (PANTHER), PTHR24420:SF310 (PANTHER), SignalP-NN(euk) (SIGNALP), tmhmm (TMHMM)
Subcluster2	comp20199_c0_seq1	probable purine permease 9-like	764	10	3.2e-44	0.644	3	C:integral to membrane; C:membrane; P:response to nematode		IPR000620 (PFAM); PTHR31376 (PANTHER), PTHR31376:SF0 (PANTHER), tmhmm (TMHMM), SSF103481 (SUPERFAMILY)
Subcluster2	comp20199_c0_seq2	probable purine permease 9-like	846	10	5.66e-44	0.644	3	C:integral to membrane; C:membrane; P:response to nematode		IPR000620 (PFAM); PTHR31376 (PANTHER), PTHR31376:SF0 (PANTHER), tmhmm (TMHMM), SSF103481 (SUPERFAMILY)
Subcluster2	comp20224_c1_seq1	methionyl-trna synthetase	328	10	9.45e-69	0.942	6	P:response to cadmium ion; P:methionyl-tRNA aminoacylation; F:ATP binding; F:methionine-tRNA ligase activity; C:cytosol; F:tRNA binding	EC:6.1.1.10	IPR014729 (G3DSA:3.40.50.GENE3D); IPR015413 (PFAM); G3DSA:2.170.220.10 (GENE3D), PTHR11946 (PANTHER), PTHR11946:SF17 (PANTHER), SSF52374 (SUPERFAMILY)
Subcluster2	comp20227_c0_seq1	---NA---	1289	0			0	-		SignalP-NN(euk) (SIGNALP)
Subcluster2	comp20238_c0_seq1	ribosome biogenesis protein wdr12 homolog	1130	10	3.38e-107	0.904	11	P:RNA methylation; C:cytosol; C:nucleolus; C:plasmodesma; P:protein import into nucleus; C:Cul4-RING ubiquitin ligase complex; P:protein targeting to mitochondrion; P:endonucleolytic cleavage involved in rRNA processing; P:protein maturation; C:heterotrimeric G-protein complex; F:nucleotide binding	-	IPR001680 (PFAM); IPR015943 (G3DSA:2.130.10.GENE3D); IPR017986 (PROFILE); IPR019775 (PROSITE); PTHR19855 (PANTHER), PTHR19855:SF11 (PANTHER)
Subcluster2	comp20238_c0_seq2	ribosome biogenesis protein wdr12 homolog	1913	10	0	0.853	11	P:RNA methylation; C:cytosol; C:nucleolus; C:plasmodesma; P:protein import into nucleus; C:Cul4-RING ubiquitin ligase complex; P:protein targeting to mitochondrion; P:endonucleolytic cleavage involved in rRNA processing; P:protein maturation; C:heterotrimeric G-protein complex; F:nucleotide binding	-	IPR001680 (PFAM); IPR012972 (PFAM); IPR015943 (G3DSA:2.130.10.GENE3D); IPR017986 (PROFILE); IPR019775 (PROSITE); IPR020472 (PRINTS); PTHR19855 (PANTHER), PTHR19855:SF11 (PANTHER)
Subcluster2	comp20319_c0_seq1	pentatricopeptide repeat-containing protein mitochondrial-like	1258	10	9.44e-165	0.635	2	C:mitochondrion; C:membrane		IPR002885 (PFAM); IPR011990 (G3DSA:1.25.40.GENE3D); PTHR24015 (PANTHER), SSF81901 (SUPERFAMILY)
Subcluster2	comp20319_c0_seq2	pentatricopeptide repeat-containing protein mitochondrial-like	1702	10	1.49e-160	0.637	2	C:mitochondrion; C:membrane		IPR002885 (PFAM); IPR011990 (G3DSA:1.25.40.GENE3D); PTHR24015 (PANTHER), SSF81901 (SUPERFAMILY)
Subcluster2	comp20364_c0_seq1	structural maintenance of chromosomes protein 6-like	3678	10	0	0.812	18	P:chromatin silencing by small RNA; P:response to X-ray; P:regulation of DNA replication; P:DNA-dependent DNA replication; P:meiotic chromosome segregation; P:regulation of chromosome organization; P:double-strand break repair via homologous recombination; P:DNA methylation; P:somatic cell DNA recombination; C:chromosome; P:regulation of cell cycle; P:pollen development; P:positive regulation of …	-	no IPS match
Subcluster2	comp20404_c0_seq1	polygalacturonase non-catalytic subunit jp650	1197	10	6.83e-154	0.692	9	P:cellular developmental process; P:tissue development; P:cell growth; P:cell wall organization; P:developmental growth involved in morphogenesis; P:root morphogenesis; P:regulation of hormone levels; P:plant-type cell wall organization or biogenesis; P:polysaccharide metabolic process	-	PTHR31458 (PANTHER)
Subcluster2	comp20445_c0_seq1	probable inactive leucine-rich repeat receptor-like protein kinase at3g03770-like	559	10	1.49e-69	0.71	1	F:catalytic activity	-	G3DSA:3.80.10.10 (GENE3D), PTHR24420 (PANTHER), PTHR24420:SF243 (PANTHER), tmhmm (TMHMM), SSF52058 (SUPERFAMILY)
Subcluster2	comp20446_c0_seq1	glutamate dehydrogenase 1	310	10	2.04e-60	0.947	13	F:glutamate dehydrogenase [NAD(P)+] activity; F:cobalt ion binding; F:copper ion binding; P:response to cadmium ion; P:response to absence of light; F:ATP binding; P:cellular amino acid metabolic process; F:glutamate dehydrogenase (NAD+) activity; P:nitrogen compound metabolic process; F:zinc ion binding; P:response to salt stress; C:mitochondrion; P:oxidation-reduction process	EC:1.4.1.3; EC:1.4.1.2	IPR006096 (PFAM); IPR016040 (G3DSA:3.40.50.GENE3D); PTHR11606 (PANTHER), SSF51735 (SUPERFAMILY)
Subcluster2	comp20455_c0_seq1	wd repeat-containing protein 75-like	3076	10	0	0.763	3	C:intracellular; P:protein import into nucleus; F:nucleotide binding	-	no IPS match
Subcluster2	comp20482_c0_seq1	serine threonine-protein kinase nak	404	10	2.46e-30	0.892	6	C:cytoplasm; C:plasma membrane; P:protein phosphorylation; F:ATP binding; C:nucleus; F:protein serine/threonine kinase activity	EC:2.7.11.0	IPR011009 (SUPERFAMILY); IPR017441 (PROSITE); G3DSA:3.30.200.20 (GENE3D), PTHR24420 (PANTHER), PTHR24420:SF221 (PANTHER)
Subcluster2	comp20482_c0_seq2	protein kinase chloroplastic-like	698	9	2.52e-15	0.8722	3	F:ATP binding; P:protein phosphorylation; F:protein serine/threonine kinase activity	EC:2.7.11.0	no IPS match
Subcluster2	comp20488_c0_seq1	---NA---	463	0			0	-		no IPS match
Subcluster2	comp20488_c0_seq2	---NA---	557	0			0	-		SignalP-NN(euk) (SIGNALP)
Subcluster2	comp20543_c0_seq1	protein kinase-like protein	2961	10	0	0.71	1	F:protein kinase activity	-	IPR000719 (PFAM); IPR002290 (SMART); IPR008271 (PROSITE); IPR011009 (SUPERFAMILY); IPR020635 (SMART); G3DSA:1.10.510.10 (GENE3D), G3DSA:3.30.200.20 (GENE3D), PTHR24356 (PANTHER)
Subcluster2	comp20561_c0_seq1	elongation factor 1-alpha	718	10	2.11e-42	0.609	2	F:nucleic acid binding; F:catalytic activity	-	IPR008906 (PFAM); IPR012337 (SUPERFAMILY); IPR025525 (PFAM); PTHR10775 (PANTHER), PTHR10775:SF11 (PANTHER), tmhmm (TMHMM)
Subcluster2	comp20566_c0_seq1	atpase family aaa domain-containing protein 3-b-like	2220	10	0	0.923	4	C:plant-type cell wall; F:ATPase activity; F:ATP binding; F:zinc ion binding	EC:3.6.1.3	IPR003593 (SMART); IPR003959 (PFAM); IPR021911 (PFAM); IPR027417 (SUPERFAMILY); G3DSA:3.40.50.300 (GENE3D), PTHR23075 (PANTHER), SignalP-NN(euk) (SIGNALP)
Subcluster2	comp20612_c0_seq1	pumilio homolog 24-like	2344	10	0	0.77	2	F:RNA binding; C:nucleolus		IPR001313 (SMART); IPR011989 (G3DSA:1.25.10.GENE3D); IPR016024 (SUPERFAMILY); PTHR13389 (PANTHER)
Subcluster2	comp20612_c0_seq2	pumilio homolog 24-like	1412	10	0	0.797	1	F:RNA binding	-	IPR001313 (SMART); IPR011989 (G3DSA:1.25.10.GENE3D); IPR016024 (SUPERFAMILY); PTHR13389 (PANTHER)
Subcluster2	comp20612_c0_seq3	pumilio homolog 24-like	2434	10	0	0.737	2	F:RNA binding; C:nucleolus		IPR001313 (SMART); IPR011989 (G3DSA:1.25.10.GENE3D); IPR016024 (SUPERFAMILY); PTHR13389 (PANTHER)
Subcluster2	comp20612_c0_seq4	pumilio homolog 24-like	1502	10	0	0.749	1	F:RNA binding	-	IPR001313 (SMART); IPR011989 (G3DSA:1.25.10.GENE3D); IPR016024 (SUPERFAMILY); PTHR13389 (PANTHER)
Subcluster2	comp20634_c1_seq1	microtubule-associated protein 70-2-like	436	10	3.88e-70	0.907	5	F:microtubule binding; C:cortical microtubule, transverse to long axis; C:plasma membrane; P:xylem and phloem pattern formation; P:plant-type cell wall biogenesis	-	IPR009768 (PFAM); PTHR31246 (PANTHER), PTHR31246:SF0 (PANTHER)
Subcluster2	comp20640_c0_seq1	probable protein phosphatase 2c 33-like	1480	10	1.48e-93	0.822	3	F:phosphoprotein phosphatase activity; P:metabolic process; C:nucleus	EC:3.1.3.16	IPR001932 (G3DSA:3.60.40.GENE3D); IPR015655 (PANTHER); PTHR13832:SF194 (PANTHER)
Subcluster2	comp20651_c0_seq1	uncharacterized loc101214789	1225	10	9.78e-175	0.811	1	P:penicillin biosynthetic process	-	IPR005079 (PFAM)
Subcluster2	comp20651_c0_seq2	uncharacterized loc101214789	1702	10	0	0.808	1	P:penicillin biosynthetic process	-	IPR005079 (PFAM)
Subcluster2	comp20711_c0_seq1	heat shock protein	222	10	3.76e-43	0.987	5	P:protein folding; C:cytoplasm; F:unfolded protein binding; F:ATP binding; P:response to stress	-	IPR001404 (PANTHER); IPR020568 (SUPERFAMILY); PTHR11528:SF34 (PANTHER)
Subcluster2	comp20721_c0_seq1	pentatricopeptide repeat-containing protein chloroplastic-like	3261	10	0	0.782	4	P:leaf morphogenesis; P:cell differentiation; P:positive regulation of transcription, DNA-dependent; P:mRNA modification	-	SignalP-NN(euk) (SIGNALP)
Subcluster2	comp20766_c0_seq1	protein argonaute 10-like	1239	10	0	0.956	5	P:translational initiation; P:stem cell maintenance; P:miRNA metabolic process; P:leaf development; F:translation initiation factor activity	-	IPR003100 (PFAM); IPR014811 (PFAM); G3DSA:2.170.260.10 (GENE3D), PTHR22891 (PANTHER), PTHR22891:SF0 (PANTHER)
Subcluster2	comp20766_c0_seq2	protein argonaute 10-like	1876	10	0	0.887	5	P:translational initiation; P:stem cell maintenance; P:miRNA metabolic process; P:leaf development; F:translation initiation factor activity	-	IPR003100 (PFAM); IPR014811 (PFAM); G3DSA:2.170.260.10 (GENE3D), PTHR22891 (PANTHER), PTHR22891:SF0 (PANTHER)
Subcluster2	comp20840_c0_seq1	receptor-like protein kinase herk 1-like	2970	10	0	0.737	2	P:phosphorylation; F:protein kinase activity	-	no IPS match
Subcluster2	comp20877_c0_seq1	---NA---	406	0			0	-		no IPS match
Subcluster2	comp20877_c0_seq2	---NA---	252	0			0	-		SignalP-NN(euk) (SIGNALP)
Subcluster2	comp20877_c0_seq3	---NA---	346	0			0	-		tmhmm (TMHMM)
Subcluster2	comp20887_c0_seq1	sulfite exporter family protein	1723	10	0	0.756	4	P:regulation of plant-type hypersensitive response; C:intracellular; P:positive regulation of flavonoid biosynthetic process; P:protein targeting to membrane	-	IPR002781 (PFAM); PTHR14255 (PANTHER), SignalP-NN(euk) (SIGNALP), tmhmm (TMHMM)
Subcluster2	comp20948_c0_seq1	---NA---	535	0			0	-		SignalP-NN(euk) (SIGNALP), tmhmm (TMHMM)
Subcluster2	comp20948_c0_seq2	---NA---	559	0			0	-		SignalP-NN(euk) (SIGNALP)
Subcluster2	comp20948_c0_seq3	---NA---	470	0			0	-		no IPS match
Subcluster2	comp21036_c0_seq1	ureide permease 2-like	685	10	3.69e-62	0.89	8	F:xanthine transmembrane transporter activity; P:allantoin transport; F:allantoin uptake transmembrane transporter activity; P:uracil transport; F:uracil:cation symporter activity; C:plasma membrane; P:xanthine transport; C:chloroplast	-	IPR009834 (PFAM); PTHR31081 (PANTHER), PTHR31081:SF0 (PANTHER), SignalP-NN(euk) (SIGNALP), tmhmm (TMHMM)
Subcluster2	comp21036_c0_seq2	ureide permease 2-like	544	10	6.81e-63	0.89	8	F:xanthine transmembrane transporter activity; P:allantoin transport; F:allantoin uptake transmembrane transporter activity; P:uracil transport; F:uracil:cation symporter activity; C:plasma membrane; P:xanthine transport; C:chloroplast	-	IPR009834 (PFAM); PTHR31081 (PANTHER), PTHR31081:SF0 (PANTHER), SignalP-NN(euk) (SIGNALP), tmhmm (TMHMM)
Subcluster2	comp21036_c0_seq3	ureide permease 2-like	598	10	1.32e-62	0.89	8	F:xanthine transmembrane transporter activity; P:allantoin transport; F:allantoin uptake transmembrane transporter activity; P:uracil transport; F:uracil:cation symporter activity; C:plasma membrane; P:xanthine transport; C:chloroplast	-	IPR009834 (PFAM); PTHR31081 (PANTHER), PTHR31081:SF0 (PANTHER), SignalP-NN(euk) (SIGNALP), tmhmm (TMHMM)
Subcluster2	comp21064_c0_seq1	---NA---	606	0			0	-		no IPS match
Subcluster2	comp21082_c0_seq1	---NA---	1360	0			0	-		no IPS match
Subcluster2	comp21110_c0_seq1	3)-beta-glucan endohydrolase short=(1-	1233	10	0	0.912	5	P:carbohydrate metabolic process; P:defense response; C:vacuole; F:glucan endo-1,3-beta-D-glucosidase activity; F:cation binding	EC:3.2.1.39	no IPS match
Subcluster2	comp21118_c0_seq1	cdt1-like protein chloroplastic-like	677	10	2.46e-35	0.836	15	P:regulation of DNA replication; P:histone H3-K9 methylation; F:cyclin-dependent protein serine/threonine kinase activity; F:protein kinase binding; P:DNA replication initiation; P:regulation of G2/M transition of mitotic cell cycle; C:chloroplast; P:chromatin silencing; P:acetyl-CoA metabolic process; P:chloroplast organization; F:DNA polymerase binding; P:histone phosphorylation; P:regulation o…	EC:2.7.11.22	no IPS match
Subcluster2	comp21118_c0_seq2	cdt1-like protein chloroplastic-like	1738	10	6.22e-127	0.589	9	F:protein kinase binding; P:chromosome organization; C:chloroplast; P:chloroplast organization; F:DNA polymerase binding; P:regulation of cellular process; P:gametophyte development; C:nucleus; P:DNA replication	-	IPR014939 (PFAM); SSF46785 (SUPERFAMILY)
Subcluster2	comp21139_c0_seq1	carnitinyl- dehydratase-like	908	10	7.67e-102	0.78	18	P:response to misfolded protein; P:fatty acid beta-oxidation; P:proteasomal ubiquitin-dependent protein catabolic process; P:response to water deprivation; F:dodecenoyl-CoA delta-isomerase activity; P:toxin catabolic process; P:response to karrikin; P:response to jasmonic acid stimulus; P:proteasome core complex assembly; P:root hair elongation; C:peroxisome; C:cytosol; P:hyperosmotic salinity re…	EC:5.3.3.8	no IPS match
Subcluster2	comp21245_c0_seq1	PREDICTED: uncharacterized protein LOC101261843	1446	10	1.1e-145	0.542	4	F:RNA binding; C:cytoplasm; P:mRNA processing; C:nucleus		no IPS match
Subcluster2	comp21245_c0_seq2	PREDICTED: uncharacterized protein LOC101261843	2070	10	2.59e-135	0.538	4	F:RNA binding; C:cytoplasm; P:mRNA processing; C:nucleus		no IPS match
Subcluster2	comp21245_c0_seq3	---NA---	600	0			0	-		no IPS match
Subcluster2	comp21251_c0_seq1	PREDICTED: uncharacterized protein LOC101251381	1291	10	4.44e-37	0.638	1	P:response to oxidative stress		no IPS match
Subcluster2	comp21258_c0_seq1	#NAME?	893	10	3.11e-74	0.933	3	F:molecular_function; P:biological_process; C:cellular_component		tmhmm (TMHMM)
Subcluster2	comp21324_c0_seq1	enzymatic poly	1000	10	3.93e-34	0.543	2	P:macromolecule metabolic process; P:primary metabolic process	-	IPR013242 (PFAM); IPR021109 (SUPERFAMILY); PTHR10178 (PANTHER), PTHR10178:SF14 (PANTHER)
Subcluster2	comp21383_c0_seq1	pentatricopeptide repeat-containing protein	2255	10	0	0.683	3	F:molecular_function; P:biological_process; C:cellular_component		IPR002885 (PFAM); IPR011990 (G3DSA:1.25.40.GENE3D); PTHR24015 (PANTHER), PTHR24015:SF163 (PANTHER), SSF48452 (SUPERFAMILY)
Subcluster2	comp21383_c0_seq2	pentatricopeptide repeat-containing protein	2334	10	0	0.683	3	F:molecular_function; P:biological_process; C:cellular_component		no IPS match
Subcluster2	comp21482_c0_seq1	PREDICTED: uncharacterized protein LOC101263947	1076	10	3.16e-169	0.676	22	P:embryo development ending in seed dormancy; F:enzyme regulator activity; P:leaf senescence; P:cellular response to stimulus; P:chromatin organization; P:response to abiotic stimulus; P:response to jasmonic acid stimulus; P:defense response to bacterium; P:meiosis I; F:protein binding; P:mitotic cell cycle; P:positive regulation of sister chromatid cohesion; P:unidimensional cell growth; P:DNA r…	-	IPR005314 (PANTHER)
Subcluster2	comp21482_c0_seq2	PREDICTED: uncharacterized protein LOC101263947	675	10	3.52e-89	0.689	22	P:embryo development ending in seed dormancy; F:enzyme regulator activity; P:leaf senescence; P:cellular response to stimulus; P:chromatin organization; P:response to abiotic stimulus; P:response to jasmonic acid stimulus; P:defense response to bacterium; P:meiosis I; F:protein binding; P:mitotic cell cycle; P:positive regulation of sister chromatid cohesion; P:unidimensional cell growth; P:DNA r…	-
Subcluster2	comp21482_c0_seq3	PREDICTED: uncharacterized protein LOC101263947	1408	10	0	0.583	22	P:embryo development ending in seed dormancy; F:enzyme regulator activity; P:leaf senescence; P:cellular response to stimulus; P:chromatin organization; P:response to abiotic stimulus; P:response to jasmonic acid stimulus; P:defense response to bacterium; P:meiosis I; F:protein binding; P:mitotic cell cycle; P:positive regulation of sister chromatid cohesion; P:unidimensional cell growth; P:DNA r…	-	no IPS match
Subcluster2	comp21482_c0_seq4	PREDICTED: uncharacterized protein LOC101263947	1809	10	0	0.601	4	P:proteolysis; F:hydrolase activity; F:peptidase activity; C:nucleus		IPR005314 (PANTHER)
Subcluster2	comp21495_c0_seq1	---NA---	1340	0			0	-		no IPS match
Subcluster2	comp21495_c0_seq2	rho guanine nucleotide exchange factor 8-like	2100	10	2.53e-29	0.651	4	P:embryo development ending in seed dormancy; C:plasma membrane; C:pollen tube; P:pollen tube growth	-	no IPS match
Subcluster2	comp21497_c0_seq1	PREDICTED: uncharacterized protein LOC101261581	2495	10	0	0.871	2	F:phospholipid binding; C:plasma membrane	-	SignalP-NN(euk) (SIGNALP), tmhmm (TMHMM)
Subcluster2	comp21497_c0_seq2	pleckstrin homology and lipid-binding start domain-containing protein	3212	10	0	0.858	3	F:phosphatidylinositol binding; P:signal transduction; C:plasma membrane	-	SignalP-NN(euk) (SIGNALP), tmhmm (TMHMM)
Subcluster2	comp21504_c0_seq1	rna-directed dna polymerase (reverse transcriptase)	2248	5	3.8e-17	0.586	4	F:RNA binding; P:RNA-dependent DNA replication; F:RNA-directed DNA polymerase activity; C:mitochondrion		IPR000477 (PFAM); tmhmm (TMHMM)
Subcluster2	comp21515_c0_seq1	nucleosome chromatin assembly factor group	609	10	1.05e-66	0.909	9	F:histone binding; P:lateral root formation; P:cell differentiation; P:nucleosome assembly; P:cell proliferation; P:response to cadmium ion; C:cytoplasm; F:chromatin binding; C:nucleus	-	IPR002164 (PANTHER); PTHR11875:SF20 (PANTHER), SSF143113 (SUPERFAMILY)
Subcluster2	comp21515_c0_seq2	protein set-like isoform 1	1078	10	2.28e-112	0.847	9	F:histone binding; P:lateral root formation; P:cell differentiation; P:nucleosome assembly; P:cell proliferation; P:response to cadmium ion; C:cytoplasm; F:chromatin binding; C:nucleus	-	IPR002164 (PANTHER); PTHR11875:SF20 (PANTHER), SSF143113 (SUPERFAMILY)
Subcluster2	comp21536_c0_seq1	protein mida homolog	1056	10	0	0.805	3	F:molecular_function; P:biological_process; C:cellular_component		IPR003788 (PANTHER); G3DSA:3.40.50.150 (GENE3D), PTHR12049:SF5 (PANTHER), SSF53335 (SUPERFAMILY)
Subcluster2	comp21536_c0_seq2	nadh dehydrogenase	689	10	3.34e-92	0.847	3	F:molecular_function; P:biological_process; C:cellular_component		no IPS match
Subcluster2	comp21540_c0_seq1	polynucleotide 3 -phosphatase zdp-like	1090	10	3.93e-166	0.718	3	P:DNA-dependent DNA replication; F:binding; F:hydrolase activity	-	IPR001510 (G3DSA:3.30.1740.GENE3D); IPR006549 (TIGRFAMs); IPR013954 (PFAM); IPR015636 (PANTHER); IPR023214 (G3DSA:3.40.50.GENE3D); PTHR12083:SF5 (PANTHER), SSF57716 (SUPERFAMILY)
Subcluster2	comp21540_c0_seq2	bifunctional polynucleotide phosphatase kinase	919	10	3.07e-84	0.618	1	F:catalytic activity	-	IPR001510 (G3DSA:3.30.1740.GENE3D); PTHR15447 (PANTHER), SSF57716 (SUPERFAMILY)
Subcluster2	comp21540_c0_seq3	polynucleotide 3 -phosphatase zdp-like	1334	10	0	0.734	3	P:DNA-dependent DNA replication; F:binding; F:hydrolase activity	-	IPR001510 (G3DSA:3.30.1740.GENE3D); IPR006549 (TIGRFAMs); IPR006551 (TIGRFAMs); IPR013954 (PFAM); IPR015636 (PANTHER); IPR023214 (G3DSA:3.40.50.GENE3D); PTHR12083:SF5 (PANTHER), SSF57716 (SUPERFAMILY)
Subcluster2	comp21540_c0_seq4	polynucleotide kinase- 3 -	362	10	4.47e-40	0.851	6	F:DNA binding; F:kinase activity; P:phosphorylation; F:polynucleotide 3'-phosphatase activity; F:zinc ion binding; C:plastid	EC:3.1.3.32	IPR006549 (TIGRFAMs); IPR013954 (PFAM); IPR015636 (PANTHER); IPR023214 (G3DSA:3.40.50.GENE3D); PTHR12083:SF5 (PANTHER)
Subcluster2	comp21605_c1_seq1	f-box kelch-repeat protein at3g23880-like	1208	10	3.35e-105	0.606	0	-		IPR017451 (TIGRFAMs); PTHR32133 (PANTHER)
Subcluster2	comp21605_c1_seq2	f-box kelch-repeat protein at3g23880-like	1706	10	2.77e-92	0.584	0	-		IPR006527 (PFAM); IPR017451 (TIGRFAMs); PTHR31790 (PANTHER)
Subcluster2	comp21610_c0_seq1	PREDICTED: uncharacterized protein LOC101261359 isoform 1	2036	10	0	0.698	0	-		IPR012866 (PFAM); IPR013083 (G3DSA:3.30.40.GENE3D); PTHR31197 (PANTHER)
Subcluster2	comp21610_c0_seq2	PREDICTED: uncharacterized protein LOC101261359 isoform 1	3874	10	0	0.698	0	-		IPR012866 (PFAM); IPR013083 (G3DSA:3.30.40.GENE3D); PTHR31197 (PANTHER)
Subcluster2	comp21610_c0_seq3	PREDICTED: uncharacterized protein LOC101261359 isoform 1	4220	10	0	0.698	0	-		IPR012866 (PFAM); IPR013083 (G3DSA:3.30.40.GENE3D); PTHR31197 (PANTHER)
Subcluster2	comp21610_c0_seq4	---NA---	402	0			0	-		SignalP-NN(euk) (SIGNALP), tmhmm (TMHMM)
Subcluster2	comp21610_c0_seq5	PREDICTED: uncharacterized protein LOC101261359 isoform 1	2382	10	0	0.698	0	-		IPR012866 (PFAM); IPR013083 (G3DSA:3.30.40.GENE3D); PTHR31197 (PANTHER)
Subcluster2	comp21619_c0_seq1	fructose- - cytosolic-like	453	10	1.67e-44	0.994	12	P:sucrose biosynthetic process; C:cytosol; P:oxidation-reduction process; P:response to fructose stimulus; F:fructose 1,6-bisphosphate 1-phosphatase activity; P:starch catabolic process; P:response to abscisic acid stimulus; F:2-alkenal reductase [NAD(P)] activity; P:photosynthesis; P:fructose metabolic process; P:fructose 1,6-bisphosphate metabolic process; C:nucleus	EC:3.1.3.11; EC:1.3.1.74	IPR000146 (PANTHER); G3DSA:3.30.540.10 (GENE3D), PTHR11556:SF8 (PANTHER), SSF56655 (SUPERFAMILY)
Subcluster2	comp21619_c1_seq1	fructose- - cytosolic-like	217	10	2.42e-40	0.988	10	P:sucrose biosynthetic process; P:oxidation-reduction process; P:response to fructose stimulus; F:fructose 1,6-bisphosphate 1-phosphatase activity; P:starch catabolic process; P:response to abscisic acid stimulus; F:2-alkenal reductase [NAD(P)] activity; P:photosynthesis; P:fructose 1,6-bisphosphate metabolic process; C:nucleus	EC:3.1.3.11; EC:1.3.1.74	IPR000146 (PANTHER); G3DSA:3.30.540.10 (GENE3D), PTHR11556:SF8 (PANTHER), SSF56655 (SUPERFAMILY)
Subcluster2	comp21641_c0_seq1	hypothetical protein VITISV_012360	616	10	1.36e-41	0.567	1	F:binding	-	no IPS match
Subcluster2	comp21641_c0_seq2	hypothetical protein VITISV_012360	565	10	4.49e-35	0.541	1	F:binding	-	no IPS match
Subcluster2	comp21665_c0_seq1	serine-threonine protein	2628	10	0	0.705	2	P:phosphorylation; F:protein kinase activity	-	IPR000719 (PFAM); IPR002290 (SMART); IPR011009 (SUPERFAMILY); G3DSA:1.10.510.10 (GENE3D), PTHR23257 (PANTHER), PTHR23257:SF166 (PANTHER), SignalP-NN(euk) (SIGNALP), tmhmm (TMHMM)
Subcluster2	comp21708_c0_seq1	ribosome biogenesis protein bms1 homolog	4171	10	0	0.761	4	C:intracellular; P:protein import into nucleus; F:nucleotide binding; P:mRNA export from nucleus	-	no IPS match
Subcluster2	comp21708_c0_seq2	ribosome biogenesis protein bms1 homolog	4159	10	0	0.785	5	P:GTP catabolic process; P:ribosome biogenesis; F:GTPase activity; C:nucleus; F:GTP binding	-	no IPS match
Subcluster2	comp21708_c0_seq3	ribosome biogenesis protein bms1 homolog	1887	10	0	0.904	5	P:GTP catabolic process; P:ribosome biogenesis; F:GTPase activity; C:nucleus; F:GTP binding	-	no IPS match
Subcluster2	comp21738_c0_seq1	zinc finger protein chloroplastic-like	765	1	1.61e-12	0.92	0	-		no IPS match
Subcluster2	comp21738_c0_seq2	zinc finger protein chloroplastic-like	1683	10	0	0.648	3	F:zinc ion binding; C:intracellular; F:ligase activity		no IPS match
Subcluster2	comp21738_c0_seq3	---NA---	592	0			0	-		no IPS match
Subcluster2	comp21871_c0_seq1	---NA---	726	0			0	-		tmhmm (TMHMM)
Subcluster2	comp21873_c0_seq1	l-type lectin-domain containing receptor kinase -like	1284	10	5.11e-171	0.83	7	F:non-membrane spanning protein tyrosine kinase activity; F:carbohydrate binding; C:plasma membrane; P:response to salicylic acid stimulus; P:protein phosphorylation; F:ATP binding; F:protein serine/threonine kinase activity	EC:2.7.10.2; EC:2.7.11.0	IPR000719 (PFAM); IPR002290 (SMART); IPR008271 (PROSITE); IPR011009 (SUPERFAMILY); IPR013320 (G3DSA:2.60.120.GENE3D); IPR017441 (PROSITE); IPR020635 (SMART); G3DSA:1.10.510.10 (GENE3D), G3DSA:3.30.200.20 (GENE3D), PTHR24420 (PANTHER), PTHR24420:SF169 (PANTHER)
Subcluster2	comp21912_c0_seq1	PREDICTED: uncharacterized protein LOC101265733	1134	10	1.07e-158	0.683	0	-		IPR005380 (PFAM); PTHR21596 (PANTHER), PTHR21596:SF3 (PANTHER)
Subcluster2	comp21912_c0_seq2	PREDICTED: uncharacterized protein LOC101265733	2695	10	0	0.718	0	-		tmhmm (TMHMM)
Subcluster2	comp21912_c0_seq3	PREDICTED: uncharacterized protein LOC101265733	3100	10	0	0.718	0	-		tmhmm (TMHMM)
Subcluster2	comp21914_c0_seq1	uncharacterized partial	2699	10	1.24e-51	0.603	0	-		SignalP-NN(euk) (SIGNALP)
Subcluster2	comp21914_c0_seq2	uncharacterized partial	2796	10	6.3e-46	0.636	1	C:mitochondrion	-	SignalP-NN(euk) (SIGNALP)
Subcluster2	comp21914_c0_seq3	uncharacterized partial	2775	10	8.24e-32	0.639	0	-		SignalP-NN(euk) (SIGNALP)
Subcluster2	comp21914_c0_seq4	uncharacterized partial	2872	10	9.02e-32	0.658	3	F:molecular_function; P:biological_process; C:cellular_component		SignalP-NN(euk) (SIGNALP)
Subcluster2	comp21936_c1_seq1	protein kinase domain containing expressed	790	10	3.01e-98	0.697	1	F:transferase activity, transferring phosphorus-containing groups	-	IPR000719 (PROFILE); IPR011009 (SUPERFAMILY); G3DSA:3.30.200.20 (GENE3D), PTHR22984 (PANTHER), PTHR22984:SF0 (PANTHER)
Subcluster2	comp21967_c1_seq1	disease resistance protein r3a-like protein	2572	10	0	0.574	2	P:defense response; F:ADP binding		G3DSA:3.80.10.10 (GENE3D), PTHR23155 (PANTHER), PTHR23155:SF138 (PANTHER), SSF52058 (SUPERFAMILY)
Subcluster2	comp21967_c1_seq2	disease resistance protein r3a-like protein	2673	10	0	0.603	2	P:defense response; F:ADP binding		G3DSA:3.80.10.10 (GENE3D), PTHR23155 (PANTHER), PTHR23155:SF138 (PANTHER), SSF52058 (SUPERFAMILY)
Subcluster2	comp21967_c1_seq3	cc-nbs-lrr protein	360	10	1.38e-60	0.734	2	P:defense response; F:ADP binding		G3DSA:3.80.10.10 (GENE3D), PTHR23155 (PANTHER), PTHR23155:SF140 (PANTHER), PF13855 (PFAM), SSF52047 (SUPERFAMILY)
Subcluster2	comp22012_c0_seq1	iron-sulfur assembly-like protein	607	10	1.16e-36	0.685	1	C:chloroplast envelope	-	no IPS match
Subcluster2	comp22012_c0_seq2	---NA---	501	0			0	-		no IPS match
Subcluster2	comp22012_c0_seq3	iron-sulfur assembly-like protein	690	10	8.52e-31	0.655	1	C:chloroplast envelope	-	no IPS match
Subcluster2	comp22012_c0_seq4	iron-sulfur assembly-like protein	519	10	1.88e-17	0.694	1	C:chloroplast envelope	-	SignalP-NN(euk) (SIGNALP), tmhmm (TMHMM)
Subcluster2	comp22012_c0_seq5	---NA---	418	0			0	-		tmhmm (TMHMM)
Subcluster2	comp22032_c0_seq1	hypothetical protein VITISV_000041	2524	10	2.98e-28	0.636	1	F:binding	-	no IPS match
Subcluster2	comp22038_c0_seq1	brct domain-containing protein at4g02110-like	1047	10	4.08e-125	0.734	1	F:zinc ion binding	-	IPR001357 (G3DSA:3.40.50.GENE3D); PTHR13561 (PANTHER), PTHR13561:SF5 (PANTHER)
Subcluster2	comp22038_c0_seq2	dna replication regulator	1087	10	1.03e-157	0.813	1	F:zinc ion binding	-	IPR001357 (G3DSA:3.40.50.GENE3D); PTHR13561 (PANTHER), PTHR13561:SF5 (PANTHER)
Subcluster2	comp22089_c0_seq1	---NA---	644	0			0	-		SignalP-NN(euk) (SIGNALP)
Subcluster2	comp22089_c0_seq2	---NA---	332	0			0	-		no IPS match
Subcluster2	comp22089_c0_seq3	---NA---	414	0			0	-		no IPS match
Subcluster2	comp22115_c1_seq1	---NA---	884	0			0	-		no IPS match
Subcluster2	comp22115_c1_seq2	wpp domain-associated	3636	10	0	0.67	1	C:cytoplasm	-	no IPS match
Subcluster2	comp22115_c1_seq3	wpp domain-associated	3474	10	0	0.672	1	C:cytoplasm	-	no IPS match
Subcluster2	comp22131_c0_seq1	chloroplastic group iia intron splicing facilitator chloroplastic-like	3706	10	0	0.759	1	P:RNA splicing, via transesterification reactions	-	IPR001890 (G3DSA:3.30.110.GENE3D); PTHR31846 (PANTHER), PTHR31846:SF0 (PANTHER)
Subcluster2	comp22131_c0_seq2	chloroplastic group iia intron splicing facilitator chloroplastic-like	3707	10	0	0.759	1	P:RNA splicing, via transesterification reactions	-	IPR001890 (G3DSA:3.30.110.GENE3D); PTHR31846 (PANTHER), PTHR31846:SF0 (PANTHER)
Subcluster2	comp22131_c0_seq3	chloroplastic group iia intron splicing facilitator chloroplastic-like	3788	10	0	0.725	1	P:RNA splicing, via transesterification reactions	-	IPR001890 (G3DSA:3.30.110.GENE3D); PTHR31846 (PANTHER), PTHR31846:SF0 (PANTHER)
Subcluster2	comp22131_c0_seq4	chloroplastic group iia intron splicing facilitator chloroplastic-like	3787	10	0	0.725	1	P:RNA splicing, via transesterification reactions	-	IPR001890 (G3DSA:3.30.110.GENE3D); PTHR31846 (PANTHER), PTHR31846:SF0 (PANTHER)
Subcluster2	comp22135_c0_seq1	atp synthase protein i	1627	10	1.49e-173	0.821	0	-		no IPS match
Subcluster2	comp22135_c0_seq2	atp synthase protein i	1477	10	7.66e-180	0.783	3	P:positive regulation of catalytic activity; P:maltose metabolic process; P:starch biosynthetic process	-	no IPS match
Subcluster2	comp22216_c0_seq1	late blight resistance protein homolog r1b-14-like	3384	10	0	0.604	2	P:defense response; F:ADP binding		IPR000767 (PRINTS); IPR002182 (PFAM); IPR027417 (SUPERFAMILY); G3DSA:3.40.50.300 (GENE3D), G3DSA:3.80.10.10 (GENE3D), PTHR23155 (PANTHER), PTHR23155:SF94 (PANTHER), SSF52058 (SUPERFAMILY)
Subcluster2	comp22216_c0_seq2	---NA---	537	0			0	-		no IPS match
Subcluster2	comp22216_c0_seq3	late blight resistance protein homolog r1b-14-like	3003	10	0	0.604	2	P:defense response; F:ADP binding		IPR000767 (PRINTS); IPR002182 (PFAM); IPR027417 (SUPERFAMILY); G3DSA:3.40.50.300 (GENE3D), G3DSA:3.80.10.10 (GENE3D), PTHR23155 (PANTHER), PTHR23155:SF94 (PANTHER), SSF52058 (SUPERFAMILY)
Subcluster2	comp22216_c0_seq4	late blight resistance protein homolog r1b-14-like	3003	10	0	0.604	2	P:defense response; F:ADP binding		IPR000767 (PRINTS); IPR002182 (PFAM); IPR027417 (SUPERFAMILY); G3DSA:3.40.50.300 (GENE3D), G3DSA:3.80.10.10 (GENE3D), PTHR23155 (PANTHER), PTHR23155:SF94 (PANTHER), SSF52058 (SUPERFAMILY)
Subcluster2	comp22260_c0_seq1	---NA---	518	0			0	-		SignalP-NN(euk) (SIGNALP), tmhmm (TMHMM)
Subcluster2	comp22260_c0_seq2	---NA---	417	0			0	-		SignalP-NN(euk) (SIGNALP), tmhmm (TMHMM)
Subcluster2	comp22260_c0_seq3	---NA---	621	0			0	-		no IPS match
Subcluster2	comp22260_c0_seq4	---NA---	520	0			0	-		SignalP-NN(euk) (SIGNALP), tmhmm (TMHMM)
Subcluster2	comp22260_c0_seq5	---NA---	377	0			0	-		SignalP-NN(euk) (SIGNALP)
Subcluster2	comp22260_c0_seq6	---NA---	286	0			0	-		no IPS match
Subcluster2	comp22356_c1_seq1	ubiquinol-cytochrome c reductase complex chaperone cbp3 homolog	732	10	1.46e-25	0.603	1	C:mitochondrion		IPR021150 (PFAM)
Subcluster2	comp22356_c1_seq2	ubiquinol-cytochrome c reductase complex chaperone cbp3 homolog	657	10	5.39e-31	0.797	1	C:mitochondrion	-	IPR021150 (PFAM)
Subcluster2	comp22360_c0_seq1	---NA---	964	0			0	-		no IPS match
Subcluster2	comp22360_c0_seq2	PREDICTED: uncharacterized protein ycf36-like isoform 1	968	10	6e-31	0.813	0	-		no IPS match
Subcluster2	comp22360_c0_seq3	PREDICTED: uncharacterized protein ycf36-like isoform 1	1128	10	2.13e-108	0.791	1	P:chlorophyll catabolic process	-	IPR009631 (PRODOM); tmhmm (TMHMM)
Subcluster2	comp22360_c0_seq4	PREDICTED: uncharacterized protein ycf36-like isoform 2	1086	10	9.82e-31	0.801	0	-		no IPS match
Subcluster2	comp22360_c0_seq5	PREDICTED: uncharacterized protein ycf36-like isoform 1	1250	10	2.97e-119	0.792	0	-		SignalP-NN(euk) (SIGNALP), tmhmm (TMHMM)
Subcluster2	comp22360_c0_seq6	PREDICTED: uncharacterized protein ycf36-like isoform 1	1132	10	2.75e-156	0.787	0	-		SignalP-NN(euk) (SIGNALP), tmhmm (TMHMM)
Subcluster2	comp22374_c0_seq1	uncharacterized loc101206502 isoform 1	1872	10	9.14e-171	0.588	1	F:ligase activity		IPR018500 (SMART); IPR018501 (PROFILE); IPR018866 (PFAM); PTHR31169 (PANTHER), PTHR31169:SF0 (PANTHER)
Subcluster2	comp22374_c0_seq2	uncharacterized loc101206502 isoform 1	1786	10	4.95e-171	0.588	1	F:ligase activity		IPR018500 (SMART); IPR018501 (PROFILE); IPR018866 (PFAM); PTHR31169 (PANTHER), PTHR31169:SF0 (PANTHER)
Subcluster2	comp22374_c0_seq3	uncharacterized loc101206502 isoform 1	1700	10	2.2e-171	0.588	1	F:ligase activity		IPR018500 (SMART); IPR018501 (PROFILE); IPR018866 (PFAM); PTHR31169 (PANTHER), PTHR31169:SF0 (PANTHER)
Subcluster2	comp22382_c0_seq1	myosin-like protein	888	10	6.27e-114	0.632	0	-		no IPS match
Subcluster2	comp22382_c0_seq2	tgn-localized syp41-interacting protein	5376	10	0	0.626	4	F:molecular_function; C:trans-Golgi network membrane; P:response to salt stress; P:vacuolar transport		no IPS match
Subcluster2	comp2244_c0_seq1	---NA---	823	0			0	-		tmhmm (TMHMM)
Subcluster2	comp22459_c0_seq1	single-stranded dna-binding mitochondrial-like	1259	10	1.44e-116	0.776	3	P:DNA replication; P:methylglyoxal catabolic process to D-lactate; F:single-stranded DNA binding	-	IPR000424 (PFAM); IPR011344 (PANTHER); IPR012340 (G3DSA:2.40.50.GENE3D)
Subcluster2	comp22468_c0_seq1	kinesin heavy	4158	10	0	0.902	4	P:microtubule-based movement; F:ATP binding; F:microtubule motor activity; C:microtubule	-	IPR001752 (PRINTS); IPR019821 (PROSITE); IPR027417 (SUPERFAMILY); PTHR24115 (PANTHER), PTHR24115:SF160 (PANTHER)
Subcluster2	comp22468_c0_seq2	kinesin heavy	3679	10	0	0.862	4	P:microtubule-based movement; F:ATP binding; F:microtubule motor activity; C:microtubule	-	IPR001752 (PRINTS); IPR019821 (PROSITE); IPR027417 (SUPERFAMILY); PTHR24115 (PANTHER), PTHR24115:SF160 (PANTHER)
Subcluster2	comp22468_c0_seq3	kinesin heavy	4144	10	0	0.902	4	P:microtubule-based movement; F:ATP binding; F:microtubule motor activity; C:microtubule	-	IPR001752 (PRINTS); IPR019821 (PROSITE); IPR027417 (SUPERFAMILY); PTHR24115 (PANTHER), PTHR24115:SF160 (PANTHER)
Subcluster2	comp22468_c0_seq4	kinesin heavy	4079	10	0	0.903	4	P:microtubule-based movement; F:ATP binding; F:microtubule motor activity; C:microtubule	-	IPR001752 (PRINTS); IPR019821 (PROSITE); IPR027417 (SUPERFAMILY); PTHR24115 (PANTHER), PTHR24115:SF160 (PANTHER)
Subcluster2	comp22468_c0_seq5	kinesin heavy	3744	10	0	0.861	4	P:microtubule-based movement; F:ATP binding; F:microtubule motor activity; C:microtubule	-	IPR001752 (PRINTS); IPR019821 (PROSITE); IPR027417 (SUPERFAMILY); PTHR24115 (PANTHER), PTHR24115:SF160 (PANTHER)
Subcluster2	comp22468_c0_seq6	kinesin heavy	3758	10	0	0.861	4	P:microtubule-based movement; F:ATP binding; F:microtubule motor activity; C:microtubule	-	IPR001752 (PRINTS); IPR019821 (PROSITE); IPR027417 (SUPERFAMILY); PTHR24115 (PANTHER), PTHR24115:SF160 (PANTHER)
Subcluster2	comp22540_c0_seq1	PREDICTED: uncharacterized protein LOC101251819	1040	1	4.66e-68	0.77	0	-		no IPS match
Subcluster2	comp22540_c0_seq2	uncharacterized loc101213190	1314	10	5.67e-163	0.651	2	P:small nucleolar ribonucleoprotein complex assembly; C:nucleus	-	IPR019496 (PFAM); PTHR13309 (PANTHER)
Subcluster2	comp22595_c0_seq1	bidirectional sugar transporter sweet2a-like	1378	10	1.58e-125	0.804	3	P:carbohydrate transport; C:plasma membrane; C:integral to membrane	-	IPR004316 (PFAM); PTHR10791 (PANTHER), tmhmm (TMHMM)
Subcluster2	comp22595_c0_seq2	bidirectional sugar transporter sweet2a-like	1467	10	1.04e-95	0.804	3	P:carbohydrate transport; C:plasma membrane; C:integral to membrane	-	IPR004316 (PFAM); PTHR10791 (PANTHER), tmhmm (TMHMM)
Subcluster2	comp22604_c0_seq1	abc transporter c family member 10-like	683	10	8.42e-137	0.88	5	P:transmembrane transport; C:integral to membrane; F:ATPase activity, coupled to transmembrane movement of substances; P:ATP catabolic process; F:ATP binding	-	IPR003439 (PFAM); IPR003593 (SMART); IPR017871 (PROSITE); IPR027417 (SUPERFAMILY); G3DSA:3.40.50.300 (GENE3D), PTHR24223 (PANTHER), PTHR24223:SF107 (PANTHER)
Subcluster2	comp22640_c0_seq1	protein weak chloroplast movement under blue light 1-like	3341	10	0	0.793	5	C:cytosol; F:protein binding; C:plasma membrane; P:chloroplast accumulation movement; P:chloroplast avoidance movement	-	SignalP-NN(euk) (SIGNALP), tmhmm (TMHMM)
Subcluster2	comp22640_c0_seq2	protein weak chloroplast movement under blue light 1-like	3251	10	0	0.812	4	C:cytosol; C:plasma membrane; P:chloroplast accumulation movement; P:chloroplast avoidance movement	-	IPR008545 (PFAM); PTHR32054 (PANTHER), PTHR32054:SF0 (PANTHER)
Subcluster2	comp22640_c0_seq3	---NA---	385	0			0	-		no IPS match
Subcluster2	comp22674_c0_seq1	---NA---	608	0			0	-		no IPS match
Subcluster2	comp22678_c0_seq1	dna mismatch repair protein	3730	10	0	0.844	32	P:gene silencing by RNA; P:negative regulation of DNA recombination; F:single base insertion or deletion binding; F:DNA-dependent ATPase activity; P:regulation of DNA replication; P:reciprocal meiotic recombination; P:DNA-dependent DNA replication; F:damaged DNA binding; P:histone H3-K9 methylation; F:four-way junction DNA binding; P:meiotic mismatch repair; P:double-strand break repair via homol…	-	IPR000305 (PFAM); IPR000432 (PFAM); IPR007695 (PFAM); IPR016151 (G3DSA:3.40.1170.GENE3D); IPR027417 (SUPERFAMILY); G3DSA:3.40.50.300 (GENE3D), PTHR11361 (PANTHER), PTHR11361:SF49 (PANTHER), tmhmm (TMHMM)
Subcluster2	comp22689_c0_seq1	tetratricopeptide repeat domain-containing protein	6371	10	0	0.726	2	P:biological_process; C:cellular_component		SignalP-NN(euk) (SIGNALP)
Subcluster2	comp22689_c0_seq2	PREDICTED: uncharacterized protein LOC101245276	671	1	6.05e-34	0.71	0	-		no IPS match
Subcluster2	comp22779_c0_seq1	---NA---	380	0			0	-		no IPS match
Subcluster2	comp22779_c1_seq1	ribosome biogenesis protein bop1 homolog	2439	10	0	0.897	3	P:regulation of cell cycle; P:rRNA processing; C:nucleus	-	SignalP-NN(euk) (SIGNALP)
Subcluster2	comp22779_c1_seq2	ribosome biogenesis protein bop1 homolog	1442	10	0	0.888	3	P:regulation of cell cycle; P:rRNA processing; C:nucleus	-	IPR001680 (PFAM); IPR012953 (PFAM); IPR015943 (G3DSA:2.130.10.GENE3D); IPR017986 (PROFILE); IPR019775 (PROSITE); PTHR17605 (PANTHER)
Subcluster2	comp22782_c0_seq1	ketoacyl-acp synthase iii (kas iii)	785	10	7.22e-63	0.788	2	F:3-oxoacyl-[acyl-carrier-protein] synthase activity; P:fatty acid biosynthetic process	EC:2.3.1.41	IPR016038 (G3DSA:3.40.47.GENE3D); IPR016039 (SUPERFAMILY); PTHR32442 (PANTHER), PTHR32442:SF0 (PANTHER)
Subcluster2	comp22782_c0_seq2	---NA---	380	0			0	-		SignalP-NN(euk) (SIGNALP)
Subcluster2	comp22782_c0_seq3	3-oxoacyl-(acyl-carrier-protein) synthase iii	718	10	3.84e-57	0.769	2	F:3-oxoacyl-[acyl-carrier-protein] synthase activity; P:fatty acid biosynthetic process	EC:2.3.1.41	IPR016038 (G3DSA:3.40.47.GENE3D); IPR016039 (SUPERFAMILY); PTHR32442 (PANTHER), PTHR32442:SF0 (PANTHER)
Subcluster2	comp22817_c1_seq1	unnamed protein product	1339	2	9.25e-17	0.805	0	-		IPR019557 (PFAM); tmhmm (TMHMM)
Subcluster2	comp22817_c1_seq2	unnamed protein product	1217	2	2.13e-24	0.725	0	-		IPR019557 (PFAM)
Subcluster2	comp22835_c0_seq1	retrotransposon ty1-copia subclass	1691	10	6.6e-147	0.711	3	F:nucleic acid binding; F:zinc ion binding; P:DNA integration	-	IPR013103 (PFAM); PTHR11439 (PANTHER), SignalP-NN(euk) (SIGNALP)
Subcluster2	comp22835_c0_seq2	retrotransposon ty1-copia subclass	1707	10	6.53e-147	0.711	3	F:nucleic acid binding; F:zinc ion binding; P:DNA integration	-	PTHR11439 (PANTHER)
Subcluster2	comp22889_c0_seq1	PREDICTED: uncharacterized protein LOC101251365	1804	10	0	0.629	0	-		SignalP-NN(euk) (SIGNALP)
Subcluster2	comp22889_c0_seq2	PREDICTED: uncharacterized protein LOC101251365	646	10	4.77e-82	0.782	0	-		IPR005061 (PFAM); PTHR12161 (PANTHER)
Subcluster2	comp22939_c1_seq1	---NA---	366	0			0	-		no IPS match
Subcluster2	comp22939_c1_seq2	---NA---	404	0			0	-		no IPS match
Subcluster2	comp22997_c0_seq1	myb transcription factor-like	2306	10	0	0.602	1	F:DNA binding		IPR001005 (PFAM); IPR009057 (G3DSA:1.10.10.GENE3D); IPR017930 (PROFILE); PTHR21717 (PANTHER), PTHR21717:SF9 (PANTHER)
Subcluster2	comp22997_c0_seq2	myb family transcription factor	2342	10	0	0.624	1	F:DNA binding		IPR001005 (PFAM); IPR009057 (G3DSA:1.10.10.GENE3D); IPR017930 (PROFILE); PTHR21717 (PANTHER), PTHR21717:SF9 (PANTHER)
Subcluster2	comp22997_c0_seq3	myb transcription factor-like	2355	10	0	0.602	1	F:DNA binding		IPR001005 (PFAM); IPR009057 (G3DSA:1.10.10.GENE3D); IPR017930 (PROFILE); PTHR21717 (PANTHER), PTHR21717:SF9 (PANTHER)
Subcluster2	comp22997_c0_seq4	myb-like transcription partial	1154	10	5.35e-114	0.702	1	F:DNA binding		IPR001005 (PFAM); IPR009057 (G3DSA:1.10.10.GENE3D); IPR017930 (PROFILE); PTHR21717 (PANTHER), PTHR21717:SF9 (PANTHER)
Subcluster2	comp22997_c0_seq5	myb family transcription factor	2293	10	0	0.624	1	F:DNA binding		IPR001005 (PFAM); IPR009057 (G3DSA:1.10.10.GENE3D); IPR017930 (PROFILE); PTHR21717 (PANTHER), PTHR21717:SF9 (PANTHER)
Subcluster2	comp23008_c0_seq1	---NA---	324	0			0	-		no IPS match
Subcluster2	comp23008_c0_seq2	---NA---	967	0			0	-		no IPS match
Subcluster2	comp23022_c0_seq1	dead-box atp-dependent rna helicase 13-like	1075	10	2.13e-134	0.843	3	F:nucleic acid binding; F:ATP binding; F:ATP-dependent helicase activity	-	tmhmm (TMHMM)
Subcluster2	comp23022_c0_seq2	dead-box atp-dependent rna helicase 13-like	2832	10	0	0.846	3	F:nucleic acid binding; F:ATP binding; F:ATP-dependent helicase activity	-	tmhmm (TMHMM)
Subcluster2	comp23022_c0_seq3	dead-box atp-dependent rna helicase 13-like	2905	10	0	0.848	3	F:nucleic acid binding; F:ATP binding; F:ATP-dependent helicase activity	-	IPR000629 (PROSITE); IPR001650 (PFAM); IPR011545 (PFAM); IPR014001 (SMART); IPR014014 (PROFILE); IPR027417 (SUPERFAMILY); G3DSA:3.40.50.300 (GENE3D), PTHR24031 (PANTHER), PTHR24031:SF91 (PANTHER)
Subcluster2	comp23100_c0_seq1	---NA---	316	0			0	-		no IPS match
Subcluster2	comp23100_c0_seq2	---NA---	588	0			0	-		no IPS match
Subcluster2	comp23100_c0_seq3	---NA---	799	0			0	-		tmhmm (TMHMM)
Subcluster2	comp23131_c0_seq1	nad h-quinone oxidoreductase subunit 2 a	417	10	6.35e-29	0.96	10	F:quinone binding; P:translation; P:transport; F:NADH dehydrogenase (ubiquinone) activity; C:small ribosomal subunit; C:integral to membrane; F:rRNA binding; F:structural constituent of ribosome; P:ATP synthesis coupled electron transport; C:chloroplast thylakoid membrane	EC:1.6.5.3	no IPS match
Subcluster2	comp23157_c0_seq1	---NA---	406	0			0	-		no IPS match
Subcluster2	comp23157_c0_seq2	---NA---	232	0			0	-		no IPS match
Subcluster2	comp23174_c0_seq1	---NA---	572	0			0	-		no IPS match
Subcluster2	comp23174_c0_seq2	---NA---	421	0			0	-		SignalP-NN(euk) (SIGNALP), tmhmm (TMHMM)
Subcluster2	comp23176_c0_seq1	auxin transport protein big-like	2960	10	0	0.659	1	F:catalytic activity	-	no IPS match
Subcluster2	comp23176_c0_seq2	auxin transport protein big-like	1436	10	0	0.694	4	F:ligase activity; P:cellular macromolecule metabolic process; F:binding; P:primary metabolic process	-	no IPS match
Subcluster2	comp23191_c0_seq1	---NA---	450	0			0	-		no IPS match
Subcluster2	comp23219_c1_seq1	PREDICTED: uncharacterized protein LOC101253678	3909	10	0	0.668	1	F:DNA binding		IPR007942 (PFAM); PTHR12663 (PANTHER), PTHR12663:SF0 (PANTHER), SSF63748 (SUPERFAMILY)
Subcluster2	comp23219_c1_seq2	---NA---	319	0			0	-		no IPS match
Subcluster2	comp23219_c1_seq3	PREDICTED: uncharacterized protein LOC101253678	4108	10	7.55e-140	0.709	3	C:chloroplast; C:cytosol; F:DNA binding		PTHR12663 (PANTHER), PTHR12663:SF0 (PANTHER)
Subcluster2	comp23262_c0_seq1	protein phosphatase 2c 50-like	1762	10	3.65e-132	0.611	2	F:phosphoprotein phosphatase activity; P:metabolic process	EC:3.1.3.16	no IPS match
Subcluster2	comp23262_c0_seq2	probable protein phosphatase 2c 51- partial	1925	10	6.8e-60	0.735	5	C:protein serine/threonine phosphatase complex; F:metal ion binding; F:protein serine/threonine phosphatase activity; F:protein kinase activity; P:protein dephosphorylation	-	IPR000222 (PROSITE); IPR001932 (G3DSA:3.60.40.GENE3D); IPR015655 (PANTHER); PTHR13832:SF175 (PANTHER), SignalP-NN(euk) (SIGNALP)
Subcluster2	comp23262_c0_seq3	probable protein phosphatase 2c 51- partial	1350	10	1.41e-61	0.735	5	C:protein serine/threonine phosphatase complex; F:metal ion binding; F:protein serine/threonine phosphatase activity; F:protein kinase activity; P:protein dephosphorylation	-	no IPS match
Subcluster2	comp23262_c0_seq4	protein phosphatase 2c 50	1785	10	1.95e-106	0.655	4	F:binding; P:phosphate-containing compound metabolic process; F:phosphoprotein phosphatase activity; P:cellular protein modification process	EC:3.1.3.16	no IPS match
Subcluster2	comp23262_c0_seq5	protein phosphatase 2c 50	1210	10	8.18e-109	0.639	2	F:hydrolase activity; P:metabolic process	-	no IPS match
Subcluster2	comp23262_c0_seq6	probable protein phosphatase 2c 51-like	1902	10	3.33e-87	0.599	1	F:hydrolase activity	-	no IPS match
Subcluster2	comp23264_c0_seq1	af478379_1gag-pol polyprotein	1172	10	7.04e-56	0.803	3	F:nucleic acid binding; F:zinc ion binding; P:DNA integration	-	PTHR11439 (PANTHER), PTHR11439:SF127 (PANTHER)
Subcluster2	comp23268_c0_seq1	---NA---	3523	0			0	-		IPR001841 (PFAM); IPR013083 (G3DSA:3.30.40.GENE3D); PTHR22764 (PANTHER), SSF57850 (SUPERFAMILY)
Subcluster2	comp23278_c0_seq1	hypothetical protein VITISV_034693	1226	10	6.7e-18	0.62	4	F:RNA binding; P:RNA-dependent DNA replication; F:RNA-directed DNA polymerase activity; F:nucleic acid binding		SignalP-NN(euk) (SIGNALP), tmhmm (TMHMM)
Subcluster2	comp23284_c0_seq1	---NA---	653	0			0	-		SignalP-NN(euk) (SIGNALP), tmhmm (TMHMM)
Subcluster2	comp23284_c0_seq2	---NA---	428	0			0	-		SignalP-NN(euk) (SIGNALP), tmhmm (TMHMM)
Subcluster2	comp23295_c0_seq1	subtilisin-like protease-like	477	10	2.12e-30	0.816	4	P:negative regulation of catalytic activity; P:proteolysis; F:identical protein binding; F:serine-type endopeptidase activity	EC:3.4.21.0	IPR015500 (PANTHER); PTHR10795:SF17 (PANTHER)
Subcluster2	comp23295_c0_seq2	---NA---	201	0			0	-		SignalP-NN(euk) (SIGNALP)
Subcluster2	comp23295_c0_seq3	---NA---	328	0			0	-		SignalP-NN(euk) (SIGNALP)
Subcluster2	comp23295_c0_seq4	subtilisin-like protease-like	350	10	4.93e-31	0.816	4	P:negative regulation of catalytic activity; P:proteolysis; F:identical protein binding; F:serine-type endopeptidase activity	EC:3.4.21.0	IPR015500 (PANTHER); PTHR10795:SF17 (PANTHER)
Subcluster2	comp23295_c0_seq5	subtilisin-like protease-like	754	10	2.32e-45	0.822	4	P:negative regulation of catalytic activity; P:proteolysis; F:identical protein binding; F:serine-type endopeptidase activity	EC:3.4.21.0	no IPS match
Subcluster2	comp23296_c0_seq1	protease do-like 14-like	1317	10	3.14e-88	0.827	3	F:oxidoreductase activity; P:proteolysis; F:serine-type endopeptidase activity	EC:3.4.21.0	IPR001940 (PRINTS); IPR009003 (SUPERFAMILY); G3DSA:2.40.10.10 (GENE3D), PTHR22939 (PANTHER), PTHR22939:SF12 (PANTHER), PF13365 (PFAM)
Subcluster2	comp23296_c0_seq2	serine protease	495	10	5.73e-23	0.831	4	F:2-alkenal reductase [NAD(P)] activity; P:proteolysis; F:serine-type endopeptidase activity; P:oxidation-reduction process	EC:1.3.1.74; EC:3.4.21.0	SignalP-NN(euk) (SIGNALP), tmhmm (TMHMM)
Subcluster2	comp23296_c0_seq3	protease do-like 14-like	1333	10	2.03e-175	0.823	4	F:2-alkenal reductase [NAD(P)] activity; P:proteolysis; F:serine-type endopeptidase activity; P:oxidation-reduction process	EC:1.3.1.74; EC:3.4.21.0	no IPS match
Subcluster2	comp23296_c0_seq4	protease do-like 14-like	1230	10	6.11e-120	0.84	4	F:2-alkenal reductase [NAD(P)] activity; P:proteolysis; F:serine-type endopeptidase activity; P:oxidation-reduction process	EC:1.3.1.74; EC:3.4.21.0	IPR001940 (PRINTS); IPR009003 (SUPERFAMILY); G3DSA:2.40.10.10 (GENE3D), PTHR22939 (PANTHER), PTHR22939:SF12 (PANTHER), PF13365 (PFAM)
Subcluster2	comp23296_c0_seq5	---NA---	697	0			0	-		no IPS match
Subcluster2	comp23305_c0_seq1	chaperonin 60 subunit alpha chloroplastic-like	1227	10	0	0.888	3	P:protein refolding; C:cytoplasm; F:ATP binding	-	IPR001844 (PRINTS); IPR002423 (PANTHER); IPR027409 (G3DSA:3.50.7.GENE3D); IPR027413 (G3DSA:1.10.560.GENE3D); PTHR11353:SF11 (PANTHER)
Subcluster2	comp23305_c0_seq2	chaperonin 60 subunit alpha chloroplastic-like	404	10	6.31e-21	0.855	3	P:protein refolding; C:cytoplasm; F:ATP binding	-	SignalP-NN(euk) (SIGNALP), tmhmm (TMHMM)
Subcluster2	comp23305_c0_seq3	chaperonin 60 subunit alpha chloroplastic-like	1386	10	1.05e-142	0.86	3	P:protein refolding; C:cytoplasm; F:ATP binding	-	tmhmm (TMHMM)
Subcluster2	comp23305_c0_seq4	chaperonin 60 subunit alpha chloroplastic-like	1369	10	0	0.892	3	P:protein refolding; C:cytoplasm; F:ATP binding	-	IPR001844 (PRINTS); IPR002423 (PANTHER); IPR027409 (G3DSA:3.50.7.GENE3D); IPR027413 (G3DSA:1.10.560.GENE3D); PTHR11353:SF11 (PANTHER)
Subcluster2	comp23305_c0_seq5	chaperonin 60 subunit alpha chloroplastic-like	1244	10	2.04e-170	0.86	3	P:protein refolding; C:cytoplasm; F:ATP binding	-	IPR002423 (PANTHER); IPR017998 (PRINTS); IPR027413 (G3DSA:1.10.560.GENE3D); PTHR11353:SF11 (PANTHER)
Subcluster2	comp23306_c0_seq1	serine threonine-protein kinase edr1-like	429	10	1.06e-62	0.996	5	C:plasma membrane; P:protein phosphorylation; F:ATP binding; F:protein serine/threonine kinase activity; P:response to salt stress	EC:2.7.11.0	IPR000719 (PFAM); IPR008271 (PROSITE); IPR011009 (SUPERFAMILY); IPR026839 (PTHR23257:PANTHER); G3DSA:1.10.510.10 (GENE3D), PTHR23257 (PANTHER)
Subcluster2	comp23306_c0_seq2	protein kinase	449	10	8.4e-61	0.994	6	P:photoperiodism, flowering; P:protein phosphorylation; F:protein serine/threonine/tyrosine kinase activity; F:ATP binding; F:MAP kinase kinase kinase activity; P:response to salt stress	EC:2.7.12.1; EC:2.7.11.25	IPR000719 (PROFILE); IPR001245 (PFAM); IPR011009 (SUPERFAMILY); IPR026839 (PTHR23257:PANTHER); G3DSA:1.10.510.10 (GENE3D), PTHR23257 (PANTHER), SignalP-NN(euk) (SIGNALP)
Subcluster2	comp23306_c0_seq3	serine threonine-protein kinase edr1-like	520	10	2.23e-57	0.996	7	C:plasma membrane; P:photoperiodism, flowering; P:protein phosphorylation; F:protein serine/threonine/tyrosine kinase activity; F:ATP binding; F:MAP kinase kinase kinase activity; P:response to salt stress	EC:2.7.12.1; EC:2.7.11.25	SignalP-NN(euk) (SIGNALP)
Subcluster2	comp23306_c0_seq4	map3k delta-1 protein	542	10	3.58e-47	0.992	6	C:plasma membrane; P:protein phosphorylation; F:ATP binding; F:protein serine/threonine kinase activity; C:plastid; P:response to salt stress	EC:2.7.11.0	IPR000719 (PFAM); IPR008271 (PROSITE); IPR011009 (SUPERFAMILY); IPR026839 (PTHR23257:PANTHER); G3DSA:1.10.510.10 (GENE3D), PTHR23257 (PANTHER)
Subcluster2	comp23306_c0_seq5	map3k delta-1 protein	455	10	4.6e-34	0.989	6	C:plasma membrane; P:protein phosphorylation; F:ATP binding; F:protein serine/threonine kinase activity; C:plastid; P:response to salt stress	EC:2.7.11.0	IPR000719 (PFAM); IPR008271 (PROSITE); IPR011009 (SUPERFAMILY); IPR026839 (PTHR23257:PANTHER); G3DSA:1.10.510.10 (GENE3D), PTHR23257 (PANTHER)
Subcluster2	comp23306_c0_seq6	serine threonine-protein kinase edr1-like	633	10	4.34e-34	0.99	3	F:ATP binding; P:protein phosphorylation; F:protein serine/threonine kinase activity	EC:2.7.11.0	IPR000719 (PFAM); IPR008271 (PROSITE); IPR011009 (SUPERFAMILY); IPR026839 (PTHR23257:PANTHER); G3DSA:1.10.510.10 (GENE3D), PTHR23257 (PANTHER)
Subcluster2	comp23306_c0_seq7	map3k delta-1 protein	358	10	5.25e-81	0.988	5	C:plasma membrane; P:protein phosphorylation; F:ATP binding; F:protein serine/threonine kinase activity; P:response to salt stress	EC:2.7.11.0	IPR000719 (PROFILE); IPR001245 (PFAM); IPR002290 (SMART); IPR008271 (PROSITE); IPR011009 (SUPERFAMILY); IPR020635 (SMART); IPR026839 (PTHR23257:PANTHER); G3DSA:1.10.510.10 (GENE3D), PTHR23257 (PANTHER)
Subcluster2	comp23372_c0_seq1	kelch domain-containing protein 4-like	1237	10	1.53e-168	0.766	0	-		IPR015915 (G3DSA:2.120.10.GENE3D); PTHR23244 (PANTHER), PTHR23244:SF38 (PANTHER), PF13415 (PFAM), SSF117281 (SUPERFAMILY)
Subcluster2	comp23372_c0_seq2	kelch domain-containing protein 4-like	1299	10	0	0.842	0	-		IPR015915 (G3DSA:2.120.10.GENE3D); PTHR23244 (PANTHER), PTHR23244:SF38 (PANTHER), PF13415 (PFAM), PF13418 (PFAM), SSF117281 (SUPERFAMILY)
Subcluster2	comp23389_c0_seq1	binding protein	3355	10	0	0.712	0	-		no IPS match
Subcluster2	comp23389_c0_seq2	binding protein	3394	10	0	0.702	0	-		no IPS match
Subcluster2	comp23498_c0_seq1	kinesin-like protein kin12b-like	722	10	1.87e-25	0.679	5	P:floral organ formation; P:floral whorl development; P:microgametogenesis; P:phragmoplast assembly; F:plus-end-directed microtubule motor activity	EC:3.6.4.4	IPR010544 (PFAM)
Subcluster2	comp23498_c0_seq2	kinesin-like protein kin12b-like	629	10	8.81e-26	0.651	5	P:floral organ formation; P:floral whorl development; P:microgametogenesis; P:phragmoplast assembly; F:plus-end-directed microtubule motor activity	EC:3.6.4.4	no IPS match
Subcluster2	comp23498_c0_seq3	kinesin-like protein kin12b-like	694	10	1.74e-25	0.675	5	P:floral organ formation; P:floral whorl development; P:microgametogenesis; P:phragmoplast assembly; F:plus-end-directed microtubule motor activity	EC:3.6.4.4	no IPS match
Subcluster2	comp23498_c0_seq4	kinesin-like protein kin12b-like	820	10	1.88e-25	0.677	5	P:floral organ formation; P:floral whorl development; P:microgametogenesis; P:phragmoplast assembly; F:plus-end-directed microtubule motor activity	EC:3.6.4.4	IPR010544 (PFAM)
Subcluster2	comp23521_c0_seq1	cytochrome p450	2168	10	9.39e-179	0.707	3	F:oxidoreductase activity, acting on paired donors, with incorporation or reduction of molecular oxygen; F:monooxygenase activity; F:iron ion binding	-	IPR001128 (G3DSA:1.10.630.GENE3D); IPR002401 (PRINTS); IPR017972 (PROSITE); PTHR24286 (PANTHER), PTHR24286:SF7 (PANTHER), SignalP-NN(euk) (SIGNALP), tmhmm (TMHMM)
Subcluster2	comp23558_c0_seq1	digestive organ expansion factor homolog	2688	10	0	0.796	5	P:embryo development; C:nucleolus; P:embryo sac development; P:protein import into nucleus; P:rRNA transcription	-	IPR010678 (PANTHER)
Subcluster2	comp23563_c0_seq1	---NA---	587	0			0	-		no IPS match
Subcluster2	comp23563_c0_seq2	---NA---	588	0			0	-		SignalP-NN(euk) (SIGNALP)
Subcluster2	comp23563_c0_seq3	---NA---	389	0			0	-		no IPS match
Subcluster2	comp23565_c0_seq1	cobw domain-containing protein 1-like	1701	10	0	0.83	0	-		no IPS match
Subcluster2	comp23585_c0_seq1	chromosome transmission fidelity protein 18 homolog	3045	10	0	0.733	5	P:DNA-dependent DNA replication; C:replication fork; F:ATPase activity; P:sister chromatid cohesion; F:nucleotide binding	EC:3.6.1.3	no IPS match
Subcluster2	comp23585_c0_seq2	chromosome transmission fidelity protein 18 homolog	694	5	7.18e-45	0.642	0	-		no IPS match
Subcluster2	comp23585_c0_seq3	chromosome transmission fidelity protein 18 homolog	589	6	2.66e-45	0.6683	3	C:replication fork; P:sister chromatid cohesion; F:nucleoside-triphosphatase activity	EC:3.6.1.15	no IPS match
Subcluster2	comp23593_c0_seq1	wd repeat-containing protein 43-like	2496	10	0	0.658	0	-		IPR001680 (PFAM); IPR007148 (PFAM); IPR011047 (SUPERFAMILY); IPR015943 (G3DSA:2.130.10.GENE3D); IPR017986 (PROFILE); IPR019775 (PROSITE); PTHR22847 (PANTHER), PTHR22847:SF122 (PANTHER)
Subcluster2	comp23593_c0_seq2	---NA---	656	0			0	-		SignalP-NN(euk) (SIGNALP), tmhmm (TMHMM)
Subcluster2	comp23593_c0_seq3	wd repeat-containing protein 43-like	2481	10	0	0.663	0	-		IPR001680 (PFAM); IPR007148 (PFAM); IPR011047 (SUPERFAMILY); IPR015943 (G3DSA:2.130.10.GENE3D); IPR017986 (PROFILE); IPR019775 (PROSITE); PTHR22847 (PANTHER), PTHR22847:SF122 (PANTHER)
Subcluster2	comp23601_c0_seq1	probable dna primase large subunit-like	1519	10	0	0.889	2	F:DNA primase activity; P:DNA replication, synthesis of RNA primer	-	IPR007238 (PFAM); IPR016558 (PIR)
Subcluster2	comp23601_c0_seq2	probable dna primase large subunit-like	701	10	1.91e-94	0.832	2	F:DNA primase activity; P:DNA replication, synthesis of RNA primer	-	IPR016558 (PANTHER)
Subcluster2	comp23601_c0_seq3	probable dna primase large subunit-like	1900	10	0	0.892	2	F:DNA primase activity; P:DNA replication, synthesis of RNA primer	-	no IPS match
Subcluster2	comp23640_c0_seq1	---NA---	1235	0			0	-		tmhmm (TMHMM)
Subcluster2	comp23717_c0_seq1	aminotransferase family protein	836	10	6.17e-106	0.794	4	F:pyridoxal phosphate binding; P:biosynthetic process; P:cellular amino acid metabolic process; F:transaminase activity	EC:2.6.1.0	IPR004839 (PFAM); IPR015421 (G3DSA:3.40.640.GENE3D); IPR015424 (SUPERFAMILY); PTHR11751 (PANTHER), PTHR11751:SF28 (PANTHER)
Subcluster2	comp23743_c0_seq1	probable leucine-rich repeat receptor-like protein kinase at5g49770-like	1859	10	0	0.801	6	P:oxidation-reduction process; F:ATP binding; P:activation of MAPKK activity; F:MAP kinase kinase kinase activity; F:2-alkenal reductase [NAD(P)] activity; P:MAPK cascade	EC:2.7.11.25; EC:1.3.1.74	IPR000719 (PROFILE); IPR001245 (PFAM); IPR011009 (SUPERFAMILY); IPR013320 (G3DSA:2.60.120.GENE3D); IPR017441 (PROSITE); G3DSA:1.10.510.10 (GENE3D), G3DSA:3.30.200.20 (GENE3D), G3DSA:3.80.10.10 (GENE3D), PTHR24420 (PANTHER), PTHR24420:SF444 (PANTHER), tmhmm (TMHMM), SSF52058 (SUPERFAMILY)
Subcluster2	comp23743_c0_seq2	probable leucine-rich repeat receptor-like protein kinase at5g49770-like	625	10	9.92e-109	0.838	7	P:oxidation-reduction process; C:integral to membrane; F:ATP binding; P:activation of MAPKK activity; F:MAP kinase kinase kinase activity; F:2-alkenal reductase [NAD(P)] activity; P:MAPK cascade	EC:2.7.11.25; EC:1.3.1.74	IPR001611 (PFAM); IPR025875 (PFAM); G3DSA:3.80.10.10 (GENE3D), PTHR24420 (PANTHER), PTHR24420:SF444 (PANTHER), SSF52058 (SUPERFAMILY)
Subcluster2	comp23771_c0_seq1	potassium channel akt2 3-like	1171	10	0	0.932	4	F:voltage-gated potassium channel activity; P:transmembrane transport; P:potassium ion transport; C:integral to membrane	-	IPR000595 (PFAM); IPR002110 (SMART); IPR003938 (PRINTS); IPR013099 (PFAM); IPR014710 (G3DSA:2.60.120.GENE3D); IPR018490 (SUPERFAMILY); IPR020683 (G3DSA:1.25.40.GENE3D); G3DSA:1.10.287.630 (GENE3D), G3DSA:1.10.287.70 (GENE3D), PTHR10217 (PANTHER), PTHR10217:SF7 (PANTHER), SignalP-NN(euk) (SIGNALP), tmhmm (TMHMM), SSF81324 (SUPERFAMILY)
Subcluster2	comp23816_c0_seq1	PREDICTED: uncharacterized protein LOC101257675	2429	10	7.3e-93	0.717	0	-		IPR007750 (PFAM); PTHR31683 (PANTHER), PTHR31683:SF0 (PANTHER)
Subcluster2	comp23816_c0_seq2	PREDICTED: uncharacterized protein LOC101257675	2429	10	4.84e-93	0.718	0	-		IPR007750 (PFAM); PTHR31683 (PANTHER), PTHR31683:SF0 (PANTHER)
Subcluster2	comp23970_c0_seq1	subtilisin-like serine endopeptidase-like protein	859	10	5.96e-133	0.766	6	P:negative regulation of catalytic activity; C:apoplast; C:cell wall; P:proteolysis; F:identical protein binding; F:serine-type endopeptidase activity	EC:3.4.21.0	IPR000209 (G3DSA:3.40.50.GENE3D); IPR003137 (PFAM); IPR015500 (PANTHER); G3DSA:3.50.30.30 (GENE3D), PTHR10795:SF17 (PANTHER)
Subcluster2	comp23970_c0_seq2	subtilisin-like protease-like	1685	10	0	0.769	6	P:negative regulation of catalytic activity; C:apoplast; C:cell wall; P:proteolysis; F:identical protein binding; F:serine-type endopeptidase activity	EC:3.4.21.0	IPR000209 (G3DSA:3.40.50.GENE3D); IPR003137 (PFAM); IPR015500 (PANTHER); IPR023828 (PROSITE); PTHR10795:SF17 (PANTHER)
Subcluster2	comp23970_c0_seq3	subtilisin-like protease-like	913	10	2.88e-96	0.746	2	P:metabolic process; F:serine-type peptidase activity	-	IPR015500 (PANTHER); PTHR10795:SF17 (PANTHER), SignalP-NN(euk) (SIGNALP)
Subcluster2	comp23970_c0_seq4	subtilisin-like protease-like	290	10	2.23e-25	0.77	2	P:metabolic process; F:serine-type peptidase activity	-	SignalP-NN(euk) (SIGNALP)
Subcluster2	comp23970_c0_seq5	subtilisin-like protease-like	1116	10	1.6e-165	0.766	4	P:negative regulation of catalytic activity; P:proteolysis; F:identical protein binding; F:serine-type endopeptidase activity	EC:3.4.21.0	IPR000209 (G3DSA:3.40.50.GENE3D); IPR015500 (PANTHER); PTHR10795:SF17 (PANTHER)
Subcluster2	comp24015_c0_seq1	protease do-like 2	2881	10	8.56e-171	0.919	12	P:oxidation-reduction process; P:regulation of meristem growth; P:isopentenyl diphosphate biosynthetic process, mevalonate-independent pathway; C:chloroplast envelope; P:proteolysis; P:chloroplast organization; C:chloroplast stromal thylakoid; C:chloroplast thylakoid membrane; F:2-alkenal reductase [NAD(P)] activity; P:photosystem II repair; F:serine-type endopeptidase activity; P:protein catabol…	EC:1.3.1.74; EC:3.4.21.0	IPR001940 (PRINTS); IPR009003 (SUPERFAMILY); IPR015724 (PTHR22939:PANTHER); G3DSA:2.30.42.10 (GENE3D), G3DSA:2.40.10.10 (GENE3D), PTHR22939 (PANTHER), PF13365 (PFAM)
Subcluster2	comp24015_c0_seq10	protease do-like chloroplastic-like	3478	10	1.06e-105	0.875	4	F:2-alkenal reductase [NAD(P)] activity; P:proteolysis; F:serine-type endopeptidase activity; P:oxidation-reduction process	EC:1.3.1.74; EC:3.4.21.0	IPR015724 (PTHR22939:PANTHER); PTHR22939 (PANTHER)
Subcluster2	comp24015_c0_seq11	protease do-like chloroplastic-like	3001	10	0	0.83	11	P:regulation of meristem growth; P:isopentenyl diphosphate biosynthetic process, mevalonate-independent pathway; C:chloroplast envelope; P:proteolysis; P:chloroplast organization; F:oxidoreductase activity; C:chloroplast stromal thylakoid; C:chloroplast thylakoid membrane; P:photosystem II repair; F:serine-type endopeptidase activity; P:protein catabolic process	EC:3.4.21.0	IPR001254 (PFAM); IPR001940 (PRINTS); IPR009003 (SUPERFAMILY); IPR015724 (PTHR22939:PANTHER); G3DSA:2.40.10.10 (GENE3D), PTHR22939 (PANTHER), SignalP-NN(euk) (SIGNALP)
Subcluster2	comp24015_c0_seq12	protease do-like chloroplastic-like	3171	10	0	0.889	12	P:oxidation-reduction process; P:regulation of meristem growth; P:isopentenyl diphosphate biosynthetic process, mevalonate-independent pathway; C:chloroplast envelope; P:proteolysis; P:chloroplast organization; C:chloroplast stromal thylakoid; C:chloroplast thylakoid membrane; F:2-alkenal reductase [NAD(P)] activity; P:photosystem II repair; F:serine-type endopeptidase activity; P:protein catabol…	EC:1.3.1.74; EC:3.4.21.0	IPR001254 (PFAM); IPR001940 (PRINTS); IPR009003 (SUPERFAMILY); IPR015724 (PTHR22939:PANTHER); G3DSA:2.40.10.10 (GENE3D), PTHR22939 (PANTHER), SignalP-NN(euk) (SIGNALP)
Subcluster2	comp24015_c0_seq13	protease do-like chloroplastic-like	3097	10	0	0.889	12	P:oxidation-reduction process; P:regulation of meristem growth; P:isopentenyl diphosphate biosynthetic process, mevalonate-independent pathway; C:chloroplast envelope; P:proteolysis; P:chloroplast organization; C:chloroplast stromal thylakoid; C:chloroplast thylakoid membrane; F:2-alkenal reductase [NAD(P)] activity; P:photosystem II repair; F:serine-type endopeptidase activity; P:protein catabol…	EC:1.3.1.74; EC:3.4.21.0	IPR015724 (PTHR22939:PANTHER); PTHR22939 (PANTHER)
Subcluster2	comp24015_c0_seq14	protease do-like 2	2915	10	8.67e-171	0.919	12	P:oxidation-reduction process; P:regulation of meristem growth; P:isopentenyl diphosphate biosynthetic process, mevalonate-independent pathway; C:chloroplast envelope; P:proteolysis; P:chloroplast organization; C:chloroplast stromal thylakoid; C:chloroplast thylakoid membrane; F:2-alkenal reductase [NAD(P)] activity; P:photosystem II repair; F:serine-type endopeptidase activity; P:protein catabol…	EC:1.3.1.74; EC:3.4.21.0	IPR001940 (PRINTS); IPR009003 (SUPERFAMILY); IPR015724 (PTHR22939:PANTHER); G3DSA:2.30.42.10 (GENE3D), G3DSA:2.40.10.10 (GENE3D), PTHR22939 (PANTHER), PF13365 (PFAM)
Subcluster2	comp24015_c0_seq15	protease do-like chloroplastic-like	2586	10	0	0.889	12	P:oxidation-reduction process; P:regulation of meristem growth; P:isopentenyl diphosphate biosynthetic process, mevalonate-independent pathway; C:chloroplast envelope; P:proteolysis; P:chloroplast organization; C:chloroplast stromal thylakoid; C:chloroplast thylakoid membrane; F:2-alkenal reductase [NAD(P)] activity; P:photosystem II repair; F:serine-type endopeptidase activity; P:protein catabol…	EC:1.3.1.74; EC:3.4.21.0	IPR001254 (PFAM); IPR001940 (PRINTS); IPR009003 (SUPERFAMILY); IPR015724 (PTHR22939:PANTHER); G3DSA:2.40.10.10 (GENE3D), PTHR22939 (PANTHER), SignalP-NN(euk) (SIGNALP)
Subcluster2	comp24015_c0_seq16	protease do-like chloroplastic-like	2546	10	0	0.889	12	P:oxidation-reduction process; P:regulation of meristem growth; P:isopentenyl diphosphate biosynthetic process, mevalonate-independent pathway; C:chloroplast envelope; P:proteolysis; P:chloroplast organization; C:chloroplast stromal thylakoid; C:chloroplast thylakoid membrane; F:2-alkenal reductase [NAD(P)] activity; P:photosystem II repair; F:serine-type endopeptidase activity; P:protein catabol…	EC:1.3.1.74; EC:3.4.21.0	IPR015724 (PTHR22939:PANTHER); PTHR22939 (PANTHER)
Subcluster2	comp24015_c0_seq17	protease do-like chloroplastic-like	2564	10	0	0.831	12	P:oxidation-reduction process; P:regulation of meristem growth; P:isopentenyl diphosphate biosynthetic process, mevalonate-independent pathway; C:chloroplast envelope; P:proteolysis; P:chloroplast organization; C:chloroplast stromal thylakoid; C:chloroplast thylakoid membrane; F:2-alkenal reductase [NAD(P)] activity; P:photosystem II repair; F:serine-type endopeptidase activity; P:protein catabol…	EC:1.3.1.74; EC:3.4.21.0	IPR001254 (PFAM); IPR001478 (PFAM); IPR001940 (PRINTS); IPR009003 (SUPERFAMILY); IPR015724 (PTHR22939:PANTHER); G3DSA:2.30.42.10 (GENE3D), G3DSA:2.40.10.10 (GENE3D), PTHR22939 (PANTHER), SignalP-NN(euk) (SIGNALP)
Subcluster2	comp24015_c0_seq18	protease do-like chloroplastic-like	2598	10	0	0.831	12	P:oxidation-reduction process; P:regulation of meristem growth; P:isopentenyl diphosphate biosynthetic process, mevalonate-independent pathway; C:chloroplast envelope; P:proteolysis; P:chloroplast organization; C:chloroplast stromal thylakoid; C:chloroplast thylakoid membrane; F:2-alkenal reductase [NAD(P)] activity; P:photosystem II repair; F:serine-type endopeptidase activity; P:protein catabol…	EC:1.3.1.74; EC:3.4.21.0	IPR001254 (PFAM); IPR001478 (PFAM); IPR001940 (PRINTS); IPR009003 (SUPERFAMILY); IPR015724 (PTHR22939:PANTHER); G3DSA:2.30.42.10 (GENE3D), G3DSA:2.40.10.10 (GENE3D), PTHR22939 (PANTHER), SignalP-NN(euk) (SIGNALP)
Subcluster2	comp24015_c0_seq19	protease do-like chloroplastic-like	3063	10	0	0.889	12	P:oxidation-reduction process; P:regulation of meristem growth; P:isopentenyl diphosphate biosynthetic process, mevalonate-independent pathway; C:chloroplast envelope; P:proteolysis; P:chloroplast organization; C:chloroplast stromal thylakoid; C:chloroplast thylakoid membrane; F:2-alkenal reductase [NAD(P)] activity; P:photosystem II repair; F:serine-type endopeptidase activity; P:protein catabol…	EC:1.3.1.74; EC:3.4.21.0	IPR015724 (PTHR22939:PANTHER); PTHR22939 (PANTHER)
Subcluster2	comp24015_c0_seq2	protease do-like chloroplastic-like	2512	10	0	0.889	12	P:oxidation-reduction process; P:regulation of meristem growth; P:isopentenyl diphosphate biosynthetic process, mevalonate-independent pathway; C:chloroplast envelope; P:proteolysis; P:chloroplast organization; C:chloroplast stromal thylakoid; C:chloroplast thylakoid membrane; F:2-alkenal reductase [NAD(P)] activity; P:photosystem II repair; F:serine-type endopeptidase activity; P:protein catabol…	EC:1.3.1.74; EC:3.4.21.0	IPR015724 (PTHR22939:PANTHER); PTHR22939 (PANTHER)
Subcluster2	comp24015_c0_seq20	protease do-like chloroplastic-like	3137	10	0	0.889	12	P:oxidation-reduction process; P:regulation of meristem growth; P:isopentenyl diphosphate biosynthetic process, mevalonate-independent pathway; C:chloroplast envelope; P:proteolysis; P:chloroplast organization; C:chloroplast stromal thylakoid; C:chloroplast thylakoid membrane; F:2-alkenal reductase [NAD(P)] activity; P:photosystem II repair; F:serine-type endopeptidase activity; P:protein catabol…	EC:1.3.1.74; EC:3.4.21.0	IPR001254 (PFAM); IPR001940 (PRINTS); IPR009003 (SUPERFAMILY); IPR015724 (PTHR22939:PANTHER); G3DSA:2.40.10.10 (GENE3D), PTHR22939 (PANTHER), SignalP-NN(euk) (SIGNALP)
Subcluster2	comp24015_c0_seq21	protease do-like chloroplastic-like	3512	10	1.26e-105	0.875	4	F:2-alkenal reductase [NAD(P)] activity; P:proteolysis; F:serine-type endopeptidase activity; P:oxidation-reduction process	EC:1.3.1.74; EC:3.4.21.0	IPR015724 (PTHR22939:PANTHER); PTHR22939 (PANTHER)
Subcluster2	comp24015_c0_seq3	protease do-like chloroplastic-like	2620	10	0	0.889	12	P:oxidation-reduction process; P:regulation of meristem growth; P:isopentenyl diphosphate biosynthetic process, mevalonate-independent pathway; C:chloroplast envelope; P:proteolysis; P:chloroplast organization; C:chloroplast stromal thylakoid; C:chloroplast thylakoid membrane; F:2-alkenal reductase [NAD(P)] activity; P:photosystem II repair; F:serine-type endopeptidase activity; P:protein catabol…	EC:1.3.1.74; EC:3.4.21.0	IPR001254 (PFAM); IPR001940 (PRINTS); IPR009003 (SUPERFAMILY); IPR015724 (PTHR22939:PANTHER); G3DSA:2.40.10.10 (GENE3D), PTHR22939 (PANTHER), SignalP-NN(euk) (SIGNALP)
Subcluster2	comp24015_c0_seq4	protease do-like chloroplastic-like	2989	10	0	0.838	12	P:oxidation-reduction process; P:regulation of meristem growth; P:isopentenyl diphosphate biosynthetic process, mevalonate-independent pathway; C:chloroplast envelope; P:proteolysis; P:chloroplast organization; C:chloroplast stromal thylakoid; C:chloroplast thylakoid membrane; F:2-alkenal reductase [NAD(P)] activity; P:photosystem II repair; F:serine-type endopeptidase activity; P:protein catabol…	EC:1.3.1.74; EC:3.4.21.0	IPR001254 (PFAM); IPR001940 (PRINTS); IPR009003 (SUPERFAMILY); IPR015724 (PTHR22939:PANTHER); G3DSA:2.30.42.10 (GENE3D), G3DSA:2.40.10.10 (GENE3D), PTHR22939 (PANTHER), SignalP-NN(euk) (SIGNALP)
Subcluster2	comp24015_c0_seq5	protease do-like chloroplastic-like	2955	10	0	0.838	12	P:oxidation-reduction process; P:regulation of meristem growth; P:isopentenyl diphosphate biosynthetic process, mevalonate-independent pathway; C:chloroplast envelope; P:proteolysis; P:chloroplast organization; C:chloroplast stromal thylakoid; C:chloroplast thylakoid membrane; F:2-alkenal reductase [NAD(P)] activity; P:photosystem II repair; F:serine-type endopeptidase activity; P:protein catabol…	EC:1.3.1.74; EC:3.4.21.0	IPR001254 (PFAM); IPR001940 (PRINTS); IPR009003 (SUPERFAMILY); IPR015724 (PTHR22939:PANTHER); G3DSA:2.30.42.10 (GENE3D), G3DSA:2.40.10.10 (GENE3D), PTHR22939 (PANTHER), SignalP-NN(euk) (SIGNALP)
Subcluster2	comp24015_c0_seq6	protease do-like chloroplastic-like	2927	10	1.42e-137	0.885	12	P:oxidation-reduction process; P:regulation of meristem growth; P:isopentenyl diphosphate biosynthetic process, mevalonate-independent pathway; C:chloroplast envelope; P:proteolysis; P:chloroplast organization; C:chloroplast stromal thylakoid; C:chloroplast thylakoid membrane; F:2-alkenal reductase [NAD(P)] activity; P:photosystem II repair; F:serine-type endopeptidase activity; P:protein catabol…	EC:1.3.1.74; EC:3.4.21.0	IPR015724 (PTHR22939:PANTHER); PTHR22939 (PANTHER)
Subcluster2	comp24015_c0_seq7	protease do-like chloroplastic-like	2076	10	7.37e-110	0.875	4	F:2-alkenal reductase [NAD(P)] activity; P:proteolysis; F:serine-type endopeptidase activity; P:oxidation-reduction process	EC:1.3.1.74; EC:3.4.21.0	IPR015724 (PTHR22939:PANTHER); PTHR22939 (PANTHER)
Subcluster2	comp24015_c0_seq8	protease do-like chloroplastic-like	3586	10	3.65e-147	0.836	11	P:regulation of meristem growth; P:isopentenyl diphosphate biosynthetic process, mevalonate-independent pathway; C:chloroplast envelope; P:proteolysis; P:chloroplast organization; F:oxidoreductase activity; C:chloroplast stromal thylakoid; C:chloroplast thylakoid membrane; P:photosystem II repair; F:serine-type endopeptidase activity; P:protein catabolic process	EC:3.4.21.0	IPR001254 (PFAM); IPR001940 (PRINTS); IPR009003 (SUPERFAMILY); IPR015724 (PTHR22939:PANTHER); G3DSA:2.40.10.10 (GENE3D), PTHR22939 (PANTHER), SignalP-NN(euk) (SIGNALP)
Subcluster2	comp24015_c0_seq9	protease do-like chloroplastic-like	3552	10	2.98e-147	0.836	11	P:regulation of meristem growth; P:isopentenyl diphosphate biosynthetic process, mevalonate-independent pathway; C:chloroplast envelope; P:proteolysis; P:chloroplast organization; F:oxidoreductase activity; C:chloroplast stromal thylakoid; C:chloroplast thylakoid membrane; P:photosystem II repair; F:serine-type endopeptidase activity; P:protein catabolic process	EC:3.4.21.0	IPR001254 (PFAM); IPR001940 (PRINTS); IPR009003 (SUPERFAMILY); IPR015724 (PTHR22939:PANTHER); G3DSA:2.40.10.10 (GENE3D), PTHR22939 (PANTHER), SignalP-NN(euk) (SIGNALP)
Subcluster2	comp24031_c0_seq1	---NA---	445	0			0	-		tmhmm (TMHMM)
Subcluster2	comp24031_c0_seq2	nucleic acid binding	1985	10	1.39e-107	0.78	1	F:binding	-	IPR000504 (PFAM); IPR012677 (G3DSA:3.30.70.GENE3D); PTHR24012 (PANTHER), PTHR24012:SF9 (PANTHER), SSF54928 (SUPERFAMILY)
Subcluster2	comp24031_c0_seq3	tobacco nucleolin	546	10	1.89e-71	0.78	2	F:nucleic acid binding; F:nucleotide binding	-	IPR000504 (PFAM); IPR012677 (G3DSA:3.30.70.GENE3D); PTHR24012 (PANTHER), PTHR24012:SF9 (PANTHER), SSF54928 (SUPERFAMILY)
Subcluster2	comp24031_c0_seq4	---NA---	321	0			0	-		tmhmm (TMHMM)
Subcluster2	comp24031_c0_seq5	nucleic acid binding	2045	10	2.38e-107	0.78	1	F:binding	-	IPR000504 (PFAM); IPR012677 (G3DSA:3.30.70.GENE3D); PTHR24012 (PANTHER), PTHR24012:SF9 (PANTHER), SSF54928 (SUPERFAMILY)
Subcluster2	comp24040_c0_seq1	high mobility group b protein 7-like	1141	10	5.6e-66	0.743	2	F:DNA binding; C:nucleus		IPR009071 (G3DSA:1.10.30.GENE3D); PTHR13711 (PANTHER)
Subcluster2	comp24040_c0_seq2	high mobility group b protein 7-like	648	10	5.12e-20	0.887	2	C:nucleus; F:DNA binding	-	IPR009071 (G3DSA:1.10.30.GENE3D); PTHR13711 (PANTHER)
Subcluster2	comp24106_c0_seq1	---NA---	457	0			0	-		no IPS match
Subcluster2	comp24124_c0_seq1	hypothetical protein VITISV_006443	310	10	1.3e-32	0.85	1	C:membrane	-	PTHR11439 (PANTHER), PTHR11439:SF127 (PANTHER)
Subcluster2	comp24124_c0_seq2	hypothetical protein VITISV_038694	339	10	4.99e-32	0.747	1	C:membrane		PTHR11439 (PANTHER), PTHR11439:SF127 (PANTHER)
Subcluster2	comp24136_c0_seq1	---NA---	398	0			0	-		no IPS match
Subcluster2	comp24136_c0_seq2	conserved hypothetical protein	966	6	1.71e-12	0.6433	0	-		no IPS match
Subcluster2	comp24136_c0_seq3	---NA---	448	0			0	-		SignalP-NN(euk) (SIGNALP), tmhmm (TMHMM)
Subcluster2	comp24136_c0_seq4	predicted protein	872	6	4.67e-13	0.63	0	-		no IPS match
Subcluster2	comp24147_c0_seq1	dihydroorotate dehydrogenase mitochondrial-like	1065	10	1.35e-64	0.915	5	P:'de novo' pyrimidine nucleobase biosynthetic process; P:UMP biosynthetic process; F:dihydroorotate oxidase activity; C:membrane; P:oxidation-reduction process	EC:1.3.3.1	no IPS match
Subcluster2	comp24147_c0_seq2	dihydroorotate dehydrogenase mitochondrial-like	1126	10	1.52e-156	0.937	5	P:'de novo' pyrimidine nucleobase biosynthetic process; P:UMP biosynthetic process; F:dihydroorotate oxidase activity; C:membrane; P:oxidation-reduction process	EC:1.3.3.1	no IPS match
Subcluster2	comp24147_c0_seq3	dihydroorotate dehydrogenase mitochondrial-like	705	10	7.7e-34	0.923	5	P:'de novo' pyrimidine nucleobase biosynthetic process; P:UMP biosynthetic process; F:dihydroorotate oxidase activity; C:membrane; P:oxidation-reduction process	EC:1.3.3.1	no IPS match
Subcluster2	comp24147_c0_seq4	dihydroorotate dehydrogenase mitochondrial-like	933	10	2.5e-104	0.872	10	P:oxidation-reduction process; P:transcription factor import into nucleus; P:purine nucleotide biosynthetic process; F:dihydroorotate oxidase activity; C:mitochondrion; P:post-translational protein modification; P:UMP biosynthetic process; P:'de novo' pyrimidine nucleobase biosynthetic process; P:positive regulation of transcription, DNA-dependent; C:membrane	EC:1.3.3.1	IPR001295 (PROSITE); IPR012135 (PFAM); IPR013785 (G3DSA:3.20.20.GENE3D); PTHR11938 (PANTHER), PTHR11938:SF7 (PANTHER), tmhmm (TMHMM), SSF51395 (SUPERFAMILY)
Subcluster2	comp24147_c0_seq5	---NA---	203	0			0	-		no IPS match
Subcluster2	comp24175_c0_seq1	probable receptor-like protein kinase at1g49730-like	1307	10	1.14e-155	0.9	5	F:receptor activity; C:plasma membrane; P:protein phosphorylation; F:ATP binding; F:protein serine/threonine kinase activity	EC:2.7.11.0	IPR000719 (PFAM); IPR011009 (SUPERFAMILY); G3DSA:1.10.510.10 (GENE3D), PTHR24420 (PANTHER), PTHR24420:SF273 (PANTHER)
Subcluster2	comp24175_c0_seq2	probable receptor-like protein kinase at1g49730-like	2628	10	0	0.817	4	C:plasma membrane; P:protein phosphorylation; F:ATP binding; F:protein serine/threonine kinase activity	EC:2.7.11.0	IPR000719 (PROFILE); IPR001245 (PFAM); IPR011009 (SUPERFAMILY); IPR013320 (G3DSA:2.60.120.GENE3D); IPR017441 (PROSITE); G3DSA:3.30.200.20 (GENE3D), PTHR24420 (PANTHER), PTHR24420:SF273 (PANTHER), SignalP-NN(euk) (SIGNALP), tmhmm (TMHMM)
Subcluster2	comp24175_c0_seq3	probable receptor-like protein kinase at1g49730-like	2488	10	0	0.84	5	F:receptor activity; C:plasma membrane; P:protein phosphorylation; F:ATP binding; F:protein serine/threonine kinase activity	EC:2.7.11.0	IPR000719 (PFAM); IPR002290 (SMART); IPR008271 (PROSITE); IPR011009 (SUPERFAMILY); IPR013320 (G3DSA:2.60.120.GENE3D); IPR017441 (PROSITE); IPR020635 (SMART); G3DSA:1.10.510.10 (GENE3D), G3DSA:3.30.200.20 (GENE3D), PTHR24420 (PANTHER), PTHR24420:SF273 (PANTHER), SignalP-NN(euk) (SIGNALP), tmhmm (TMHMM)
Subcluster2	comp24194_c0_seq1	ulp1 protease c-terminal catalytic domain containing protein	1157	9	1.87e-24	0.4789	3	P:proteolysis; F:cysteine-type peptidase activity; F:peptidase activity		no IPS match
Subcluster2	comp24194_c0_seq2	ulp1 protease c-terminal catalytic domain containing protein	1278	8	1.5e-24	0.5188	3	P:proteolysis; F:cysteine-type peptidase activity; F:peptidase activity		IPR003653 (PFAM); G3DSA:3.30.310.130 (GENE3D), PTHR12606 (PANTHER), PTHR12606:SF0 (PANTHER), SSF54001 (SUPERFAMILY)
Subcluster2	comp24194_c0_seq3	---NA---	696	0			0	-		no IPS match
Subcluster2	comp24205_c0_seq1	histone-lysine n-methyltransferase ashr2-like isoform 1	1578	10	6.11e-171	0.687	2	F:molecular_function; P:biological_process		IPR001214 (PFAM); IPR002893 (PFAM); G3DSA:2.170.270.10 (GENE3D), PTHR12197 (PANTHER), PTHR12197:SF91 (PANTHER), SSF82199 (SUPERFAMILY)
Subcluster2	comp24205_c0_seq2	histone-lysine n-methyltransferase ashr2-like isoform 1	1972	10	5.18e-169	0.711	2	F:molecular_function; P:biological_process		IPR001929 (PRINTS); IPR006045 (PFAM); IPR011051 (SUPERFAMILY); IPR014710 (G3DSA:2.60.120.GENE3D); IPR019780 (PROSITE); PTHR31238 (PANTHER)
Subcluster2	comp24205_c0_seq3	germin-like protein subfamily 1 member 15-like	1017	10	3.22e-126	0.748	0	-		IPR001929 (PRINTS); IPR006045 (PFAM); IPR011051 (SUPERFAMILY); IPR014710 (G3DSA:2.60.120.GENE3D); IPR019780 (PROSITE); PTHR31238 (PANTHER), SignalP-NN(euk) (SIGNALP)
Subcluster2	comp24210_c0_seq1	---NA---	1065	0			0	-		no IPS match
Subcluster2	comp24210_c0_seq2	---NA---	948	0			0	-		no IPS match
Subcluster2	comp24210_c0_seq3	---NA---	1909	0			0	-		SignalP-NN(euk) (SIGNALP), tmhmm (TMHMM)
Subcluster2	comp24210_c0_seq4	---NA---	2026	0			0	-		SignalP-NN(euk) (SIGNALP), tmhmm (TMHMM)
Subcluster2	comp24210_c0_seq5	---NA---	1131	0			0	-		SignalP-NN(euk) (SIGNALP), tmhmm (TMHMM)
Subcluster2	comp24238_c0_seq1	---NA---	1161	0			0	-		no IPS match
Subcluster2	comp24238_c0_seq2	---NA---	1258	0			0	-		no IPS match
Subcluster2	comp24265_c0_seq1	microtubule-associated protein 70-2-like	1447	10	1.18e-126	0.775	0	-		IPR009768 (PFAM); PTHR31246 (PANTHER), PTHR31246:SF0 (PANTHER)
Subcluster2	comp24265_c0_seq2	microtubule-associated protein 70-2-like	1019	10	4.38e-101	0.765	0	-		IPR009768 (PFAM); PTHR31246 (PANTHER), PTHR31246:SF0 (PANTHER)
Subcluster2	comp24397_c0_seq1	low quality protein: rrp12-like	4394	10	0	0.779	0	-		IPR011989 (G3DSA:1.25.10.GENE3D); IPR012978 (PFAM); IPR016024 (SUPERFAMILY); PTHR21576 (PANTHER), PTHR21576:SF2 (PANTHER)
Subcluster2	comp24397_c0_seq2	low quality protein: rrp12-like	2815	10	0	0.744	0	-		IPR011989 (G3DSA:1.25.10.GENE3D); IPR012978 (PFAM); IPR016024 (SUPERFAMILY); PTHR21576 (PANTHER), PTHR21576:SF2 (PANTHER), tmhmm (TMHMM)
Subcluster2	comp24404_c0_seq1	PREDICTED: uncharacterized protein LOC100256388	206	10	9.59e-19	0.756	4	P:cellular macromolecule metabolic process; F:binding; F:protein kinase activity; P:primary metabolic process	-	IPR000477 (PFAM); PTHR19446 (PANTHER), PTHR19446:SF34 (PANTHER)
Subcluster2	comp24404_c0_seq2	af405557_1reverse transcriptase	393	10	5.56e-42	0.77	3	F:RNA binding; F:RNA-directed DNA polymerase activity; P:RNA-dependent DNA replication	EC:2.7.7.49	IPR000477 (PFAM); PTHR19446 (PANTHER), PTHR19446:SF34 (PANTHER), SignalP-NN(euk) (SIGNALP), SSF56672 (SUPERFAMILY)
Subcluster2	comp24404_c0_seq3	hypothetical protein VITISV_015580	1250	10	3.15e-98	0.738	6	F:metal ion binding; P:cellular macromolecule metabolic process; F:nucleic acid binding; F:protein kinase activity; P:primary metabolic process; F:nucleotide binding	-	PTHR19446 (PANTHER), PTHR19446:SF34 (PANTHER)
Subcluster2	comp24425_c0_seq1	kinase family protein	2093	10	1.34e-75	0.858	7	P:detection of biotic stimulus; P:response to molecule of bacterial origin; P:response to chitin; P:detection of external stimulus; P:protein phosphorylation; F:ATP binding; F:protein serine/threonine kinase activity	EC:2.7.11.0	no IPS match
Subcluster2	comp24425_c0_seq2	probable lrr receptor-like serine threonine-protein kinase at1g53430-like	2594	10	5.79e-132	0.749	6	P:detection of biotic stimulus; P:response to molecule of bacterial origin; P:response to chitin; P:phosphorylation; P:detection of external stimulus; F:protein kinase activity	-	no IPS match
Subcluster2	comp24425_c0_seq3	probable lrr receptor-like serine threonine-protein kinase at1g53430-like	1423	10	5.25e-141	0.856	3	F:ATP binding; P:protein phosphorylation; F:protein serine/threonine kinase activity	EC:2.7.11.0	no IPS match
Subcluster2	comp24425_c0_seq4	kinase family protein	2213	10	3.9e-68	0.671	4	P:detection of stimulus; F:kinase activity; P:response to biotic stimulus; P:response to organic substance	-	no IPS match
Subcluster2	comp24425_c0_seq5	probable lrr receptor-like serine threonine-protein kinase at1g53430-like	2474	10	6.7e-140	0.857	7	P:detection of biotic stimulus; P:response to molecule of bacterial origin; P:response to chitin; P:detection of external stimulus; P:protein phosphorylation; F:ATP binding; F:protein serine/threonine kinase activity	EC:2.7.11.0	no IPS match
Subcluster2	comp24425_c0_seq6	probable lrr receptor-like serine threonine-protein kinase at1g53430-like	1804	10	0	0.85	7	P:detection of biotic stimulus; P:response to molecule of bacterial origin; P:response to chitin; P:detection of external stimulus; P:protein phosphorylation; F:ATP binding; F:protein serine/threonine kinase activity	EC:2.7.11.0	IPR000719 (PROFILE); IPR001245 (PFAM); IPR002290 (SMART); IPR008271 (PROSITE); IPR011009 (SUPERFAMILY); IPR013320 (G3DSA:2.60.120.GENE3D); IPR017441 (PROSITE); IPR020635 (SMART); G3DSA:1.10.510.10 (GENE3D), G3DSA:3.30.200.20 (GENE3D), PTHR24420 (PANTHER), PTHR24420:SF283 (PANTHER)
Subcluster2	comp24425_c0_seq7	probable lrr receptor-like serine threonine-protein kinase at1g53430-like	1543	10	2.89e-133	0.732	3	F:protein kinase activity; P:phosphorylation; F:nucleotide binding	-	IPR001245 (PFAM); IPR011009 (SUPERFAMILY); G3DSA:1.10.510.10 (GENE3D), PTHR24420 (PANTHER), PTHR24420:SF283 (PANTHER)
Subcluster2	comp24425_c0_seq8	probable lrr receptor-like serine threonine-protein kinase at1g53430-like	1924	10	0	0.763	7	P:detection of biotic stimulus; P:response to molecule of bacterial origin; P:response to chitin; P:detection of external stimulus; P:protein phosphorylation; F:ATP binding; F:protein serine/threonine kinase activity	EC:2.7.11.0	IPR000719 (PFAM); IPR002290 (SMART); IPR008271 (PROSITE); IPR011009 (SUPERFAMILY); IPR013320 (G3DSA:2.60.120.GENE3D); IPR017441 (PROSITE); IPR020635 (SMART); G3DSA:1.10.510.10 (GENE3D), G3DSA:3.30.200.20 (GENE3D), PTHR24420 (PANTHER), PTHR24420:SF283 (PANTHER)
Subcluster2	comp24463_c0_seq1	ubiquitin-like protein	469	10	2.97e-106	1	0	-		tmhmm (TMHMM)
Subcluster2	comp24505_c0_seq1	pollen-specific protein sf3-like	1223	10	1.74e-125	0.963	3	F:actin filament binding; P:actin filament bundle assembly; F:zinc ion binding	-	IPR001781 (G3DSA:2.10.110.GENE3D); PTHR24206 (PANTHER), PTHR24206:SF0 (PANTHER), SSF57716 (SUPERFAMILY)
Subcluster2	comp24505_c0_seq2	pollen-specific protein sf3-like	1033	10	2.33e-128	0.96	3	F:actin filament binding; P:actin filament bundle assembly; F:zinc ion binding	-	IPR001781 (G3DSA:2.10.110.GENE3D); PTHR24206 (PANTHER), PTHR24206:SF0 (PANTHER), SSF57716 (SUPERFAMILY)
Subcluster2	comp24505_c0_seq3	pollen-specific protein sf3-like	1077	10	4.01e-128	0.96	3	F:actin filament binding; P:actin filament bundle assembly; F:zinc ion binding	-	IPR001781 (G3DSA:2.10.110.GENE3D); PTHR24206 (PANTHER), PTHR24206:SF0 (PANTHER), SSF57716 (SUPERFAMILY)
Subcluster2	comp24505_c0_seq4	pollen-specific protein sf3-like	1267	10	2.93e-125	0.963	3	F:actin filament binding; P:actin filament bundle assembly; F:zinc ion binding	-	IPR001781 (G3DSA:2.10.110.GENE3D); PTHR24206 (PANTHER), PTHR24206:SF0 (PANTHER), SSF57716 (SUPERFAMILY)
Subcluster2	comp24508_c0_seq1	---NA---	1728	0			0	-		no IPS match
Subcluster2	comp24508_c0_seq2	hypothetical protein SELMODRAFT_267706	1635	1	8.79e-12	0.62	1	C:cell part	-	SignalP-NN(euk) (SIGNALP)
Subcluster2	comp24508_c0_seq3	---NA---	2261	0			0	-		no IPS match
Subcluster2	comp24508_c0_seq4	---NA---	2168	0			0	-		SignalP-NN(euk) (SIGNALP)
Subcluster2	comp24539_c0_seq1	inositol transporter 4	761	10	3.12e-42	0.663	1	C:intracellular membrane-bounded organelle	-	IPR005162 (PFAM)
Subcluster2	comp24581_c0_seq1	late blight resistance protein homolog r1a-10-like	3811	10	0	0.625	2	P:defense response; F:ADP binding		IPR000767 (PRINTS); IPR002182 (PFAM); IPR027417 (SUPERFAMILY); G3DSA:3.40.50.300 (GENE3D), G3DSA:3.80.10.10 (GENE3D), PTHR23155 (PANTHER), PTHR23155:SF94 (PANTHER), SSF52058 (SUPERFAMILY)
Subcluster2	comp24581_c0_seq10	PREDICTED: cyclin-SDS-like	442	1	2.38e-12	0.9	0	-		IPR004367 (PFAM); IPR013763 (G3DSA:1.10.472.GENE3D); PTHR10177 (PANTHER), PTHR10177:SF17 (PANTHER)
Subcluster2	comp24581_c0_seq11	late blight resistance protein homolog r1a-10-like	3842	10	0	0.631	2	P:defense response; F:ADP binding		IPR000767 (PRINTS); IPR002182 (PFAM); IPR027417 (SUPERFAMILY); G3DSA:3.40.50.300 (GENE3D), G3DSA:3.80.10.10 (GENE3D), PTHR23155 (PANTHER), PTHR23155:SF94 (PANTHER), SSF52058 (SUPERFAMILY)
Subcluster2	comp24581_c0_seq12	PREDICTED: cyclin-SDS-like	513	10	8.6e-42	0.789	4	F:protein kinase binding; C:nucleus; P:regulation of cyclin-dependent protein serine/threonine kinase activity; P:cell division	-	IPR004367 (PFAM); IPR013763 (G3DSA:1.10.472.GENE3D); PTHR10177 (PANTHER), PTHR10177:SF17 (PANTHER)
Subcluster2	comp24581_c0_seq13	PREDICTED: cyclin-SDS-like	982	10	5.59e-24	0.811	4	P:chiasma assembly; P:regulation of cell cycle; P:double-strand break repair via homologous recombination; C:nucleus	-	no IPS match
Subcluster2	comp24581_c0_seq14	late blight resistance protein homolog r1a-10-like	3713	10	0	0.631	2	P:defense response; F:ADP binding		IPR000767 (PRINTS); IPR002182 (PFAM); IPR027417 (SUPERFAMILY); G3DSA:3.40.50.300 (GENE3D), G3DSA:3.80.10.10 (GENE3D), PTHR23155 (PANTHER), PTHR23155:SF94 (PANTHER), SSF52058 (SUPERFAMILY)
Subcluster2	comp24581_c0_seq15	late blight resistance protein homolog r1a-10-like	3540	10	0	0.625	2	P:defense response; F:ADP binding		IPR000767 (PRINTS); IPR002182 (PFAM); IPR027417 (SUPERFAMILY); G3DSA:3.40.50.300 (GENE3D), G3DSA:3.80.10.10 (GENE3D), PTHR23155 (PANTHER), PTHR23155:SF94 (PANTHER), SSF52058 (SUPERFAMILY)
Subcluster2	comp24581_c0_seq16	PREDICTED: cyclin-SDS-like	615	10	2.61e-41	0.788	4	F:protein kinase binding; C:nucleus; P:regulation of cyclin-dependent protein serine/threonine kinase activity; P:cell division	-	IPR004367 (PFAM); IPR013763 (G3DSA:1.10.472.GENE3D); PTHR10177 (PANTHER), PTHR10177:SF17 (PANTHER)
Subcluster2	comp24581_c0_seq17	PREDICTED: cyclin-SDS-like	880	10	3.1e-24	0.811	4	P:chiasma assembly; P:regulation of cell cycle; P:double-strand break repair via homologous recombination; C:nucleus	-	IPR006671 (PFAM); IPR013763 (G3DSA:1.10.472.GENE3D); PTHR10177 (PANTHER), PTHR10177:SF17 (PANTHER)
Subcluster2	comp24581_c0_seq18	late blight resistance protein homolog r1a-10-like	3740	10	0	0.625	2	P:defense response; F:ADP binding		IPR000767 (PRINTS); IPR002182 (PFAM); IPR027417 (SUPERFAMILY); G3DSA:3.40.50.300 (GENE3D), G3DSA:3.80.10.10 (GENE3D), PTHR23155 (PANTHER), PTHR23155:SF94 (PANTHER), SSF52058 (SUPERFAMILY)
Subcluster2	comp24581_c0_seq2	late blight resistance protein homolog r1a-10-like	3978	10	0	0.625	2	P:defense response; F:ADP binding		IPR000767 (PRINTS); IPR002182 (PFAM); IPR027417 (SUPERFAMILY); G3DSA:3.40.50.300 (GENE3D), G3DSA:3.80.10.10 (GENE3D), PTHR23155 (PANTHER), PTHR23155:SF94 (PANTHER), SSF52058 (SUPERFAMILY)
Subcluster2	comp24581_c0_seq3	late blight resistance protein homolog r1a-10-like	4080	10	0	0.631	2	P:defense response; F:ADP binding		IPR000767 (PRINTS); IPR002182 (PFAM); IPR027417 (SUPERFAMILY); G3DSA:3.40.50.300 (GENE3D), G3DSA:3.80.10.10 (GENE3D), PTHR23155 (PANTHER), PTHR23155:SF94 (PANTHER), SSF52058 (SUPERFAMILY)
Subcluster2	comp24581_c0_seq4	late blight resistance protein homolog r1a-10-like	3642	10	0	0.631	2	P:defense response; F:ADP binding		IPR000767 (PRINTS); IPR002182 (PFAM); IPR027417 (SUPERFAMILY); G3DSA:3.40.50.300 (GENE3D), G3DSA:3.80.10.10 (GENE3D), PTHR23155 (PANTHER), PTHR23155:SF94 (PANTHER), SSF52058 (SUPERFAMILY)
Subcluster2	comp24581_c0_seq5	PREDICTED: cyclin-SDS-like	544	1	4.64e-12	0.9	0	-		no IPS match
Subcluster2	comp24581_c0_seq6	late blight resistance protein homolog r1a-10-like	4280	10	0	0.631	2	P:defense response; F:ADP binding		IPR000767 (PRINTS); IPR002182 (PFAM); IPR027417 (SUPERFAMILY); G3DSA:3.40.50.300 (GENE3D), G3DSA:3.80.10.10 (GENE3D), PTHR23155 (PANTHER), PTHR23155:SF94 (PANTHER), SSF52058 (SUPERFAMILY)
Subcluster2	comp24581_c0_seq7	late blight resistance protein homolog r1a-10-like	3611	10	0	0.625	2	P:defense response; F:ADP binding		IPR000767 (PRINTS); IPR002182 (PFAM); IPR027417 (SUPERFAMILY); G3DSA:3.40.50.300 (GENE3D), G3DSA:3.80.10.10 (GENE3D), PTHR23155 (PANTHER), PTHR23155:SF94 (PANTHER), SSF52058 (SUPERFAMILY)
Subcluster2	comp24581_c0_seq8	late blight resistance protein homolog r1a-10-like	4178	10	0	0.625	2	P:defense response; F:ADP binding		IPR000767 (PRINTS); IPR002182 (PFAM); IPR027417 (SUPERFAMILY); G3DSA:3.40.50.300 (GENE3D), G3DSA:3.80.10.10 (GENE3D), PTHR23155 (PANTHER), PTHR23155:SF94 (PANTHER), SSF52058 (SUPERFAMILY)
Subcluster2	comp24581_c0_seq9	late blight resistance protein homolog r1a-10-like	3913	10	0	0.631	2	P:defense response; F:ADP binding		IPR000767 (PRINTS); IPR002182 (PFAM); IPR027417 (SUPERFAMILY); G3DSA:3.40.50.300 (GENE3D), G3DSA:3.80.10.10 (GENE3D), PTHR23155 (PANTHER), PTHR23155:SF94 (PANTHER), SSF52058 (SUPERFAMILY)
Subcluster2	comp24634_c0_seq1	---NA---	275	0			0	-		no IPS match
Subcluster2	comp24634_c0_seq10	adiponectin receptor protein 2-like isoform 1	1681	10	0	0.854	4	F:receptor activity; C:integral to membrane; P:response to sucrose stimulus; P:response to hormone stimulus	-	no IPS match
Subcluster2	comp24634_c0_seq2	adiponectin receptor protein 2-like isoform 1	1481	10	0	0.85	4	F:receptor activity; C:integral to membrane; P:response to sucrose stimulus; P:response to hormone stimulus	-	no IPS match
Subcluster2	comp24634_c0_seq3	adiponectin receptor protein 2-like isoform 1	2019	10	0	0.854	4	F:receptor activity; C:integral to membrane; P:response to sucrose stimulus; P:response to hormone stimulus	-	no IPS match
Subcluster2	comp24634_c0_seq4	adiponectin receptor protein 2-like isoform 1	903	10	1.78e-132	0.847	4	F:receptor activity; C:integral to membrane; P:response to sucrose stimulus; P:response to hormone stimulus	-	IPR004254 (PANTHER); PTHR20855:SF14 (PANTHER), tmhmm (TMHMM)
Subcluster2	comp24634_c0_seq5	adiponectin receptor protein 2-like isoform 1	1809	10	0	0.854	4	F:receptor activity; C:integral to membrane; P:response to sucrose stimulus; P:response to hormone stimulus	-	no IPS match
Subcluster2	comp24634_c0_seq6	adiponectin receptor protein 2-like isoform 1	1471	10	0	0.85	4	F:receptor activity; C:integral to membrane; P:response to sucrose stimulus; P:response to hormone stimulus	-	no IPS match
Subcluster2	comp24634_c0_seq7	---NA---	485	0			0	-		no IPS match
Subcluster2	comp24634_c0_seq8	adiponectin receptor protein 2-like isoform 1	1699	10	0	0.854	4	F:receptor activity; C:integral to membrane; P:response to sucrose stimulus; P:response to hormone stimulus	-	no IPS match
Subcluster2	comp24634_c0_seq9	---NA---	404	0			0	-		no IPS match
Subcluster2	comp24650_c0_seq1	---NA---	749	0			0	-		no IPS match
Subcluster2	comp24650_c0_seq2	---NA---	556	0			0	-		tmhmm (TMHMM)
Subcluster2	comp24650_c0_seq3	---NA---	1149	0			0	-		no IPS match
Subcluster2	comp24653_c0_seq1	sulfate transporter	715	10	1.52e-22	0.813	4	P:sulfate transport; P:transmembrane transport; C:integral to membrane; F:secondary active sulfate transmembrane transporter activity	-	no IPS match
Subcluster2	comp24653_c0_seq2	---NA---	641	0			0	-		no IPS match
Subcluster2	comp24653_c0_seq3	---NA---	319	0			0	-		no IPS match
Subcluster2	comp24653_c0_seq4	sulfate transporter	784	10	3.39e-74	0.877	7	P:sulfate transport; C:plasma membrane; P:cellular response to sulfate starvation; P:transmembrane transport; P:selenate transport; C:integral to membrane; F:secondary active sulfate transmembrane transporter activity	-	IPR002645 (G3DSA:3.30.750.GENE3D); PTHR11814 (PANTHER), PTHR11814:SF46 (PANTHER)
Subcluster2	comp24653_c0_seq5	sulfate transporter	707	10	8.27e-34	0.855	7	P:sulfate transport; C:plasma membrane; P:cellular response to sulfate starvation; P:transmembrane transport; P:selenate transport; C:integral to membrane; F:secondary active sulfate transmembrane transporter activity	-	no IPS match
Subcluster2	comp24653_c0_seq6	sulfate transporter -like	718	10	2.94e-39	0.911	4	C:integral to membrane; F:secondary active sulfate transmembrane transporter activity; P:sulfate transport; P:transmembrane transport	-	IPR002645 (G3DSA:3.30.750.GENE3D); PTHR11814 (PANTHER), PTHR11814:SF46 (PANTHER)
Subcluster2	comp24653_c0_seq7	sulfate transporter	792	10	1.09e-55	0.906	7	P:sulfate transport; C:plasma membrane; P:cellular response to sulfate starvation; P:transmembrane transport; P:selenate transport; C:integral to membrane; F:secondary active sulfate transmembrane transporter activity	-	IPR002645 (G3DSA:3.30.750.GENE3D); PTHR11814 (PANTHER), PTHR11814:SF46 (PANTHER)
Subcluster2	comp24671_c0_seq1	oxygen-evolving enhancer partial	1196	10	2.45e-66	0.521	8	F:molecular_function; P:biological_process; P:photosystem II stabilization; C:photosystem II; C:oxygen evolving complex; F:calcium ion binding; C:extrinsic to membrane; P:photosynthesis		SignalP-NN(euk) (SIGNALP), tmhmm (TMHMM)
Subcluster2	comp24671_c0_seq2	uncharacterized loc101203807	1079	10	1.93e-74	0.635	2	F:molecular_function; P:biological_process		SignalP-NN(euk) (SIGNALP), tmhmm (TMHMM)
Subcluster2	comp24672_c1_seq1	glycine-rich rna-binding protein	434	10	7.64e-15	0.927	2	F:nucleic acid binding; F:nucleotide binding	-	IPR000504 (PFAM); IPR012677 (G3DSA:3.30.70.GENE3D); PTHR24012 (PANTHER), PTHR24012:SF71 (PANTHER)
Subcluster2	comp24672_c1_seq2	glycine-rich rna binding	825	10	7.37e-23	0.941	2	F:nucleic acid binding; F:nucleotide binding	-	IPR000504 (PFAM); IPR012677 (G3DSA:3.30.70.GENE3D); PTHR24012 (PANTHER), PTHR24012:SF119 (PANTHER), SSF54928 (SUPERFAMILY)
Subcluster2	comp24672_c1_seq3	rna-binding gricine-rich protein-1c	492	10	3.03e-49	0.965	2	F:nucleic acid binding; F:nucleotide binding	-	IPR000504 (PFAM); IPR012677 (G3DSA:3.30.70.GENE3D); PTHR24012 (PANTHER), PTHR24012:SF156 (PANTHER), SSF54928 (SUPERFAMILY)
Subcluster2	comp24672_c1_seq4	glycine-rich rna-binding isoform 6	679	10	6.82e-22	0.989	2	F:nucleotide binding; F:RNA binding	-	IPR012677 (G3DSA:3.30.70.GENE3D); PTHR24012 (PANTHER)
Subcluster2	comp24672_c1_seq5	glycine-rich rna-binding protein	548	10	1.23e-46	0.953	2	F:nucleic acid binding; F:nucleotide binding	-	IPR000504 (PFAM); IPR012677 (G3DSA:3.30.70.GENE3D); PTHR24012 (PANTHER), SSF54928 (SUPERFAMILY)
Subcluster2	comp24781_c0_seq1	---NA---	519	0			0	-		no IPS match
Subcluster2	comp24781_c0_seq2	pentatricopeptide repeat-containing protein at5g39710-like	2165	10	0	0.816	2	P:embryo development ending in seed dormancy; C:mitochondrion	-	IPR002885 (PFAM); IPR011990 (G3DSA:1.25.40.GENE3D); PTHR24015 (PANTHER), PTHR24015:SF0 (PANTHER), SSF48452 (SUPERFAMILY)
Subcluster2	comp24781_c0_seq3	pentatricopeptide repeat-containing protein at5g39710-like	2305	10	0	0.816	2	P:embryo development ending in seed dormancy; C:mitochondrion	-	tmhmm (TMHMM)
Subcluster2	comp24781_c0_seq4	pentatricopeptide repeat-containing protein at5g39710-like	2019	10	0	0.816	2	P:embryo development ending in seed dormancy; C:mitochondrion	-	no IPS match
Subcluster2	comp24817_c0_seq1	disease resistance protein r3a-like protein	1018	10	3.6e-27	0.685	1	F:catalytic activity	-	G3DSA:3.80.10.10 (GENE3D), SignalP-NN(euk) (SIGNALP), SSF52058 (SUPERFAMILY)
Subcluster2	comp24817_c0_seq2	---NA---	1040	0			0	-		no IPS match
Subcluster2	comp24817_c0_seq3	disease resistance protein r3a-like protein	1646	10	3.03e-26	0.685	1	F:catalytic activity	-	G3DSA:3.80.10.10 (GENE3D), SignalP-NN(euk) (SIGNALP), SSF52058 (SUPERFAMILY)
Subcluster2	comp24817_c0_seq4	disease resistance protein r3a-like protein	1425	10	1.5e-26	0.685	1	F:catalytic activity	-	G3DSA:3.80.10.10 (GENE3D), SignalP-NN(euk) (SIGNALP), SSF52058 (SUPERFAMILY)
Subcluster2	comp24817_c0_seq5	disease resistance protein r3a-like protein	1239	10	9.18e-27	0.685	1	F:catalytic activity	-	G3DSA:3.80.10.10 (GENE3D), SignalP-NN(euk) (SIGNALP), SSF52058 (SUPERFAMILY)
Subcluster2	comp24851_c0_seq1	hypothetical protein VITISV_018870	696	2	3.05e-12	0.945	4	F:RNA binding; F:RNA-directed DNA polymerase activity; P:transport; P:RNA-dependent DNA replication	EC:2.7.7.49	no IPS match
Subcluster2	comp24860_c0_seq1	---NA---	2033	0			0	-		SignalP-NN(euk) (SIGNALP), tmhmm (TMHMM)
Subcluster2	comp24860_c0_seq2	---NA---	1960	0			0	-		SignalP-NN(euk) (SIGNALP), tmhmm (TMHMM)
Subcluster2	comp24860_c0_seq3	---NA---	474	0			0	-		SignalP-NN(euk) (SIGNALP)
Subcluster2	comp24860_c0_seq4	---NA---	2055	0			0	-		SignalP-NN(euk) (SIGNALP), tmhmm (TMHMM)
Subcluster2	comp24860_c0_seq5	---NA---	379	0			0	-		SignalP-NN(euk) (SIGNALP), tmhmm (TMHMM)
Subcluster2	comp24860_c0_seq6	---NA---	2128	0			0	-		SignalP-NN(euk) (SIGNALP), tmhmm (TMHMM)
Subcluster2	comp24885_c0_seq1	abhydrolase domain-containing protein fam108c1-like	1802	10	2.29e-158	0.871	1	F:hydrolase activity	-	G3DSA:3.40.50.1820 (GENE3D), PTHR12277 (PANTHER), PTHR12277:SF11 (PANTHER), PF12695 (PFAM), SSF53474 (SUPERFAMILY)
Subcluster2	comp24885_c0_seq2	glycerol-3-phosphate dehydrogenase	3023	10	0	0.923	8	P:carbohydrate metabolic process; F:NAD binding; F:glycerol-3-phosphate dehydrogenase [NAD(P)+] activity; F:glycerol-3-phosphate dehydrogenase [NAD+] activity; P:glycerol-3-phosphate catabolic process; C:glycerol-3-phosphate dehydrogenase complex; F:protein homodimerization activity; P:oxidation-reduction process	EC:1.1.1.94; EC:1.1.1.8	IPR006109 (PFAM); IPR006168 (PRINTS); IPR008927 (SUPERFAMILY); IPR011128 (PFAM); IPR013328 (G3DSA:1.10.1040.GENE3D); IPR016040 (G3DSA:3.40.50.GENE3D); IPR017751 (TIGRFAMs); SSF51735 (SUPERFAMILY)
Subcluster2	comp24885_c0_seq3	abhydrolase domain-containing protein fam108b1-like	1798	10	5.9e-170	0.874	1	F:hydrolase activity	-	G3DSA:3.40.50.1820 (GENE3D), PTHR12277 (PANTHER), PTHR12277:SF11 (PANTHER), PF12695 (PFAM), SSF53474 (SUPERFAMILY)
Subcluster2	comp24885_c0_seq4	abhydrolase domain-containing protein fam108b1-like	2142	10	4.08e-168	0.874	1	F:hydrolase activity	-	G3DSA:3.40.50.1820 (GENE3D), PTHR12277 (PANTHER), PTHR12277:SF11 (PANTHER), PF12695 (PFAM), SSF53474 (SUPERFAMILY)
Subcluster2	comp24885_c0_seq5	abhydrolase domain-containing protein fam108c1-like	1237	10	8.31e-99	0.86	0	-		SignalP-NN(euk) (SIGNALP), tmhmm (TMHMM)
Subcluster2	comp24963_c0_seq1	ribonuclease chloroplastic-like	1535	10	3.68e-38	0.868	2	F:3'-tRNA processing endoribonuclease activity; P:tRNA 3'-end processing	-	SignalP-NN(euk) (SIGNALP), tmhmm (TMHMM)
Subcluster2	comp24963_c0_seq2	ribonuclease chloroplastic-like	1549	10	0	0.885	2	F:3'-tRNA processing endoribonuclease activity; P:tRNA 3'-end processing	-	no IPS match
Subcluster2	comp24963_c0_seq3	ribonuclease chloroplastic-like	874	10	1.8e-39	0.879	2	F:3'-tRNA processing endoribonuclease activity; P:tRNA 3'-end processing	-	no IPS match
Subcluster2	comp24986_c0_seq1	ttf-type zinc finger protein with hat dimerization domain	2449	10	0	0.699	3	F:nucleic acid binding; C:plasmodesma; F:protein dimerization activity	-	IPR006580 (SMART); IPR012337 (SUPERFAMILY); IPR025398 (PFAM); PTHR11697 (PANTHER), PTHR11697:SF74 (PANTHER), tmhmm (TMHMM)
Subcluster2	comp24986_c0_seq2	zinc finger mym-type protein	2179	10	0	0.699	3	F:nucleic acid binding; C:plasmodesma; F:protein dimerization activity	-	IPR012337 (SUPERFAMILY); PTHR11697 (PANTHER), PTHR11697:SF74 (PANTHER), tmhmm (TMHMM)
Subcluster2	comp24986_c0_seq3	zinc finger mym-type protein	882	10	6.62e-93	0.7	3	F:nucleic acid binding; C:plasmodesma; F:protein dimerization activity	-	PTHR11697 (PANTHER), PTHR11697:SF74 (PANTHER), tmhmm (TMHMM)
Subcluster2	comp25008_c0_seq1	PREDICTED: uncharacterized protein LOC101250820	4470	9	0	0.5056	0	-		no IPS match
Subcluster2	comp25008_c0_seq2	PREDICTED: uncharacterized protein LOC101250820	4561	9	0	0.5056	0	-		no IPS match
Subcluster2	comp25034_c0_seq1	nucleolar protein 14-like	1719	10	1.24e-140	0.692	1	C:plastid		IPR007276 (PFAM)
Subcluster2	comp25046_c0_seq1	ribonuclease p protein subunit p38-related protein	1413	10	0	0.693	3	F:molecular_function; P:chlorophyll catabolic process; P:biological_process		PTHR21596 (PANTHER), PTHR21596:SF1 (PANTHER), tmhmm (TMHMM)
Subcluster2	comp25064_c0_seq1	---NA---	690	0			0	-		no IPS match
Subcluster2	comp25064_c0_seq2	---NA---	456	0			0	-		no IPS match
Subcluster2	comp25064_c0_seq3	---NA---	1037	0			0	-		no IPS match
Subcluster2	comp25064_c0_seq4	---NA---	690	0			0	-		no IPS match
Subcluster2	comp25070_c0_seq1	flowering locus c	927	10	4.64e-90	0.787	5	F:sequence-specific DNA binding transcription factor activity; F:DNA binding; F:protein dimerization activity; C:nucleus; P:regulation of transcription, DNA-dependent	-	IPR002100 (PRINTS); IPR002487 (PFAM); PTHR11945 (PANTHER)
Subcluster2	comp25070_c0_seq2	agamous-like mads-box protein agl31-like	1221	10	5.26e-118	0.751	5	F:sequence-specific DNA binding transcription factor activity; F:DNA binding; F:protein dimerization activity; C:nucleus; P:regulation of transcription, DNA-dependent	-	tmhmm (TMHMM)
Subcluster2	comp25070_c0_seq3	---NA---	268	0			0	-		no IPS match
Subcluster2	comp25070_c0_seq4	---NA---	372	0			0	-		no IPS match
Subcluster2	comp25070_c0_seq5	flowering locus c	947	10	4.96e-90	0.787	5	F:sequence-specific DNA binding transcription factor activity; F:DNA binding; F:protein dimerization activity; C:nucleus; P:regulation of transcription, DNA-dependent	-	IPR002100 (PRINTS); IPR002487 (PFAM); PTHR11945 (PANTHER)
Subcluster2	comp25095_c0_seq1	f-box protein at2g16365-like	2670	10	1.81e-69	0.599	0	-		no IPS match
Subcluster2	comp25095_c0_seq2	f-box protein at2g16365-like	2367	10	6.69e-71	0.599	0	-		no IPS match
Subcluster2	comp25095_c0_seq3	f-box protein at2g16365-like	2779	10	2.27e-69	0.599	0	-		no IPS match
Subcluster2	comp25095_c0_seq4	f-box protein at2g16365-like	2261	10	7.83e-85	0.57	0	-		SignalP-NN(euk) (SIGNALP)
Subcluster2	comp25095_c0_seq5	f-box protein at2g16365-like	2258	10	6.35e-71	0.599	0	-		no IPS match
Subcluster2	comp25095_c0_seq6	f-box protein at2g16365-like	2152	10	3.56e-85	0.57	0	-		no IPS match
Subcluster2	comp25102_c0_seq1	pentatricopeptide repeat-containing protein mitochondrial-like	700	10	7.44e-41	0.829	2	P:RNA modification; C:mitochondrion	-	IPR002885 (PROFILE); PTHR24015 (PANTHER), PTHR24015:SF45 (PANTHER), SignalP-NN(euk) (SIGNALP)
Subcluster2	comp25102_c0_seq2	pentatricopeptide repeat-containing protein mitochondrial-like	718	10	8.94e-41	0.829	2	P:RNA modification; C:mitochondrion	-	IPR002885 (PROFILE); PTHR24015 (PANTHER), PTHR24015:SF45 (PANTHER), SignalP-NN(euk) (SIGNALP)
Subcluster2	comp25102_c0_seq3	pentatricopeptide repeat-containing protein mitochondrial-like	750	10	1.24e-40	0.829	2	P:RNA modification; C:mitochondrion	-	IPR002885 (PROFILE); PTHR24015 (PANTHER), PTHR24015:SF45 (PANTHER), SignalP-NN(euk) (SIGNALP)
Subcluster2	comp25103_c0_seq1	---NA---	325	0			0	-		no IPS match
Subcluster2	comp25156_c0_seq1	disease resistance protein rgh2	3570	10	0	0.611	2	P:defense response; F:ADP binding
Subcluster2	comp25156_c0_seq2	---NA---	1035	0			0	-
Subcluster2	comp25156_c0_seq3	late blight resistance protein homolog r1b-14-like	3550	10	0	0.6	2	P:defense response; F:ADP binding
Subcluster2	comp25156_c0_seq4	late blight resistance protein homolog r1b-14-like	3297	10	0	0.6	2	P:defense response; F:ADP binding
Subcluster2	comp25156_c0_seq5	disease resistance protein rgh2	3317	10	0	0.611	2	P:defense response; F:ADP binding
Subcluster2	comp25171_c0_seq1	---NA---	215	0			0	-
Subcluster2	comp25171_c0_seq2	PREDICTED: uncharacterized protein LOC100249937	1231	10	1.99e-34	0.546	3	F:molecular_function; P:biological_process; C:plasma membrane
Subcluster2	comp25171_c0_seq3	PREDICTED: uncharacterized protein LOC100249937	1547	10	3.94e-44	0.51	3	F:molecular_function; P:biological_process; C:plasma membrane
Subcluster2	comp25193_c0_seq1	---NA---	583	0			0	-
Subcluster2	comp25202_c0_seq1	helicase domino-like	1549	10	0	0.723	11	F:protein binding; P:regulation of organelle organization; C:chromatin remodeling complex; P:negative regulation of flower development; P:defense response to bacterium; C:cell wall; P:epidermal cell differentiation; P:cell development; F:nucleic acid binding; P:petal formation; P:response to cadmium ion	-
Subcluster2	comp25202_c0_seq2	helicase domino-like	995	10	5.79e-164	0.819	22	F:protein binding; P:cell adhesion; P:embryo development ending in seed dormancy; C:SWI/SNF complex; P:negative regulation of flower development; P:actin nucleation; F:transferase activity; P:sepal formation; P:defense response to bacterium; C:cell wall; P:regionalization; F:helicase activity; P:trichome morphogenesis; P:petal formation; F:DNA binding; P:cell cycle process; P:root hair cell diffe…	-
Subcluster2	comp25213_c0_seq1	replication protein a 70 kda dna-binding subunit-like	700	10	1.15e-56	0.883	4	P:DNA replication; P:response to UV-B; F:DNA binding; C:nucleus	-
Subcluster2	comp25213_c0_seq2	replication protein a 70 kda dna-binding subunit-like	1252	10	0	0.85	4	P:DNA replication; P:response to UV-B; F:DNA binding; C:nucleus	-
Subcluster2	comp25213_c0_seq3	replication protein a 70 kda dna-binding subunit-like	2265	10	0	0.882	14	P:response to UV-B; P:regulation of G2/M transition of mitotic cell cycle; P:regulation of flower development; P:double-strand break repair via homologous recombination; P:somatic cell DNA recombination; P:histone H3-K9 methylation; F:DNA binding; P:gene silencing by RNA; P:pollen development; P:DNA replication initiation; P:cell proliferation; P:regulation of DNA replication; P:DNA methylation; …	-
Subcluster2	comp25213_c0_seq4	replication protein a 70 kda dna-binding subunit-like	823	10	1.16e-100	0.895	4	P:DNA replication; P:response to UV-B; F:DNA binding; C:nucleus	-
Subcluster2	comp25231_c0_seq1	dna replication licensing factor mcm4-like	793	1	1.08e-14	0.97	0	-
Subcluster2	comp25231_c0_seq2	dna replication licensing factor mcm4-like	969	10	1.66e-34	0.947	5	P:DNA replication initiation; F:DNA binding; F:ATP binding; F:nucleoside-triphosphatase activity; C:plastid	EC:3.6.1.15
Subcluster2	comp25231_c0_seq3	dna replication licensing factor mcm4-like	3082	10	0	0.906	5	P:DNA replication initiation; F:DNA binding; F:ATP binding; F:nucleoside-triphosphatase activity; C:plastid	EC:3.6.1.15
Subcluster2	comp25231_c0_seq4	dna replication licensing factor mcm4-like	872	10	1.8e-44	0.904	5	P:DNA replication initiation; F:DNA binding; F:ATP binding; F:nucleoside-triphosphatase activity; C:plastid	EC:3.6.1.15
Subcluster2	comp25231_c0_seq5	dna replication licensing factor mcm4-like	3179	10	0	0.909	5	P:DNA replication initiation; F:DNA binding; F:ATP binding; F:nucleoside-triphosphatase activity; C:plastid	EC:3.6.1.15
Subcluster2	comp25256_c0_seq1	dead-box atp-dependent rna helicase 17-like	2661	10	0	0.835	3	F:RNA binding; F:ATP binding; F:ATP-dependent helicase activity	-
Subcluster2	comp25256_c0_seq2	dead-box atp-dependent rna helicase 17-like	2582	10	0	0.824	3	F:RNA binding; F:ATP binding; F:ATP-dependent helicase activity	-
Subcluster2	comp25256_c0_seq3	dead-box atp-dependent rna helicase 17-like	2255	10	0	0.831	3	F:RNA binding; F:ATP binding; F:ATP-dependent helicase activity	-
Subcluster2	comp25256_c0_seq4	dead-box atp-dependent rna helicase 17-like	2214	10	0	0.833	3	F:RNA binding; F:ATP binding; F:ATP-dependent helicase activity	-
Subcluster2	comp25256_c0_seq5	dead-box atp-dependent rna helicase 17-like	2293	10	0	0.839	3	F:RNA binding; F:ATP binding; F:ATP-dependent helicase activity	-
Subcluster2	comp25256_c0_seq6	dead-box atp-dependent rna helicase 17-like	644	10	1.79e-41	0.842	3	F:RNA binding; F:ATP binding; F:ATP-dependent helicase activity	-
Subcluster2	comp25256_c0_seq7	dead-box atp-dependent rna helicase 17-like	2623	10	0	0.824	3	F:RNA binding; F:ATP binding; F:ATP-dependent helicase activity	-
Subcluster2	comp25266_c0_seq1	retrotransposon ty1-copia subclass	5103	10	5.91e-99	0.665	2	F:binding; F:transferase activity, transferring phosphorus-containing groups	-
Subcluster2	comp25266_c0_seq2	hypothetical protein VITISV_041509	4972	10	1.86e-98	0.658	2	F:binding; F:transferase activity, transferring phosphorus-containing groups	-
Subcluster2	comp25266_c0_seq3	retrotransposon ty1-copia subclass	2355	10	1.74e-90	0.68	4	P:cellular macromolecule metabolic process; F:binding; P:primary metabolic process; F:transferase activity, transferring phosphorus-containing groups	-
Subcluster2	comp25266_c0_seq4	retrotransposon ty1-copia subclass	2436	10	1.81e-90	0.68	4	P:cellular macromolecule metabolic process; F:binding; P:primary metabolic process; F:transferase activity, transferring phosphorus-containing groups	-
Subcluster2	comp25266_c0_seq5	retrotransposon ty1-copia subclass	5022	10	5.81e-99	0.665	2	F:binding; F:transferase activity, transferring phosphorus-containing groups	-
Subcluster2	comp25266_c0_seq6	retrotransposon ty1-copia subclass	1598	10	6.52e-37	0.688	4	P:cellular macromolecule metabolic process; F:protein kinase activity; P:primary metabolic process; F:adenyl ribonucleotide binding	-
Subcluster2	comp25266_c0_seq7	hypothetical protein VITISV_041509	5053	10	1.88e-98	0.658	2	F:binding; F:transferase activity, transferring phosphorus-containing groups	-
Subcluster2	comp25266_c0_seq8	retrotransposon ty1-copia subclass	1679	10	6.92e-37	0.688	4	P:cellular macromolecule metabolic process; F:protein kinase activity; P:primary metabolic process; F:adenyl ribonucleotide binding	-
Subcluster2	comp25267_c0_seq1	---NA---	1070	0			0	-
Subcluster2	comp25267_c0_seq2	---NA---	455	0			0	-
Subcluster2	comp25323_c0_seq1	filament-like plant protein 7-like	3477	10	0	0.567	0	-		IPR008587 (PFAM); PTHR31580 (PANTHER)
Subcluster2	comp25323_c0_seq2	filament-like plant protein 7-like	3369	10	0	0.584	0	-		IPR008587 (PFAM); PTHR31580 (PANTHER)
Subcluster2	comp25339_c0_seq1	PREDICTED: uncharacterized protein LOC101257384	1002	10	4.76e-77	0.756	0	-		G3DSA:1.20.1330.10 (GENE3D)
Subcluster2	comp25339_c0_seq2	PREDICTED: uncharacterized protein LOC101257384	1637	10	1.3e-123	0.699	0	-		G3DSA:1.20.1330.10 (GENE3D)
Subcluster2	comp25339_c0_seq3	PREDICTED: uncharacterized protein LOC101257384	1673	10	1.63e-135	0.701	0	-		G3DSA:1.20.1330.10 (GENE3D)
Subcluster2	comp25346_c1_seq1	hypothetical protein PRUPE_ppa021589mg	441	7	2.82e-12	0.5629	0	-		IPR001810 (SUPERFAMILY); G3DSA:1.20.1280.50 (GENE3D), PTHR32484 (PANTHER), SignalP-NN(euk) (SIGNALP), tmhmm (TMHMM)
Subcluster2	comp25376_c0_seq1	reductase 2	1575	10	7.67e-64	0.762	3	F:oxidoreductase activity; F:transferase activity, transferring acyl groups; P:oxidation-reduction process	-	IPR001395 (PANTHER); IPR018170 (PROSITE); IPR023210 (G3DSA:3.20.20.GENE3D); PTHR11732:SF34 (PANTHER)
Subcluster2	comp25376_c0_seq2	aldo keto reductase	1381	10	4.17e-94	0.791	5	F:codeinone reductase (NADPH) activity; C:cytosol; P:response to salt stress; F:6'-deoxychalcone synthase activity; P:oxidation-reduction process	EC:1.1.1.247; EC:2.3.1.170	no IPS match
Subcluster2	comp25376_c0_seq3	aldo keto reductase	1484	10	4.79e-136	0.81	5	F:codeinone reductase (NADPH) activity; C:cytosol; P:response to salt stress; F:6'-deoxychalcone synthase activity; P:oxidation-reduction process	EC:1.1.1.247; EC:2.3.1.170	IPR001395 (PANTHER); IPR018170 (PROSITE); IPR020471 (PRINTS); IPR023210 (G3DSA:3.20.20.GENE3D); PTHR11732:SF34 (PANTHER)
Subcluster2	comp25376_c0_seq4	aldo keto reductase	1678	10	5.21e-92	0.807	5	F:codeinone reductase (NADPH) activity; C:cytosol; P:response to salt stress; F:6'-deoxychalcone synthase activity; P:oxidation-reduction process	EC:1.1.1.247; EC:2.3.1.170	IPR001395 (PANTHER); IPR018170 (PROSITE); IPR020471 (PRINTS); IPR023210 (G3DSA:3.20.20.GENE3D); PTHR11732:SF34 (PANTHER)
Subcluster2	comp25384_c0_seq1	polyprotein	774	10	3.57e-19	0.684	2	F:nucleic acid binding; P:DNA integration		PTHR11439 (PANTHER), PTHR11439:SF127 (PANTHER)
Subcluster2	comp25384_c0_seq10	integrase core domain containing protein	774	1	8.14e-29	0.45	4	F:nucleic acid binding; F:ADP binding; P:DNA integration; F:zinc ion binding		no IPS match
Subcluster2	comp25384_c0_seq11	polyprotein	686	10	1.24e-19	0.682	2	F:nucleic acid binding; P:DNA integration		PTHR11439 (PANTHER), PTHR11439:SF127 (PANTHER)
Subcluster2	comp25384_c0_seq12	polyprotein	765	10	1.47e-16	0.731	1	F:binding	-	no IPS match
Subcluster2	comp25384_c0_seq13	integrase core domain containing protein	802	1	5.06e-29	0.45	4	F:nucleic acid binding; F:ADP binding; P:DNA integration; F:zinc ion binding		no IPS match
Subcluster2	comp25384_c0_seq14	polyprotein	674	10	1.32e-16	0.728	1	F:binding	-	no IPS match
Subcluster2	comp25384_c0_seq15	---NA---	236	0			0	-		no IPS match
Subcluster2	comp25384_c0_seq16	integrase core domain containing protein	903	1	1.13e-28	0.45	4	F:nucleic acid binding; F:ADP binding; P:DNA integration; F:zinc ion binding		no IPS match
Subcluster2	comp25384_c0_seq2	polyprotein	646	10	4.03e-17	0.728	1	F:binding	-	no IPS match
Subcluster2	comp25384_c0_seq3	polyprotein	714	10	3.53e-19	0.684	2	F:nucleic acid binding; P:DNA integration		PTHR11439 (PANTHER), PTHR11439:SF127 (PANTHER)
Subcluster2	comp25384_c0_seq4	integrase core domain containing protein	862	1	8.32e-29	0.45	4	F:nucleic acid binding; F:ADP binding; P:DNA integration; F:zinc ion binding		no IPS match
Subcluster2	comp25384_c0_seq5	polyprotein	734	10	1.23e-16	0.73	1	F:binding	-	no IPS match
Subcluster2	comp25384_c0_seq6	polyprotein	815	10	4.44e-19	0.684	2	F:nucleic acid binding; P:DNA integration		PTHR11439 (PANTHER), PTHR11439:SF127 (PANTHER)
Subcluster2	comp25384_c0_seq7	polyprotein	775	10	1.6e-16	0.73	1	F:binding	-	no IPS match
Subcluster2	comp25384_c0_seq8	polyprotein	805	10	4.53e-19	0.682	2	F:nucleic acid binding; P:DNA integration		no IPS match
Subcluster2	comp25384_c0_seq9	integrase core domain containing protein	893	1	3.97e-31	0.45	4	F:nucleic acid binding; F:ADP binding; P:DNA integration; F:zinc ion binding		no IPS match
Subcluster2	comp25402_c0_seq1	PREDICTED: uncharacterized protein LOC101261530	322	1	1.58e-35	0.82	0	-		no IPS match
Subcluster2	comp25402_c0_seq2	PREDICTED: uncharacterized protein LOC101261530	1410	1	1.12e-159	0.75	0	-		no IPS match
Subcluster2	comp25517_c0_seq1	receptor-like serine threonine-protein kinase ale2-like	1166	10	4.36e-173	0.881	3	F:ATP binding; P:protein phosphorylation; F:protein serine/threonine kinase activity	EC:2.7.11.0	IPR000719 (PFAM); IPR002290 (SMART); IPR008271 (PROSITE); IPR011009 (SUPERFAMILY); IPR020635 (SMART); G3DSA:1.10.510.10 (GENE3D), G3DSA:3.30.200.20 (GENE3D), PTHR24420 (PANTHER), PTHR24420:SF67 (PANTHER), SignalP-NN(euk) (SIGNALP)
Subcluster2	comp25517_c0_seq2	g-type lectin s-receptor-like serine threonine-protein kinase at1g34300-like	1995	10	0	0.789	5	F:transmembrane receptor protein tyrosine kinase activity; P:recognition of pollen; P:protein phosphorylation; F:ATP binding; F:protein serine/threonine kinase activity	EC:2.7.10.1; EC:2.7.11.0	IPR000719 (PFAM); IPR000858 (PFAM); IPR002290 (SMART); IPR003609 (PROFILE); IPR008271 (PROSITE); IPR011009 (SUPERFAMILY); IPR013032 (PROSITE); IPR013320 (G3DSA:2.60.120.GENE3D); IPR017441 (PROSITE); IPR020635 (SMART); G3DSA:1.10.510.10 (GENE3D), G3DSA:3.30.200.20 (GENE3D), PTHR24420 (PANTHER), PTHR24420:SF387 (PANTHER), tmhmm (TMHMM)
Subcluster2	comp25517_c0_seq3	receptor-like serine threonine-protein kinase ale2-like	877	10	4.52e-72	0.89	3	F:ATP binding; P:protein phosphorylation; F:protein serine/threonine kinase activity	EC:2.7.11.0	PTHR24420 (PANTHER), PTHR24420:SF67 (PANTHER)
Subcluster2	comp25517_c0_seq4	receptor-like serine threonine-protein kinase ale2-like	566	10	5.58e-40	0.86	4	F:protein tyrosine kinase activity; P:protein phosphorylation; F:ATP binding; F:protein serine/threonine kinase activity	EC:2.7.10.0; EC:2.7.11.0	PTHR24420 (PANTHER), PTHR24420:SF67 (PANTHER)
Subcluster2	comp25517_c0_seq5	receptor-like serine threonine-protein kinase ale2-like	1734	10	0	0.847	3	F:ATP binding; P:protein phosphorylation; F:protein serine/threonine kinase activity	EC:2.7.11.0	IPR000719 (PFAM); IPR002290 (SMART); IPR008271 (PROSITE); IPR011009 (SUPERFAMILY); IPR013320 (G3DSA:2.60.120.GENE3D); IPR017441 (PROSITE); IPR020635 (SMART); G3DSA:1.10.510.10 (GENE3D), G3DSA:3.30.200.20 (GENE3D), PTHR24420 (PANTHER), PTHR24420:SF67 (PANTHER), SignalP-NN(euk) (SIGNALP), tmhmm (TMHMM)
Subcluster2	comp25517_c0_seq6	receptor-like serine threonine-protein kinase ale2-like	478	2	5.6e-20	0.835	2	F:protein kinase activity; F:nucleotide binding	-	PS51257 (PROFILE), SignalP-NN(euk) (SIGNALP), tmhmm (TMHMM)
Subcluster2	comp25526_c0_seq1	pentatricopeptide repeat-containing protein mitochondrial-like	890	10	0	0.858	2	P:biological_process; C:cellular_component		IPR002885 (PFAM); IPR011990 (G3DSA:1.25.40.GENE3D); PTHR24015 (PANTHER), PTHR24015:SF169 (PANTHER), PF14432 (PFAM)
Subcluster2	comp25526_c0_seq2	pentatricopeptide repeat-containing protein mitochondrial-like	242	10	1.01e-43	0.838	0	-		IPR002885 (PFAM); PTHR24015 (PANTHER), PTHR24015:SF45 (PANTHER), tmhmm (TMHMM)
Subcluster2	comp25529_c1_seq1	---NA---	672	0			0	-		no IPS match
Subcluster2	comp25529_c1_seq2	---NA---	1423	0			0	-		SignalP-NN(euk) (SIGNALP), tmhmm (TMHMM)
Subcluster2	comp25539_c0_seq1	PREDICTED: uncharacterized protein LOC101249594	941	10	2.46e-83	0.631	3	F:RNA binding; P:RNA-dependent DNA replication; F:RNA-directed DNA polymerase activity		IPR000477 (PFAM); PTHR19446 (PANTHER), PTHR19446:SF34 (PANTHER)
Subcluster2	comp25539_c0_seq2	hypothetical protein VITISV_013228	1062	10	7.71e-53	0.575	7	F:RNA binding; P:RNA-dependent DNA replication; F:RNA-directed DNA polymerase activity; P:DNA repair; F:endonuclease activity; C:intracellular; F:DNA binding		IPR005135 (G3DSA:3.60.10.GENE3D); PTHR19446 (PANTHER), PTHR19446:SF34 (PANTHER)
Subcluster2	comp25613_c0_seq1	hypothetical protein VITISV_034325	1991	10	2.33e-168	0.85	6	F:nucleic acid binding; F:carbohydrate binding; P:mannose metabolic process; F:alpha-mannosidase activity; F:zinc ion binding; P:DNA integration	EC:3.2.1.24	IPR013103 (PFAM); PTHR11439 (PANTHER), PTHR11439:SF127 (PANTHER), SSF56672 (SUPERFAMILY)
Subcluster2	comp25613_c0_seq2	hypothetical protein VITISV_030308	2743	10	0	0.84	6	F:nucleic acid binding; F:carbohydrate binding; P:mannose metabolic process; F:alpha-mannosidase activity; F:zinc ion binding; P:DNA integration	EC:3.2.1.24	PTHR11439 (PANTHER), PTHR11439:SF127 (PANTHER), tmhmm (TMHMM)
Subcluster2	comp25633_c0_seq1	glucomannan 4-beta-mannosyltransferase 9-like	1151	10	8.34e-147	0.872	1	F:mannan synthase activity	-	G3DSA:3.90.550.10 (GENE3D), PTHR32044 (PANTHER), PTHR32044:SF0 (PANTHER), PF13641 (PFAM), SignalP-NN(euk) (SIGNALP), tmhmm (TMHMM), SSF53448 (SUPERFAMILY)
Subcluster2	comp25633_c0_seq2	glucomannan 4-beta-mannosyltransferase 9-like	482	10	2.92e-86	0.885	2	F:cellulose synthase (UDP-forming) activity; F:mannan synthase activity	EC:2.4.1.12	SignalP-NN(euk) (SIGNALP)
Subcluster2	comp25633_c0_seq3	glucomannan 4-beta-mannosyltransferase 9-like	1035	10	5.85e-115	0.745	1	F:mannan synthase activity		G3DSA:3.90.550.10 (GENE3D), PTHR32044 (PANTHER), PTHR32044:SF0 (PANTHER), PF13641 (PFAM), SignalP-NN(euk) (SIGNALP), tmhmm (TMHMM), SSF53448 (SUPERFAMILY)
Subcluster2	comp25633_c0_seq4	glucomannan 4-beta-mannosyltransferase 9-like	1134	10	6.69e-147	0.872	1	F:mannan synthase activity	-	G3DSA:3.90.550.10 (GENE3D), PTHR32044 (PANTHER), PTHR32044:SF0 (PANTHER), PF13641 (PFAM), SignalP-NN(euk) (SIGNALP), tmhmm (TMHMM), SSF53448 (SUPERFAMILY)
Subcluster2	comp25633_c0_seq5	glucomannan 4-beta-mannosyltransferase 9-like	1052	10	7.26e-115	0.745	1	F:mannan synthase activity		G3DSA:3.90.550.10 (GENE3D), PTHR32044 (PANTHER), PTHR32044:SF0 (PANTHER), PF13641 (PFAM), SignalP-NN(euk) (SIGNALP), tmhmm (TMHMM), SSF53448 (SUPERFAMILY)
Subcluster2	comp25656_c0_seq1	inositol hexakisphosphate and diphosphoinositol-pentakisphosphate kinase 1-like	3974	10	0	0.928	4	F:kinase activity; P:phosphorylation; F:acid phosphatase activity; C:plasma membrane	EC:3.1.3.2	IPR000560 (PFAM); G3DSA:3.40.50.1240 (GENE3D), PTHR12750 (PANTHER), PTHR12750:SF4 (PANTHER), tmhmm (TMHMM), SSF53254 (SUPERFAMILY), SSF56059 (SUPERFAMILY)
Subcluster2	comp25656_c0_seq2	inositol hexakisphosphate and diphosphoinositol-pentakisphosphate kinase 1-like	3703	10	0	0.925	2	C:plasma membrane; F:acid phosphatase activity	EC:3.1.3.2	IPR000560 (PFAM); G3DSA:3.40.50.1240 (GENE3D), PTHR12750 (PANTHER), PTHR12750:SF4 (PANTHER), SSF53254 (SUPERFAMILY), SSF56059 (SUPERFAMILY)
Subcluster2	comp25656_c0_seq3	inositol hexakisphosphate and diphosphoinositol-pentakisphosphate kinase 1-like	2200	10	0	0.906	4	F:kinase activity; P:phosphorylation; F:acid phosphatase activity; C:plasma membrane	EC:3.1.3.2	IPR000560 (PFAM); PTHR12750 (PANTHER), PTHR12750:SF4 (PANTHER), SSF53254 (SUPERFAMILY)
Subcluster2	comp25656_c0_seq4	inositol hexakisphosphate and diphosphoinositol-pentakisphosphate kinase-like	2471	10	0	0.903	4	F:kinase activity; P:phosphorylation; F:acid phosphatase activity; C:plasma membrane	EC:3.1.3.2	IPR000560 (PFAM); PTHR12750 (PANTHER), PTHR12750:SF4 (PANTHER), tmhmm (TMHMM), SSF53254 (SUPERFAMILY)
Subcluster2	comp25661_c0_seq1	e3 ubiquitin-protein ligase rma1h1-like	834	10	2.73e-92	0.677	12	P:proteasomal ubiquitin-dependent protein catabolic process; F:zinc ion binding; P:response to water deprivation; C:integral to membrane; P:response to cold; P:response to wounding; F:ubiquitin-protein ligase activity; P:response to osmotic stress; P:protein ubiquitination; F:protein binding; P:response to ethylene stimulus; C:endoplasmic reticulum membrane	EC:6.3.2.19	IPR001841 (SMART); IPR013083 (G3DSA:3.30.40.GENE3D); IPR017907 (PROSITE); PTHR12313 (PANTHER), PF13923 (PFAM), SSF57850 (SUPERFAMILY)
Subcluster2	comp25661_c0_seq2	e3 ubiquitin-protein ligase rma1h1-like	1128	10	5.04e-97	0.649	11	P:proteasomal ubiquitin-dependent protein catabolic process; P:response to water deprivation; F:metal ion binding; P:response to cold; P:response to wounding; F:ubiquitin-protein ligase activity; P:response to osmotic stress; P:protein ubiquitination; F:protein binding; P:response to ethylene stimulus; C:endoplasmic reticulum membrane	EC:6.3.2.19	SignalP-NN(euk) (SIGNALP), tmhmm (TMHMM)
Subcluster2	comp25661_c0_seq3	e3 ubiquitin-protein ligase rma1h1-like	799	10	6.25e-93	0.674	12	P:proteasomal ubiquitin-dependent protein catabolic process; F:zinc ion binding; P:response to water deprivation; C:integral to membrane; P:response to cold; P:response to wounding; F:ubiquitin-protein ligase activity; P:response to osmotic stress; P:protein ubiquitination; F:protein binding; P:response to ethylene stimulus; C:endoplasmic reticulum membrane	EC:6.3.2.19	IPR001841 (SMART); IPR013083 (G3DSA:3.30.40.GENE3D); IPR017907 (PROSITE); PTHR12313 (PANTHER), PF13923 (PFAM), SignalP-NN(euk) (SIGNALP), SSF57850 (SUPERFAMILY)
Subcluster2	comp25661_c0_seq4	e3 ubiquitin-protein ligase rma1h1-like	682	10	7.11e-55	0.631	10	P:proteasomal ubiquitin-dependent protein catabolic process; P:response to water deprivation; P:response to cold; P:response to wounding; F:ubiquitin-protein ligase activity; P:response to osmotic stress; P:protein ubiquitination; F:protein binding; P:response to ethylene stimulus; C:endoplasmic reticulum membrane	EC:6.3.2.19	SignalP-NN(euk) (SIGNALP), tmhmm (TMHMM)
Subcluster2	comp25661_c0_seq5	e3 ubiquitin-protein ligase rma1h1-like	844	10	3.04e-92	0.677	12	P:proteasomal ubiquitin-dependent protein catabolic process; F:zinc ion binding; P:response to water deprivation; C:integral to membrane; P:response to cold; P:response to wounding; F:ubiquitin-protein ligase activity; P:response to osmotic stress; P:protein ubiquitination; F:protein binding; P:response to ethylene stimulus; C:endoplasmic reticulum membrane	EC:6.3.2.19	IPR001841 (SMART); IPR013083 (G3DSA:3.30.40.GENE3D); IPR017907 (PROSITE); PTHR12313 (PANTHER), PF13923 (PFAM), SSF57850 (SUPERFAMILY)
Subcluster2	comp25661_c0_seq6	e3 ubiquitin-protein ligase rma1h1-like	1147	10	1.85e-101	0.655	11	P:proteasomal ubiquitin-dependent protein catabolic process; P:response to water deprivation; F:metal ion binding; P:response to cold; P:response to wounding; F:ubiquitin-protein ligase activity; P:response to osmotic stress; P:protein ubiquitination; F:protein binding; P:response to ethylene stimulus; C:endoplasmic reticulum membrane	EC:6.3.2.19	SignalP-NN(euk) (SIGNALP), tmhmm (TMHMM)
Subcluster2	comp25744_c0_seq1	interactor of constitutive active rops 3-like	2395	10	0	0.792	0	-		SignalP-NN(euk) (SIGNALP), tmhmm (TMHMM)
Subcluster2	comp25744_c0_seq2	interactor of constitutive active rops 3-like	2463	10	0	0.792	0	-		SignalP-NN(euk) (SIGNALP), tmhmm (TMHMM)
Subcluster2	comp25744_c0_seq3	interactor of constitutive active rops 3-like	2370	10	0	0.792	0	-		SignalP-NN(euk) (SIGNALP), tmhmm (TMHMM)
Subcluster2	comp25744_c0_seq4	interactor of constitutive active rops 3-like	2434	10	0	0.792	0	-		SignalP-NN(euk) (SIGNALP), tmhmm (TMHMM)
Subcluster2	comp25762_c0_seq1	alpha-glucosidase yihq	2533	10	0	0.843	3	F:maltose alpha-glucosidase activity; F:carbohydrate binding; P:carbohydrate metabolic process	EC:3.2.1.20	IPR000322 (PANTHER); IPR011013 (SUPERFAMILY); IPR017853 (SUPERFAMILY); PTHR22762:SF5 (PANTHER), tmhmm (TMHMM)
Subcluster2	comp25762_c0_seq10	alpha-glucosidase yihq	2668	10	0	0.902	3	F:maltose alpha-glucosidase activity; F:carbohydrate binding; P:carbohydrate metabolic process	EC:3.2.1.20	IPR000322 (PANTHER); IPR017853 (SUPERFAMILY); PTHR22762:SF5 (PANTHER), tmhmm (TMHMM)
Subcluster2	comp25762_c0_seq11	alpha-glucosidase yihq	2434	10	0	0.899	3	F:maltose alpha-glucosidase activity; F:carbohydrate binding; P:carbohydrate metabolic process	EC:3.2.1.20	IPR000322 (PANTHER); IPR017853 (SUPERFAMILY); PTHR22762:SF5 (PANTHER), SSF51011 (SUPERFAMILY)
Subcluster2	comp25762_c0_seq12	alpha-glucosidase yihq	2552	10	0	0.899	3	F:maltose alpha-glucosidase activity; F:carbohydrate binding; P:carbohydrate metabolic process	EC:3.2.1.20	IPR000322 (PANTHER); IPR017853 (SUPERFAMILY); PTHR22762:SF5 (PANTHER), SSF51011 (SUPERFAMILY)
Subcluster2	comp25762_c0_seq13	alpha-glucosidase yihq	2281	10	0	0.898	3	F:maltose alpha-glucosidase activity; F:carbohydrate binding; P:carbohydrate metabolic process	EC:3.2.1.20	IPR000322 (PANTHER); IPR013785 (G3DSA:3.20.20.GENE3D); IPR017853 (SUPERFAMILY); PTHR22762:SF5 (PANTHER), tmhmm (TMHMM)
Subcluster2	comp25762_c0_seq14	alpha-glucosidase yihq	2715	10	0	0.902	3	F:maltose alpha-glucosidase activity; F:carbohydrate binding; P:carbohydrate metabolic process	EC:3.2.1.20	IPR000322 (PANTHER); IPR017853 (SUPERFAMILY); PTHR22762:SF5 (PANTHER), tmhmm (TMHMM)
Subcluster2	comp25762_c0_seq15	alpha-glucosidase yihq	915	10	2.24e-34	0.787	2	F:alpha-glucosidase activity; P:metabolic process	EC:3.2.1.20	IPR000322 (PANTHER); PTHR22762:SF5 (PANTHER)
Subcluster2	comp25762_c0_seq16	alpha-glucosidase yihq	2165	10	0	0.898	3	F:maltose alpha-glucosidase activity; F:carbohydrate binding; P:carbohydrate metabolic process	EC:3.2.1.20	IPR000322 (PANTHER); IPR017853 (SUPERFAMILY); PTHR22762:SF5 (PANTHER), SSF51011 (SUPERFAMILY)
Subcluster2	comp25762_c0_seq17	alpha-glucosidase yihq	2417	10	0	0.854	3	F:maltose alpha-glucosidase activity; F:carbohydrate binding; P:carbohydrate metabolic process	EC:3.2.1.20	IPR000322 (PANTHER); IPR011013 (SUPERFAMILY); IPR017853 (SUPERFAMILY); PTHR22762:SF5 (PANTHER), SSF51011 (SUPERFAMILY)
Subcluster2	comp25762_c0_seq18	alpha-glucosidase yihq	2368	10	0	0.899	3	F:maltose alpha-glucosidase activity; F:carbohydrate binding; P:carbohydrate metabolic process	EC:3.2.1.20	IPR000322 (PANTHER); IPR013785 (G3DSA:3.20.20.GENE3D); IPR017853 (SUPERFAMILY); PTHR22762:SF5 (PANTHER), tmhmm (TMHMM)
Subcluster2	comp25762_c0_seq19	alpha-glucosidase yihq	2550	10	0	0.902	3	F:maltose alpha-glucosidase activity; F:carbohydrate binding; P:carbohydrate metabolic process	EC:3.2.1.20	IPR000322 (PANTHER); IPR017853 (SUPERFAMILY); PTHR22762:SF5 (PANTHER), tmhmm (TMHMM)
Subcluster2	comp25762_c0_seq2	alpha-glucosidase yihq	2347	10	0	0.899	3	F:maltose alpha-glucosidase activity; F:carbohydrate binding; P:carbohydrate metabolic process	EC:3.2.1.20	IPR000322 (PANTHER); IPR017853 (SUPERFAMILY); PTHR22762:SF5 (PANTHER), SSF51011 (SUPERFAMILY)
Subcluster2	comp25762_c0_seq20	alpha-glucosidase yihq	2463	10	0	0.902	3	F:maltose alpha-glucosidase activity; F:carbohydrate binding; P:carbohydrate metabolic process	EC:3.2.1.20	IPR000322 (PANTHER); IPR017853 (SUPERFAMILY); PTHR22762:SF5 (PANTHER), tmhmm (TMHMM)
Subcluster2	comp25762_c0_seq3	alpha-glucosidase yihq	2486	10	0	0.899	3	F:maltose alpha-glucosidase activity; F:carbohydrate binding; P:carbohydrate metabolic process	EC:3.2.1.20	IPR000322 (PANTHER); IPR013785 (G3DSA:3.20.20.GENE3D); IPR017853 (SUPERFAMILY); PTHR22762:SF5 (PANTHER), tmhmm (TMHMM)
Subcluster2	comp25762_c0_seq4	alpha-glucosidase yihq	2370	10	0	0.898	3	F:maltose alpha-glucosidase activity; F:carbohydrate binding; P:carbohydrate metabolic process	EC:3.2.1.20	IPR000322 (PANTHER); IPR017853 (SUPERFAMILY); PTHR22762:SF5 (PANTHER), SSF51011 (SUPERFAMILY)
Subcluster2	comp25762_c0_seq5	alpha-glucosidase yihq	1080	10	7.44e-143	0.791	3	F:maltose alpha-glucosidase activity; F:carbohydrate binding; P:carbohydrate metabolic process	EC:3.2.1.20	IPR000322 (PANTHER); IPR011013 (SUPERFAMILY); PTHR22762:SF5 (PANTHER)
Subcluster2	comp25762_c0_seq6	alpha-glucosidase -like	828	10	4.62e-35	0.887	3	F:carbohydrate binding; P:carbohydrate metabolic process; F:hydrolase activity, hydrolyzing O-glycosyl compounds	EC:3.2.1.0	IPR000322 (PANTHER); PTHR22762:SF5 (PANTHER)
Subcluster2	comp25762_c0_seq7	alpha-glucosidase yihq	2252	10	0	0.898	3	F:maltose alpha-glucosidase activity; F:carbohydrate binding; P:carbohydrate metabolic process	EC:3.2.1.20	IPR000322 (PANTHER); IPR017853 (SUPERFAMILY); PTHR22762:SF5 (PANTHER), SSF51011 (SUPERFAMILY)
Subcluster2	comp25762_c0_seq8	alpha-glucosidase yihq	2599	10	0	0.899	3	F:maltose alpha-glucosidase activity; F:carbohydrate binding; P:carbohydrate metabolic process	EC:3.2.1.20	IPR000322 (PANTHER); IPR017853 (SUPERFAMILY); PTHR22762:SF5 (PANTHER), SSF51011 (SUPERFAMILY)
Subcluster2	comp25762_c0_seq9	alpha-glucosidase -like	1033	10	4.22e-54	0.741	2	F:alpha-glucosidase activity; P:metabolic process	EC:3.2.1.20	no IPS match
Subcluster2	comp25776_c0_seq1	---NA---	584	0			0	-		no IPS match
Subcluster2	comp25776_c0_seq2	---NA---	363	0			0	-		no IPS match
Subcluster2	comp25776_c0_seq3	---NA---	791	0			0	-		no IPS match
Subcluster2	comp25776_c0_seq4	structural maintenance of chromosomes protein 1a-like	787	10	1.19e-104	0.924	7	P:sister chromatid cohesion; F:ATP binding; C:chromosome; P:chromosome condensation; C:nucleus; P:DNA recombination; P:DNA repair	-	IPR003395 (PFAM); IPR027417 (SUPERFAMILY); G3DSA:3.40.50.300 (GENE3D), PTHR18937 (PANTHER), PTHR18937:SF12 (PANTHER)
Subcluster2	comp25776_c0_seq5	---NA---	287	0			0	-		no IPS match
Subcluster2	comp25776_c0_seq6	---NA---	490	0			0	-		SignalP-NN(euk) (SIGNALP)
Subcluster2	comp25776_c0_seq7	structural maintenance of chromosomes protein 1a-like	1291	10	4.55e-102	0.924	7	P:sister chromatid cohesion; F:ATP binding; C:chromosome; P:chromosome condensation; C:nucleus; P:DNA recombination; P:DNA repair	-	IPR003395 (PFAM); IPR027417 (SUPERFAMILY); G3DSA:3.40.50.300 (GENE3D), PTHR18937 (PANTHER), PTHR18937:SF12 (PANTHER)
Subcluster2	comp25789_c0_seq1	reverse transcriptase	2482	10	2.26e-49	0.515	6	F:RNA binding; P:RNA-dependent DNA replication; F:RNA-directed DNA polymerase activity; F:endonuclease activity; F:nucleic acid binding; F:ribonuclease H activity		SignalP-NN(euk) (SIGNALP), tmhmm (TMHMM)
Subcluster2	comp25789_c0_seq2	non-ltr retroelement reverse transcriptase	332	10	3.58e-26	0.691	4	F:RNA binding; P:RNA-dependent DNA replication; F:RNA-directed DNA polymerase activity; F:endonuclease activity		IPR000477 (PFAM); PTHR19446 (PANTHER), PTHR19446:SF34 (PANTHER)
Subcluster2	comp25810_c0_seq1	serine threonine-protein kinase atr-like	1714	10	1.41e-127	0.65	2	F:transferase activity, transferring phosphorus-containing groups; P:cellular metabolic process	-	no IPS match
Subcluster2	comp25810_c0_seq2	serine threonine-protein kinase atr-like	2857	10	0	0.669	2	F:transferase activity, transferring phosphorus-containing groups; P:cellular metabolic process	-	IPR011989 (G3DSA:1.25.10.GENE3D); IPR016024 (SUPERFAMILY); PTHR11139 (PANTHER), PTHR11139:SF7 (PANTHER)
Subcluster2	comp25810_c0_seq3	serine threonine-protein kinase atr-like	1822	10	2.18e-156	0.759	7	P:response to stimulus; P:DNA metabolic process; P:chromosome organization; F:phosphotransferase activity, alcohol group as acceptor; P:biological regulation; F:nucleotide binding; F:kinase activity	EC:2.7.1.0	no IPS match
Subcluster2	comp25810_c0_seq4	serine threonine-protein kinase atr-like	2601	10	0	0.661	2	F:transferase activity, transferring phosphorus-containing groups; P:cellular metabolic process	-	IPR011989 (G3DSA:1.25.10.GENE3D); IPR016024 (SUPERFAMILY); PTHR11139 (PANTHER), PTHR11139:SF7 (PANTHER)
Subcluster2	comp25810_c0_seq5	serine threonine-protein kinase atr-like	2749	10	0	0.652	2	F:transferase activity, transferring phosphorus-containing groups; P:cellular metabolic process	-	IPR011989 (G3DSA:1.25.10.GENE3D); IPR016024 (SUPERFAMILY); PTHR11139 (PANTHER), PTHR11139:SF7 (PANTHER)
Subcluster2	comp25810_c0_seq6	serine threonine-protein kinase atr-like	991	10	8.07e-161	0.682	2	F:transferase activity, transferring phosphorus-containing groups; P:cellular metabolic process	-	IPR016024 (SUPERFAMILY); PTHR11139 (PANTHER), PTHR11139:SF7 (PANTHER), SignalP-NN(euk) (SIGNALP)
Subcluster2	comp25810_c0_seq7	serine threonine-protein kinase atr-like	1759	10	0	0.663	2	F:transferase activity, transferring phosphorus-containing groups; P:cellular metabolic process	-	IPR011989 (G3DSA:1.25.10.GENE3D); IPR016024 (SUPERFAMILY); PTHR11139 (PANTHER), PTHR11139:SF7 (PANTHER)
Subcluster2	comp25810_c0_seq8	serine threonine-protein kinase atr-like	2709	10	0	0.695	5	P:response to stimulus; F:transferase activity, transferring phosphorus-containing groups; P:DNA metabolic process; P:chromosome organization; P:biological regulation	-	IPR011989 (G3DSA:1.25.10.GENE3D); IPR016024 (SUPERFAMILY); PTHR11139 (PANTHER), PTHR11139:SF7 (PANTHER)
Subcluster2	comp25818_c0_seq1	l-type lectin-domain containing receptor kinase -like	2156	10	0	0.821	7	F:receptor activity; F:carbohydrate binding; C:plasma membrane; P:cell cycle; P:protein phosphorylation; F:ATP binding; F:cyclin-dependent protein serine/threonine kinase activity	EC:2.7.11.22	IPR000719 (PFAM); IPR001220 (PFAM); IPR002290 (SMART); IPR008271 (PROSITE); IPR008985 (SUPERFAMILY); IPR011009 (SUPERFAMILY); IPR013320 (G3DSA:2.60.120.GENE3D); IPR017441 (PROSITE); IPR020635 (SMART); G3DSA:1.10.510.10 (GENE3D), G3DSA:3.30.200.20 (GENE3D), PTHR24420 (PANTHER), PTHR24420:SF169 (PANTHER), SignalP-NN(euk) (SIGNALP), tmhmm (TMHMM)
Subcluster2	comp25818_c0_seq2	l-type lectin-domain containing receptor kinase -like	607	10	8.95e-53	0.893	7	F:receptor activity; F:carbohydrate binding; C:plasma membrane; P:cell cycle; P:protein phosphorylation; F:ATP binding; F:cyclin-dependent protein serine/threonine kinase activity	EC:2.7.11.22	IPR001220 (PFAM); IPR008985 (SUPERFAMILY); IPR013320 (G3DSA:2.60.120.GENE3D); SignalP-NN(euk) (SIGNALP), tmhmm (TMHMM)
Subcluster2	comp25818_c0_seq3	l-type lectin-domain containing receptor kinase -like	2369	10	0	0.815	7	F:receptor activity; F:carbohydrate binding; C:plasma membrane; P:cell cycle; P:protein phosphorylation; F:ATP binding; F:cyclin-dependent protein serine/threonine kinase activity	EC:2.7.11.22	IPR000719 (PFAM); IPR001220 (PFAM); IPR002290 (SMART); IPR008271 (PROSITE); IPR008985 (SUPERFAMILY); IPR011009 (SUPERFAMILY); IPR013320 (G3DSA:2.60.120.GENE3D); IPR017441 (PROSITE); IPR020635 (SMART); G3DSA:1.10.510.10 (GENE3D), G3DSA:3.30.200.20 (GENE3D), PTHR24420 (PANTHER), PTHR24420:SF169 (PANTHER), SignalP-NN(euk) (SIGNALP), tmhmm (TMHMM)
Subcluster2	comp25833_c0_seq1	PREDICTED: uncharacterized protein LOC101249054	2931	10	7.25e-152	0.635	1	F:binding	-	IPR004332 (PFAM); PTHR31973 (PANTHER), PTHR31973:SF0 (PANTHER)
Subcluster2	comp25876_c0_seq1	cyclin a2	791	10	1.87e-71	0.893	14	P:response to misfolded protein; P:proteasomal ubiquitin-dependent protein catabolic process; F:protein kinase binding; P:regulation of G2/M transition of mitotic cell cycle; P:cell proliferation; P:regulation of unidimensional cell growth; P:regulation of cyclin-dependent protein serine/threonine kinase activity; P:trichome morphogenesis; P:DNA endoreduplication; F:cyclin-dependent protein serin…	-	no IPS match
Subcluster2	comp25876_c0_seq2	cyclin a2	759	7	1.49e-97	0.6014	4	P:cell division; F:protein kinase binding; P:regulation of cyclin-dependent protein serine/threonine kinase activity; C:nucleus	-	no IPS match
Subcluster2	comp25876_c0_seq3	cyclin a2	997	6	2.65e-96	0.6233	4	F:protein kinase binding; C:nucleus; P:regulation of cyclin-dependent protein serine/threonine kinase activity; P:cell division	-	no IPS match
Subcluster2	comp25876_c0_seq4	cyclin a2	1754	10	0	0.719	4	F:protein kinase binding; C:nucleus; P:regulation of cyclin-dependent protein serine/threonine kinase activity; P:cell division	-	IPR004367 (PFAM); IPR006671 (PFAM); IPR013763 (G3DSA:1.10.472.GENE3D); IPR014400 (PIR); PTHR10177 (PANTHER), PTHR10177:SF99 (PANTHER)
Subcluster2	comp25892_c0_seq1	probable sucrose-phosphate synthase 4-like	4308	10	0	0.865	4	F:sucrose-phosphate synthase activity; P:biosynthetic process; C:plasma membrane; P:sucrose metabolic process	EC:2.4.1.14	IPR001296 (PFAM); IPR006380 (PFAM); IPR023214 (G3DSA:3.40.50.GENE3D); PTHR12526 (PANTHER), PTHR12526:SF56 (PANTHER), SSF53756 (SUPERFAMILY)
Subcluster2	comp25892_c0_seq10	probable sucrose-phosphate synthase 4-like	4776	10	0	0.922	3	F:sucrose-phosphate synthase activity; P:biosynthetic process; P:sucrose metabolic process	EC:2.4.1.14	IPR006380 (PFAM); IPR023214 (G3DSA:3.40.50.GENE3D); PTHR12526 (PANTHER), PTHR12526:SF56 (PANTHER), SSF53756 (SUPERFAMILY)
Subcluster2	comp25892_c0_seq11	probable sucrose-phosphate synthase 4-like	4896	10	0	0.918	3	F:sucrose-phosphate synthase activity; P:biosynthetic process; P:sucrose metabolic process	EC:2.4.1.14	IPR006380 (PFAM); IPR023214 (G3DSA:3.40.50.GENE3D); PTHR12526 (PANTHER), PTHR12526:SF56 (PANTHER), SSF53756 (SUPERFAMILY)
Subcluster2	comp25892_c0_seq12	probable sucrose-phosphate synthase 4-like	4188	10	0	0.867	4	F:sucrose-phosphate synthase activity; P:biosynthetic process; C:plasma membrane; P:sucrose metabolic process	EC:2.4.1.14	IPR001296 (PFAM); IPR006380 (PFAM); G3DSA:3.40.50.2000 (GENE3D), PTHR12526 (PANTHER), PTHR12526:SF56 (PANTHER), SSF53756 (SUPERFAMILY)
Subcluster2	comp25892_c0_seq13	probable sucrose-phosphate synthase 4-like	4301	10	0	0.873	4	F:sucrose-phosphate synthase activity; P:biosynthetic process; C:plasma membrane; P:sucrose metabolic process	EC:2.4.1.14	IPR001296 (PFAM); G3DSA:3.40.50.2000 (GENE3D), PTHR12526 (PANTHER), PTHR12526:SF56 (PANTHER), PF13579 (PFAM), SSF53756 (SUPERFAMILY)
Subcluster2	comp25892_c0_seq14	probable sucrose-phosphate synthase 4-like	4611	10	0	0.865	4	F:sucrose-phosphate synthase activity; P:biosynthetic process; C:plasma membrane; P:sucrose metabolic process	EC:2.4.1.14	IPR006380 (PFAM); IPR023214 (G3DSA:3.40.50.GENE3D); PTHR12526 (PANTHER), PTHR12526:SF56 (PANTHER), SSF53756 (SUPERFAMILY)
Subcluster2	comp25892_c0_seq15	probable sucrose-phosphate synthase 4-like	4498	10	0	0.827	4	F:sucrose-phosphate synthase activity; P:biosynthetic process; C:plasma membrane; P:sucrose metabolic process	EC:2.4.1.14	IPR001296 (PFAM); IPR006380 (PFAM); IPR023214 (G3DSA:3.40.50.GENE3D); PTHR12526 (PANTHER), PTHR12526:SF56 (PANTHER), SSF53756 (SUPERFAMILY)
Subcluster2	comp25892_c0_seq16	probable sucrose-phosphate synthase 4-like	4801	10	0	0.81	4	F:sucrose-phosphate synthase activity; P:biosynthetic process; C:plasma membrane; P:sucrose metabolic process	EC:2.4.1.14	IPR006380 (PFAM); IPR023214 (G3DSA:3.40.50.GENE3D); PTHR12526 (PANTHER), PTHR12526:SF56 (PANTHER), SSF53756 (SUPERFAMILY)
Subcluster2	comp25892_c0_seq2	probable sucrose-phosphate synthase 4-like	5086	10	0	0.81	4	F:sucrose-phosphate synthase activity; P:biosynthetic process; C:plasma membrane; P:sucrose metabolic process	EC:2.4.1.14	IPR006380 (PFAM); IPR023214 (G3DSA:3.40.50.GENE3D); PTHR12526 (PANTHER), PTHR12526:SF56 (PANTHER), SSF53756 (SUPERFAMILY)
Subcluster2	comp25892_c0_seq3	probable sucrose-phosphate synthase 4-like	4783	10	0	0.827	4	F:sucrose-phosphate synthase activity; P:biosynthetic process; C:plasma membrane; P:sucrose metabolic process	EC:2.4.1.14	IPR001296 (PFAM); IPR006380 (PFAM); IPR023214 (G3DSA:3.40.50.GENE3D); PTHR12526 (PANTHER), PTHR12526:SF56 (PANTHER), SSF53756 (SUPERFAMILY)
Subcluster2	comp25892_c0_seq4	probable sucrose-phosphate synthase 4-like	4586	10	0	0.931	4	F:sucrose-phosphate synthase activity; P:biosynthetic process; C:plasma membrane; P:sucrose metabolic process	EC:2.4.1.14	IPR006380 (PFAM); IPR023214 (G3DSA:3.40.50.GENE3D); PTHR12526 (PANTHER), PTHR12526:SF56 (PANTHER), SSF53756 (SUPERFAMILY)
Subcluster2	comp25892_c0_seq5	probable sucrose-phosphate synthase 4-like	4473	10	0	0.867	4	F:sucrose-phosphate synthase activity; P:biosynthetic process; C:plasma membrane; P:sucrose metabolic process	EC:2.4.1.14	IPR001296 (PFAM); IPR006380 (PFAM); G3DSA:3.40.50.2000 (GENE3D), PTHR12526 (PANTHER), PTHR12526:SF56 (PANTHER), SSF53756 (SUPERFAMILY)
Subcluster2	comp25892_c0_seq6	probable sucrose-phosphate synthase 4-like	4491	10	0	0.922	3	F:sucrose-phosphate synthase activity; P:biosynthetic process; P:sucrose metabolic process	EC:2.4.1.14	IPR006380 (PFAM); IPR023214 (G3DSA:3.40.50.GENE3D); PTHR12526 (PANTHER), PTHR12526:SF56 (PANTHER), SSF53756 (SUPERFAMILY)
Subcluster2	comp25892_c0_seq7	probable sucrose-phosphate synthase 4-like	4593	10	0	0.855	4	F:sucrose-phosphate synthase activity; P:biosynthetic process; C:plasma membrane; P:sucrose metabolic process	EC:2.4.1.14	IPR001296 (PFAM); IPR006380 (PFAM); IPR023214 (G3DSA:3.40.50.GENE3D); PTHR12526 (PANTHER), PTHR12526:SF56 (PANTHER), SSF53756 (SUPERFAMILY)
Subcluster2	comp25892_c0_seq8	probable sucrose-phosphate synthase 4-like	3998	10	0	0.848	4	F:sucrose-phosphate synthase activity; P:biosynthetic process; C:plasma membrane; P:sucrose metabolic process	EC:2.4.1.14	IPR001296 (PFAM); IPR006380 (PFAM); IPR012819 (TIGRFAMs); G3DSA:3.40.50.2000 (GENE3D), PTHR12526 (PANTHER), PTHR12526:SF56 (PANTHER), PF13579 (PFAM), SSF53756 (SUPERFAMILY)
Subcluster2	comp25892_c0_seq9	probable sucrose-phosphate synthase 4-like	4283	10	0	0.873	4	F:sucrose-phosphate synthase activity; P:biosynthetic process; C:plasma membrane; P:sucrose metabolic process	EC:2.4.1.14	IPR001296 (PFAM); IPR006380 (PFAM); IPR012819 (TIGRFAMs); G3DSA:3.40.50.2000 (GENE3D), PTHR12526 (PANTHER), PTHR12526:SF56 (PANTHER), PF13579 (PFAM), SSF53756 (SUPERFAMILY)
Subcluster2	comp25904_c0_seq1	peroxidase 73-like	1249	10	0	0.864	6	F:heme binding; P:response to salt stress; C:cytoplasm; F:peroxidase activity; P:oxidation-reduction process; P:response to oxidative stress	EC:1.11.1.7	IPR000823 (PRINTS); IPR002016 (PRINTS); IPR010255 (SUPERFAMILY); IPR019793 (PROSITE); IPR019794 (PROSITE); G3DSA:1.10.420.10 (GENE3D), G3DSA:1.10.520.10 (GENE3D), PTHR31517 (PANTHER), SignalP-NN(euk) (SIGNALP)
Subcluster2	comp25904_c0_seq2	peroxidase 73-like	1325	10	0	0.872	6	F:heme binding; P:response to salt stress; C:cytoplasm; F:peroxidase activity; P:oxidation-reduction process; P:response to oxidative stress	EC:1.11.1.7	IPR000823 (PRINTS); IPR002016 (PRINTS); IPR010255 (SUPERFAMILY); IPR019793 (PROSITE); IPR019794 (PROSITE); G3DSA:1.10.420.10 (GENE3D), G3DSA:1.10.520.10 (GENE3D), PTHR31517 (PANTHER), SignalP-NN(euk) (SIGNALP)
Subcluster2	comp25962_c0_seq1	vacuolar protein sorting-associated	2132	10	0	0.67	4	P:anatomical structure development; P:cellular macromolecule metabolic process; P:regulation of organelle organization; P:xylan metabolic process	-	IPR026854 (PFAM); PTHR25806 (PANTHER), PTHR25806:SF9 (PANTHER)
Subcluster2	comp25962_c0_seq2	vacuolar protein sorting-associated	3126	10	0	0.596	3	P:primary metabolic process; ; P:macromolecule metabolic process	-	IPR026854 (PFAM); PTHR25806 (PANTHER), PTHR25806:SF9 (PANTHER)
Subcluster2	comp25972_c0_seq1	cytochrome p450 82a3-like	1652	10	0	0.748	3	F:oxidoreductase activity, acting on paired donors, with incorporation or reduction of molecular oxygen; F:iron ion binding; F:monooxygenase activity	-	IPR001128 (PRINTS); IPR002401 (PRINTS); IPR017972 (PROSITE); PTHR24298 (PANTHER), SignalP-NN(euk) (SIGNALP), tmhmm (TMHMM)
Subcluster2	comp26004_c0_seq1	ac090485_10 retroelement	368	3	3.25e-13	0.66	3	P:DNA metabolic process; F:nucleic acid binding; F:catalytic activity	-	PTHR10178 (PANTHER), PTHR10178:SF14 (PANTHER)
Subcluster2	comp26004_c0_seq2	retrotransposon expressed	1419	10	8.44e-174	0.691	10	F:integrase activity; F:RNA-directed DNA polymerase activity; P:chromatin assembly or disassembly; F:DNA binding; F:chromatin binding; P:RNA-dependent DNA replication; F:RNA binding; F:aspartic-type endopeptidase activity; P:proteolysis; P:DNA recombination	EC:2.7.7.49; EC:3.4.23.0	PTHR10178 (PANTHER), PTHR10178:SF14 (PANTHER), SSF56672 (SUPERFAMILY)
Subcluster2	comp26004_c0_seq3	ac090485_10 retroelement	337	3	2.44e-13	0.66	3	P:DNA metabolic process; F:nucleic acid binding; F:catalytic activity	-	PTHR10178 (PANTHER), PTHR10178:SF14 (PANTHER)
Subcluster2	comp26035_c0_seq1	protein breast cancer susceptibility 1 homolog	825	10	1e-92	0.579	1	F:binding	-	IPR001841 (SMART); IPR013083 (G3DSA:3.30.40.GENE3D); IPR017907 (PROSITE); PTHR24103 (PANTHER), PTHR24103:SF54 (PANTHER), PF13923 (PFAM), SSF57850 (SUPERFAMILY)
Subcluster2	comp26035_c0_seq2	protein breast cancer susceptibility 1 homolog	2057	10	0	0.723	1	F:binding	-	IPR001357 (G3DSA:3.40.50.GENE3D); IPR001841 (SMART); IPR001965 (SMART); IPR013083 (G3DSA:3.30.40.GENE3D); IPR017907 (PROSITE); PTHR24171 (PANTHER), PTHR24171:SF0 (PANTHER), PF13771 (PFAM), PF13923 (PFAM), SSF57850 (SUPERFAMILY)
Subcluster2	comp26035_c0_seq3	protein breast cancer susceptibility 1 homolog	433	3	4.35e-30	0.7133	0	-		no IPS match
Subcluster2	comp26035_c0_seq4	protein breast cancer susceptibility 1 homolog	978	10	3.48e-144	0.611	1	F:binding	-	IPR001841 (SMART); IPR013083 (G3DSA:3.30.40.GENE3D); IPR017907 (PROSITE); PTHR24103 (PANTHER), PTHR24103:SF54 (PANTHER), PF13923 (PFAM), SSF57850 (SUPERFAMILY)
Subcluster2	comp26035_c0_seq5	protein breast cancer susceptibility 1 homolog	838	10	5.06e-81	0.733	11	P:chromatin modification; P:DNA recombination; P:DNA repair; P:cell cycle; P:regulation of gene expression; P:DNA replication; F:DNA binding; P:regulation of meristem structural organization; P:leaf development; P:regulation of cellular process; P:macromolecule methylation	-	IPR001357 (G3DSA:3.40.50.GENE3D); PTHR24171 (PANTHER), PTHR24171:SF0 (PANTHER), SignalP-NN(euk) (SIGNALP)
Subcluster2	comp26035_c0_seq6	protein breast cancer susceptibility 1 homolog	2028	10	0	0.653	1	F:binding	-	IPR001357 (G3DSA:3.40.50.GENE3D); PTHR24171 (PANTHER), PTHR24171:SF0 (PANTHER), PF13771 (PFAM)
Subcluster2	comp26046_c0_seq1	probable leucine-rich repeat receptor-like serine threonine-protein kinase at5g15730-like	1084	10	9.54e-126	0.755	4	F:ATP binding; P:activation of MAPKK activity; F:MAP kinase kinase kinase activity; P:MAPK cascade	EC:2.7.11.25	IPR000719 (PROFILE); IPR001245 (PFAM); IPR011009 (SUPERFAMILY); IPR013320 (G3DSA:2.60.120.GENE3D); IPR020635 (SMART); G3DSA:1.10.510.10 (GENE3D), G3DSA:3.30.200.20 (GENE3D), PTHR24420 (PANTHER), PTHR24420:SF334 (PANTHER), SignalP-NN(euk) (SIGNALP), tmhmm (TMHMM)
Subcluster2	comp26046_c0_seq2	probable leucine-rich repeat receptor-like serine threonine-protein kinase at5g15730-like	781	10	2.68e-53	0.742	3	P:protein phosphorylation; F:protein serine/threonine kinase activity; P:regulation of cellular process	EC:2.7.11.0	no IPS match
Subcluster2	comp26046_c0_seq3	probable leucine-rich repeat receptor-like serine threonine-protein kinase at5g15730-like	1704	10	0	0.835	4	F:ATP binding; P:activation of MAPKK activity; F:MAP kinase kinase kinase activity; P:MAPK cascade	EC:2.7.11.25	IPR000719 (PROFILE); IPR001245 (PFAM); IPR002290 (SMART); IPR008271 (PROSITE); IPR011009 (SUPERFAMILY); IPR013320 (G3DSA:2.60.120.GENE3D); IPR020635 (SMART); G3DSA:1.10.510.10 (GENE3D), G3DSA:3.30.200.20 (GENE3D), PTHR24420 (PANTHER), PTHR24420:SF334 (PANTHER), SignalP-NN(euk) (SIGNALP), tmhmm (TMHMM)
Subcluster2	comp26046_c0_seq4	probable leucine-rich repeat receptor-like serine threonine-protein kinase at5g15730-like	981	10	4.34e-148	0.853	4	F:ATP binding; P:activation of MAPKK activity; F:MAP kinase kinase kinase activity; P:MAPK cascade	EC:2.7.11.25	IPR000719 (PROFILE); IPR001245 (PFAM); IPR011009 (SUPERFAMILY); IPR013320 (G3DSA:2.60.120.GENE3D); IPR020635 (SMART); G3DSA:1.10.510.10 (GENE3D), G3DSA:3.30.200.20 (GENE3D), PTHR24420 (PANTHER), PTHR24420:SF334 (PANTHER), SignalP-NN(euk) (SIGNALP), tmhmm (TMHMM)
Subcluster2	comp26046_c0_seq5	probable leucine-rich repeat receptor-like serine threonine-protein kinase at5g15730-like	1149	10	4.85e-73	0.76	4	F:ATP binding; P:activation of MAPKK activity; F:MAP kinase kinase kinase activity; P:MAPK cascade	EC:2.7.11.25	no IPS match
Subcluster2	comp26046_c0_seq6	probable leucine-rich repeat receptor-like serine threonine-protein kinase at5g15730-like	716	10	2.04e-105	0.745	4	F:ATP binding; P:activation of MAPKK activity; F:MAP kinase kinase kinase activity; P:MAPK cascade	EC:2.7.11.25	IPR000719 (PROFILE); IPR001245 (PFAM); IPR011009 (SUPERFAMILY); IPR013320 (G3DSA:2.60.120.GENE3D); IPR020635 (SMART); G3DSA:1.10.510.10 (GENE3D), G3DSA:3.30.200.20 (GENE3D), PTHR24420 (PANTHER), PTHR24420:SF334 (PANTHER)
Subcluster2	comp26046_c0_seq7	probable leucine-rich repeat receptor-like serine threonine-protein kinase at5g15730-like	1336	10	0	0.832	4	F:ATP binding; P:activation of MAPKK activity; F:MAP kinase kinase kinase activity; P:MAPK cascade	EC:2.7.11.25	IPR000719 (PROFILE); IPR001245 (PFAM); IPR002290 (SMART); IPR008271 (PROSITE); IPR011009 (SUPERFAMILY); IPR020635 (SMART); G3DSA:1.10.510.10 (GENE3D), G3DSA:3.30.200.20 (GENE3D), PTHR24420 (PANTHER), PTHR24420:SF334 (PANTHER)
Subcluster2	comp26049_c0_seq1	---NA---	893	0			0	-		no IPS match
Subcluster2	comp26049_c0_seq10	---NA---	524	0			0	-		no IPS match
Subcluster2	comp26049_c0_seq2	---NA---	736	0			0	-		no IPS match
Subcluster2	comp26049_c0_seq3	---NA---	871	0			0	-		no IPS match
Subcluster2	comp26049_c0_seq4	---NA---	706	0			0	-		no IPS match
Subcluster2	comp26049_c0_seq5	---NA---	758	0			0	-		no IPS match
Subcluster2	comp26049_c0_seq6	---NA---	728	0			0	-		no IPS match
Subcluster2	comp26049_c0_seq7	---NA---	778	0			0	-		no IPS match
Subcluster2	comp26049_c0_seq8	---NA---	829	0			0	-		no IPS match
Subcluster2	comp26049_c0_seq9	---NA---	756	0			0	-		no IPS match
Subcluster2	comp26084_c0_seq1	e3 ubiquitin-protein ligase lin-1-like	4541	10	0	0.744	0	-		IPR001680 (PFAM); IPR015943 (G3DSA:2.130.10.GENE3D); IPR016024 (SUPERFAMILY); IPR017986 (PROFILE); IPR019775 (PROSITE); PTHR22844 (PANTHER)
Subcluster2	comp26084_c0_seq2	e3 ubiquitin-protein ligase lin-1-like	4528	10	0	0.716	0	-		IPR001680 (PFAM); IPR015943 (G3DSA:2.130.10.GENE3D); IPR016024 (SUPERFAMILY); IPR017986 (PROFILE); IPR019775 (PROSITE); PTHR19855 (PANTHER)
Subcluster2	comp26084_c0_seq3	e3 ubiquitin-protein ligase lin-1-like	4600	10	0	0.703	0	-		IPR001680 (PFAM); IPR015943 (G3DSA:2.130.10.GENE3D); IPR016024 (SUPERFAMILY); IPR017986 (PROFILE); IPR019775 (PROSITE); PTHR19855 (PANTHER)
Subcluster2	comp26084_c0_seq4	e3 ubiquitin-protein ligase lin-1-like	4613	10	0	0.727	0	-		IPR001680 (PFAM); IPR015943 (G3DSA:2.130.10.GENE3D); IPR016024 (SUPERFAMILY); IPR017986 (PROFILE); IPR019775 (PROSITE); PTHR22844 (PANTHER)
Subcluster2	comp26104_c0_seq1	atp-dependent dna helicase ddm1-like	453	10	3.7e-43	0.662	9	P:cellular macromolecule metabolic process; F:nucleoside-triphosphatase activity; P:negative regulation of macromolecule metabolic process; P:covalent chromatin modification; P:macromolecule modification; P:regulation of nucleobase-containing compound metabolic process; P:negative regulation of cellular metabolic process; F:binding; P:regulation of gene expression, epigenetic	EC:3.6.1.15	PTHR10799 (PANTHER), PTHR10799:SF165 (PANTHER)
Subcluster2	comp26104_c0_seq2	atp-dependent dna helicase ddm1-like	429	10	1.13e-72	0.895	14	P:methylation-dependent chromatin silencing; P:negative regulation of histone H4 acetylation; P:maintenance of chromatin silencing; F:transferase activity; C:nucleosome; P:DNA mediated transformation; F:DNA binding; P:regulation of DNA methylation; F:ATP-dependent DNA helicase activity; P:regulation of gene expression by genetic imprinting; P:ATP catabolic process; P:transposition, RNA-mediated; …	-	IPR000330 (PFAM); IPR027417 (SUPERFAMILY); PTHR10799 (PANTHER), PTHR10799:SF165 (PANTHER)
Subcluster2	comp26104_c0_seq3	atp-dependent dna helicase ddm1-like	2599	10	0	0.872	14	P:methylation-dependent chromatin silencing; P:negative regulation of histone H4 acetylation; P:maintenance of chromatin silencing; F:transferase activity; C:nucleosome; P:DNA mediated transformation; F:DNA binding; P:regulation of DNA methylation; F:ATP-dependent DNA helicase activity; P:regulation of gene expression by genetic imprinting; P:ATP catabolic process; P:transposition, RNA-mediated; …	-	IPR000330 (PFAM); IPR001650 (PFAM); IPR014001 (SMART); IPR027417 (SUPERFAMILY); G3DSA:3.40.50.300 (GENE3D), PTHR10799 (PANTHER), PTHR10799:SF165 (PANTHER)
Subcluster2	comp26109_c1_seq1	---NA---	479	0			0	-		no IPS match
Subcluster2	comp26109_c1_seq10	---NA---	860	0			0	-		no IPS match
Subcluster2	comp26109_c1_seq11	---NA---	518	0			0	-		no IPS match
Subcluster2	comp26109_c1_seq12	---NA---	841	0			0	-		no IPS match
Subcluster2	comp26109_c1_seq13	---NA---	802	0			0	-		no IPS match
Subcluster2	comp26109_c1_seq14	---NA---	1349	0			0	-		no IPS match
Subcluster2	comp26109_c1_seq15	---NA---	811	0			0	-		no IPS match
Subcluster2	comp26109_c1_seq16	---NA---	398	0			0	-		no IPS match
Subcluster2	comp26109_c1_seq17	---NA---	1026	0			0	-		no IPS match
Subcluster2	comp26109_c1_seq18	---NA---	487	0			0	-		no IPS match
Subcluster2	comp26109_c1_seq19	---NA---	537	0			0	-		no IPS match
Subcluster2	comp26109_c1_seq2	---NA---	778	0			0	-		no IPS match
Subcluster2	comp26109_c1_seq20	---NA---	993	0			0	-		SignalP-NN(euk) (SIGNALP), tmhmm (TMHMM)
Subcluster2	comp26109_c1_seq21	---NA---	1319	0			0	-		no IPS match
Subcluster2	comp26109_c1_seq22	---NA---	1237	0			0	-		no IPS match
Subcluster2	comp26109_c1_seq23	---NA---	488	0			0	-		no IPS match
Subcluster2	comp26109_c1_seq24	---NA---	439	0			0	-		SignalP-NN(euk) (SIGNALP)
Subcluster2	comp26109_c1_seq3	---NA---	577	0			0	-		no IPS match
Subcluster2	comp26109_c1_seq4	---NA---	1228	0			0	-		no IPS match
Subcluster2	comp26109_c1_seq5	---NA---	721	0			0	-		no IPS match
Subcluster2	comp26109_c1_seq6	---NA---	996	0			0	-		no IPS match
Subcluster2	comp26109_c1_seq7	---NA---	720	0			0	-		no IPS match
Subcluster2	comp26109_c1_seq8	---NA---	1310	0			0	-		no IPS match
Subcluster2	comp26109_c1_seq9	---NA---	987	0			0	-		no IPS match
Subcluster2	comp26127_c0_seq1	structural constituent of ribosome	1169	10	2.73e-121	0.89	0	-		IPR005134 (PFAM); PTHR31721 (PANTHER), tmhmm (TMHMM)
Subcluster2	comp26149_c0_seq1	rna-binding protein 28-like	3312	10	0	0.662	1	F:nucleic acid binding	-	no IPS match
Subcluster2	comp26149_c0_seq2	rna-binding protein 28-like	3330	10	0	0.659	1	F:nucleic acid binding	-	no IPS match
Subcluster2	comp26149_c0_seq3	rna recognition motif-containing protein	2316	10	0	0.659	1	F:nucleic acid binding	-	IPR000504 (PFAM); IPR003954 (SMART); IPR012677 (G3DSA:3.30.70.GENE3D); PTHR24012 (PANTHER), PTHR24012:SF54 (PANTHER), SSF54928 (SUPERFAMILY)
Subcluster2	comp26149_c0_seq4	rna-binding protein 28-like	3351	10	0	0.658	1	F:nucleic acid binding	-	no IPS match
Subcluster2	comp26149_c0_seq5	rna-binding protein 28-like	3333	10	0	0.662	1	F:nucleic acid binding	-	no IPS match
Subcluster2	comp26149_c0_seq6	eukaryotic translation initiation factor 3 subunit g	1469	10	1.5e-90	0.659	1	F:binding	-	no IPS match
Subcluster2	comp26149_c0_seq7	rna recognition motif-containing protein	2295	10	0	0.658	1	F:binding	-	IPR000504 (PFAM); IPR003954 (SMART); IPR012677 (G3DSA:3.30.70.GENE3D); PTHR24012 (PANTHER), PTHR24012:SF54 (PANTHER), SSF54928 (SUPERFAMILY)
Subcluster2	comp26154_c0_seq1	---NA---	419	0			0	-		no IPS match
Subcluster2	comp26154_c0_seq2	---NA---	347	0			0	-		no IPS match
Subcluster2	comp26235_c0_seq1	---NA---	304	0			0	-		tmhmm (TMHMM)
Subcluster2	comp26235_c0_seq2	PREDICTED: putative cyclin-B3-1-like	273	1	2.3e-12	0.79	0	-		no IPS match
Subcluster2	comp26235_c0_seq3	cyclin-b3-1-like	2581	10	0	0.687	1	P:regulation of cell cycle	-	IPR004367 (PFAM); IPR006671 (PFAM); IPR013763 (G3DSA:1.10.472.GENE3D); PTHR10177 (PANTHER), PTHR10177:SF24 (PANTHER)
Subcluster2	comp26235_c0_seq4	PREDICTED: putative cyclin-B3-1-like	1124	1	2.65e-121	0.77	0	-		no IPS match
Subcluster2	comp26235_c0_seq5	PREDICTED: putative cyclin-B3-1-like	1961	10	0	0.714	1	P:regulation of cell cycle	-	IPR004367 (PFAM); IPR006671 (PFAM); IPR013763 (G3DSA:1.10.472.GENE3D); PTHR10177 (PANTHER), PTHR10177:SF24 (PANTHER)
Subcluster2	comp26235_c0_seq6	PREDICTED: putative cyclin-B3-1-like	1730	10	0	0.721	1	P:regulation of cell cycle	-	IPR004367 (PFAM); IPR006671 (PFAM); IPR013763 (G3DSA:1.10.472.GENE3D); IPR014400 (PIR); PTHR10177 (PANTHER), PTHR10177:SF24 (PANTHER)
Subcluster2	comp26235_c0_seq7	PREDICTED: putative cyclin-B3-1-like	1155	1	8.81e-116	0.78	0	-		no IPS match
Subcluster2	comp26235_c0_seq8	PREDICTED: putative cyclin-B3-1-like	535	1	5.12e-40	0.79	0	-		no IPS match
Subcluster2	comp26235_c0_seq9	PREDICTED: putative cyclin-B3-1-like	504	1	5.7e-45	0.77	0	-		no IPS match
Subcluster2	comp26243_c0_seq1	methyltransferase-like protein 2-like	1292	10	1.77e-80	0.751	0	-		IPR013217 (PFAM); IPR026113 (PANTHER); G3DSA:3.40.50.150 (GENE3D), PTHR22809:SF0 (PANTHER), SSF53335 (SUPERFAMILY)
Subcluster2	comp26243_c0_seq10	methyltransferase-like protein 2-like	1838	10	7.04e-79	0.766	0	-		IPR013217 (PFAM); IPR026113 (PANTHER); G3DSA:3.40.50.150 (GENE3D), PTHR22809:SF0 (PANTHER), SSF53335 (SUPERFAMILY)
Subcluster2	comp26243_c0_seq11	methyltransferase-like protein 2-like	1739	10	3.24e-79	0.766	0	-		IPR013217 (PFAM); IPR026113 (PANTHER); G3DSA:3.40.50.150 (GENE3D), PTHR22809:SF0 (PANTHER), SSF53335 (SUPERFAMILY)
Subcluster2	comp26243_c0_seq2	actin-binding protein	1311	10	1.3e-104	0.648	0	-		IPR013217 (PFAM); IPR026113 (PANTHER); G3DSA:3.40.50.150 (GENE3D), PTHR22809:SF0 (PANTHER), tmhmm (TMHMM), SSF53335 (SUPERFAMILY)
Subcluster2	comp26243_c0_seq3	methyltransferase-like protein 2-like	1469	10	3.2e-80	0.766	0	-		IPR013217 (PFAM); IPR026113 (PANTHER); G3DSA:3.40.50.150 (GENE3D), PTHR22809:SF0 (PANTHER), SSF53335 (SUPERFAMILY)
Subcluster2	comp26243_c0_seq4	s-adenosyl-l-methionine-dependent methyltransferase domain-containing protein	882	10	1.44e-36	0.713	3	F:methyltransferase activity; F:transferase activity; P:methylation		SignalP-NN(euk) (SIGNALP), tmhmm (TMHMM)
Subcluster2	comp26243_c0_seq5	actin-binding protein	1680	10	5.24e-154	0.654	0	-		SignalP-NN(euk) (SIGNALP), tmhmm (TMHMM)
Subcluster2	comp26243_c0_seq6	methyltransferase-like protein 2-like	1193	10	5.65e-82	0.751	0	-		IPR013217 (PFAM); IPR026113 (PANTHER); G3DSA:3.40.50.150 (GENE3D), PTHR22809:SF0 (PANTHER), SSF53335 (SUPERFAMILY)
Subcluster2	comp26243_c0_seq7	actin-binding protein	1661	10	1.45e-116	0.753	0	-		IPR013217 (PFAM); IPR026113 (PANTHER); G3DSA:3.40.50.150 (GENE3D), PTHR22809:SF0 (PANTHER), SSF53335 (SUPERFAMILY)
Subcluster2	comp26243_c0_seq8	actin-binding protein	1581	10	9.15e-162	0.752	0	-		SignalP-NN(euk) (SIGNALP), tmhmm (TMHMM)
Subcluster2	comp26243_c0_seq9	actin-binding protein	1562	10	7.43e-122	0.751	0	-		IPR013217 (PFAM); IPR026113 (PANTHER); G3DSA:3.40.50.150 (GENE3D), PTHR22809:SF0 (PANTHER), SSF53335 (SUPERFAMILY)
Subcluster2	comp26338_c0_seq1	trehalose-6-phosphate synthase	3195	10	0	0.825	5	F:alpha,alpha-trehalose-phosphate synthase (UDP-forming) activity; C:cytosol; F:trehalose-phosphatase activity; P:trehalose biosynthetic process; C:mitochondrion	EC:2.4.1.15; EC:3.1.3.12	IPR001830 (PFAM); IPR003337 (PFAM); IPR006379 (TIGRFAMs); IPR023214 (G3DSA:3.40.50.GENE3D); G3DSA:3.40.50.2000 (GENE3D), PTHR10788 (PANTHER), PTHR10788:SF6 (PANTHER), SSF53756 (SUPERFAMILY)
Subcluster2	comp26338_c0_seq2	trehalose-6-phosphate synthase	2953	10	0	0.818	4	F:transferase activity, transferring glycosyl groups; F:hydrolase activity; P:trehalose biosynthetic process; C:mitochondrion	-	IPR001830 (PFAM); IPR003337 (PFAM); IPR006379 (TIGRFAMs); IPR023214 (G3DSA:3.40.50.GENE3D); G3DSA:3.40.50.2000 (GENE3D), PTHR10788 (PANTHER), PTHR10788:SF6 (PANTHER), SSF53756 (SUPERFAMILY)
Subcluster2	comp26460_c1_seq1	---NA---	539	0			0	-		no IPS match
Subcluster2	comp26460_c1_seq2	---NA---	1873	0			0	-		no IPS match
Subcluster2	comp26507_c0_seq1	heat shock protein 83-like	1197	10	8.15e-164	0.843	15	F:RNA binding; P:RNA-dependent DNA replication; P:response to water deprivation; C:mitochondrion; P:protein folding; P:response to salt stress; P:response to chlorate; F:RNA-directed DNA polymerase activity; C:chloroplast envelope; P:response to heat; F:ATP binding; C:chloroplast stroma; F:unfolded protein binding; P:de-etiolation; C:plasma membrane	EC:2.7.7.49	IPR001404 (PANTHER); IPR003594 (G3DSA:3.30.565.GENE3D); IPR019805 (PROSITE); IPR020575 (PRINTS); PTHR11528:SF29 (PANTHER), PF13589 (PFAM)
Subcluster2	comp26507_c0_seq2	heat shock protein 83-like	2940	10	0	0.9	12	P:response to water deprivation; C:mitochondrion; P:protein folding; P:response to salt stress; P:response to chlorate; C:chloroplast envelope; P:response to heat; F:ATP binding; C:chloroplast stroma; F:unfolded protein binding; P:de-etiolation; C:plasma membrane	-	SignalP-NN(euk) (SIGNALP), tmhmm (TMHMM)
Subcluster2	comp3251_c0_seq1	hypothetical protein OsJ_24971	858	10	7.35e-18	0.613	0	-		SignalP-NN(euk) (SIGNALP)
Subcluster2	comp6587_c0_seq1	acylsugar acetyltransferase	461	10	2.47e-18	0.632	0	-		IPR003480 (PFAM); IPR023213 (G3DSA:3.30.559.GENE3D); PTHR31623 (PANTHER)
Subcluster2	comp6591_c0_seq1	urea-proton symporter dur3-like	2409	10	0	0.915	6	C:plasma membrane; P:transmembrane transport; F:solute:sodium symporter activity; F:urea transmembrane transporter activity; C:integral to membrane; P:cellular response to nitrogen starvation	-	IPR001734 (PANTHER); IPR019900 (TIGRFAMs); PTHR11819:SF15 (PANTHER), tmhmm (TMHMM)
Subcluster2	comp6591_c0_seq2	urea active transporter-like protein	703	10	2.71e-146	0.938	6	C:plasma membrane; P:transmembrane transport; F:solute:sodium symporter activity; F:urea transmembrane transporter activity; C:integral to membrane; P:cellular response to nitrogen starvation	-	IPR001734 (PANTHER); PTHR11819:SF15 (PANTHER), tmhmm (TMHMM)
Subcluster2	comp6703_c0_seq1	protein nlp7-like	1176	1	9.11e-18	0.45	0	-		IPR000270 (PFAM); IPR003035 (PFAM); G3DSA:3.10.20.240 (GENE3D), PTHR32002 (PANTHER), PTHR32002:SF0 (PANTHER), SSF54277 (SUPERFAMILY)
Subcluster2	comp6724_c0_seq1	---NA---	470	0			0	-		no IPS match
Subcluster2	comp6761_c0_seq1	---NA---	678	0			0	-		SignalP-NN(euk) (SIGNALP)
Subcluster2	comp6764_c0_seq1	---NA---	1674	0			0	-		no IPS match
Subcluster2	comp6800_c0_seq1	---NA---	538	0			0	-		tmhmm (TMHMM)
Subcluster2	comp6852_c0_seq1	---NA---	1910	0			0	-
Subcluster2	comp6956_c0_seq1	---NA---	1016	0			0	-
Subcluster2	comp6968_c0_seq1	PREDICTED: uncharacterized protein LOC100819841	943	10	1.63e-26	0.774	2	C:mitochondrion; C:plastid	-
Subcluster2	comp6988_c0_seq1	---NA---	224	0			0	-
Subcluster2	comp6988_c0_seq2	---NA---	335	0			0	-
Subcluster2	comp7120_c0_seq1	probable pectate lyase 12-like	714	10	2.3e-73	0.778	2	F:pectate lyase activity; C:anchored to membrane	EC:4.2.2.2
Subcluster2	comp7127_c0_seq1	small subunit processome component 20 homolog	1712	10	0	0.677	0	-
Subcluster2	comp7127_c0_seq2	small subunit processome component 20 homolog	1092	10	0	0.696	0	-
Subcluster2	comp7133_c0_seq1	mismatch repair endonuclease pms2-like	1858	10	0	0.735	4	P:DNA metabolic process; F:binding; P:fruit development; P:multicellular organismal development	-
Subcluster2	comp7159_c0_seq1	phosphate carrier mitochondrial-like	1342	10	0	0.873	2	P:transport; C:integral to membrane	-
Subcluster2	comp7159_c0_seq2	phosphate carrier mitochondrial-like	1730	10	0	0.873	2	P:transport; C:integral to membrane	-
Subcluster2	comp7292_c0_seq1	dna topoisomerase ii	1180	10	0	0.887	5	F:DNA topoisomerase type II (ATP-hydrolyzing) activity; F:ATP binding; C:chromosome; P:DNA topological change; C:nucleus	EC:5.99.1.3
Subcluster2	comp7294_c0_seq1	---NA---	645	0			0	-
Subcluster2	comp740_c0_seq1	trna rrna methyltransferase family protein	1496	10	0	0.692	2	P:RNA metabolic process; F:methyltransferase activity	EC:2.1.1.0
Subcluster2	comp740_c0_seq2	trna rrna methyltransferase family protein	1496	10	0	0.681	2	P:RNA metabolic process; F:methyltransferase activity	EC:2.1.1.0
Subcluster2	comp7410_c0_seq1	---NA---	628	0			0	-
Subcluster2	comp7424_c0_seq1	PREDICTED: uncharacterized protein LOC101248846	560	10	1.67e-31	0.748	0	-
Subcluster2	comp7447_c0_seq1	kinesin-like protein klp2-like	459	1	1.34e-11	0.68	0	-
Subcluster2	comp7478_c0_seq1	hydroxyethylthiazole kinase-like	1146	10	2.03e-128	0.818	3	P:thiamine biosynthetic process; P:phosphorylation; F:hydroxyethylthiazole kinase activity	EC:2.7.1.50
Subcluster2	comp7503_c0_seq1	dna polymerase alpha subunit b-like	2338	10	0	0.787	13	C:cytosol; P:regulation of G2/M transition of mitotic cell cycle; P:gene silencing; C:mitochondrion; F:DNA-directed DNA polymerase activity; P:regulation of flower development; P:double-strand break repair via homologous recombination; P:histone H3-K9 methylation; F:DNA binding; P:DNA replication initiation; P:cell proliferation; P:regulation of DNA replication; P:DNA methylation	EC:2.7.7.7
Subcluster2	comp7579_c0_seq1	---NA---	619	0			0	-
Subcluster2	comp7579_c0_seq2	---NA---	284	0			0	-
Subcluster2	comp7600_c0_seq1	---NA---	389	0			0	-
Subcluster2	comp7619_c0_seq1	regulator of nonsense transcripts-like protein	700	10	5.63e-98	0.626	0	-
Subcluster2	comp7660_c0_seq1	u3 small nucleolar rna-associated protein 6 homolog	1810	10	0	0.764	20	P:G2 phase of mitotic cell cycle; P:karyogamy; P:mRNA export from nucleus; P:protein deubiquitination; P:RNA methylation; P:protein maturation; P:histone methylation; P:production of siRNA involved in RNA interference; P:cullin deneddylation; P:photomorphogenesis; P:embryo sac egg cell differentiation; P:mRNA splicing, via spliceosome; C:intracellular; P:protein ubiquitination; P:maintenance of m…	-
Subcluster2	comp7713_c0_seq1	heat stress transcription factor a-8-like	1569	10	0	0.67	6	P:regulation of transcription, DNA-dependent; P:response to stress; F:sequence-specific DNA binding; C:nucleus; F:sequence-specific DNA binding transcription factor activity; F:DNA binding
Subcluster2	comp7717_c0_seq1	---NA---	389	0			0	-
Subcluster2	comp7760_c0_seq1	probable helicase magatama 3-like	689	10	6.91e-96	0.806	3	P:embryo sac development; P:pollen tube guidance; P:pollen-pistil interaction	-
Subcluster2	comp7760_c0_seq2	probable helicase ddb_g0274399-like	1933	10	0	0.831	4	P:embryo sac development; P:pollen-pistil interaction; F:helicase activity; P:pollen tube guidance	-
Subcluster2	comp7789_c0_seq1	---NA---	603	0			0	-
Subcluster2	comp7817_c0_seq1	u-box domain-containing protein 13-like	830	10	1.87e-87	0.884	3	F:ubiquitin-protein ligase activity; C:ubiquitin ligase complex; P:protein ubiquitination	EC:6.3.2.19	IPR000225 (PFAM); IPR011989 (G3DSA:1.25.10.GENE3D); IPR016024 (SUPERFAMILY); PTHR23315 (PANTHER), PTHR23315:SF7 (PANTHER)
Subcluster2	comp7817_c0_seq2	u-box domain-containing protein 13-like	686	10	4.77e-88	0.891	3	F:ubiquitin-protein ligase activity; C:ubiquitin ligase complex; P:protein ubiquitination	EC:6.3.2.19	IPR000225 (PFAM); IPR011989 (G3DSA:1.25.10.GENE3D); IPR016024 (SUPERFAMILY); PTHR23315 (PANTHER), PTHR23315:SF7 (PANTHER)
Subcluster2	comp7819_c0_seq1	heat repeat-containing protein	3956	10	0	0.668	2	P:signal transduction; C:intracellular		IPR016024 (SUPERFAMILY); IPR022125 (PFAM); PTHR13457 (PANTHER), PTHR13457:SF0 (PANTHER)
Subcluster2	comp7871_c0_seq1	disease resistance protein rga3-like	1570	10	1.05e-99	0.578	2	P:defense response; F:ADP binding		G3DSA:3.80.10.10 (GENE3D), PTHR23155 (PANTHER), PTHR23155:SF37 (PANTHER), PF13504 (PFAM), SSF52058 (SUPERFAMILY)
Subcluster2	comp7901_c0_seq1	---NA---	325	0			0	-		SignalP-NN(euk) (SIGNALP)
Subcluster2	comp7953_c0_seq1	letm1-like protein	1670	10	0	0.755	2	C:mitochondrion; F:calcium ion binding	-	IPR011685 (PFAM); PTHR14009 (PANTHER), PTHR14009:SF1 (PANTHER), tmhmm (TMHMM)
Subcluster2	comp7953_c0_seq2	leucine zipper-ef-hand containing transmembrane	1539	10	0	0.802	3	C:integral to membrane; C:mitochondrion; F:calcium ion binding	-	IPR011685 (PFAM); PTHR14009 (PANTHER), PTHR14009:SF1 (PANTHER), tmhmm (TMHMM)
Subcluster2	comp7957_c0_seq1	b3 domain-containing protein at3g19184-like	978	10	1.2e-123	0.782	1	P:transcription, DNA-dependent	-	IPR003340 (PFAM); IPR015300 (G3DSA:2.40.330.GENE3D); PTHR31391 (PANTHER), SignalP-NN(euk) (SIGNALP)
Subcluster2	comp7988_c0_seq1	pentatricopeptide repeat-containing protein chloroplastic-like	2794	10	0	0.818	0	-		IPR002885 (PFAM); PTHR24015 (PANTHER), PTHR24015:SF58 (PANTHER)
Subcluster2	comp8043_c0_seq1	PREDICTED: uncharacterized protein LOC101266239	4617	10	0	0.572	0	-		no IPS match
Subcluster2	comp8070_c0_seq1	f-box family protein	1947	10	1.21e-152	0.698	3	P:response to carbohydrate stimulus; P:response to wounding; F:protein binding	-	IPR001810 (PFAM); G3DSA:1.20.1280.50 (GENE3D), PTHR31960 (PANTHER), SignalP-NN(euk) (SIGNALP), tmhmm (TMHMM)
Subcluster2	comp8075_c0_seq1	g-type lectin s-receptor-like serine threonine-protein kinase at4g27290-like	1529	10	0	0.75	2	F:protein kinase activity; P:cellular process	-	IPR000719 (PROFILE); IPR000858 (PFAM); IPR001245 (PFAM); IPR001480 (PFAM); IPR002290 (SMART); IPR003609 (SMART); IPR008271 (PROSITE); IPR011009 (SUPERFAMILY); IPR013227 (PFAM); IPR013320 (G3DSA:2.60.120.GENE3D); IPR020635 (SMART); G3DSA:1.10.510.10 (GENE3D), G3DSA:3.30.200.20 (GENE3D), PTHR24420 (PANTHER), PTHR24420:SF126 (PANTHER), tmhmm (TMHMM)
Subcluster2	comp8087_c0_seq1	---NA---	371	0			0	-		SignalP-NN(euk) (SIGNALP)
Subcluster2	comp8128_c0_seq1	gtpase -like protein	1834	10	0	0.889	3	F:GTP binding; C:intracellular; P:transcription factor import into nucleus	-	no IPS match
Subcluster2	comp8213_c0_seq1	calcium-transporting atpase plasma membrane-type-like	318	10	2.43e-61	0.949	11	F:calcium-transporting ATPase activity; F:calmodulin binding; P:calcium ion transmembrane transport; P:cellular zinc ion homeostasis; C:integral to membrane; F:metal ion binding; P:ATP biosynthetic process; F:ATP binding; P:pollen development; P:response to nematode; C:plasma membrane	EC:3.6.3.8	IPR001757 (PRINTS); IPR023214 (G3DSA:3.40.50.GENE3D); PTHR24093:SF0 (PANTHER)
Subcluster2	comp8226_c0_seq1	iaa-amino acid hydrolase ilr1-like 1-like	1725	10	0	0.853	2	P:metabolic process; F:hippurate hydrolase activity	EC:3.5.1.32	IPR002933 (PFAM); IPR011650 (G3DSA:3.30.70.GENE3D); IPR017439 (PIR); G3DSA:3.40.630.10 (GENE3D), PTHR32404 (PANTHER), PTHR32404:SF0 (PANTHER), SignalP-NN(euk) (SIGNALP), tmhmm (TMHMM), SSF53187 (SUPERFAMILY)
Subcluster2	comp8226_c0_seq2	iaa-amino acid hydrolase ilr1-like 1-like	1545	10	0	0.855	2	P:metabolic process; F:hippurate hydrolase activity	EC:3.5.1.32	IPR002933 (PFAM); IPR011650 (G3DSA:3.30.70.GENE3D); IPR017439 (PIR); G3DSA:3.40.630.10 (GENE3D), PTHR32404 (PANTHER), PTHR32404:SF0 (PANTHER), SignalP-NN(euk) (SIGNALP), tmhmm (TMHMM), SSF53187 (SUPERFAMILY)
Subcluster2	comp8243_c0_seq1	PREDICTED: uncharacterized protein At3g06530-like	2631	10	0	0.766	0	-		no IPS match
Subcluster2	comp8245_c0_seq1	---NA---	289	0			0	-		no IPS match
Subcluster2	comp8256_c0_seq1	duf246 domain-containing protein	702	10	1.05e-142	0.856	0	-		IPR019378 (PFAM); PTHR31741 (PANTHER), PTHR31741:SF0 (PANTHER)
Subcluster2	comp8280_c0_seq1	---NA---	343	0			0	-		no IPS match
Subcluster2	comp8429_c0_seq1	protein casp-like	2587	10	0	0.923	2	P:intra-Golgi vesicle-mediated transport; C:integral to Golgi membrane	-	IPR012955 (PFAM); PTHR14043 (PANTHER), PTHR14043:SF2 (PANTHER), tmhmm (TMHMM)
Subcluster2	comp8429_c0_seq2	protein casp-like	2252	10	0	0.926	2	P:intra-Golgi vesicle-mediated transport; C:integral to Golgi membrane	-	IPR012955 (PFAM); PTHR14043 (PANTHER), PTHR14043:SF2 (PANTHER), tmhmm (TMHMM)
Subcluster2	comp8575_c0_seq1	---NA---	914	0			0	-		no IPS match
Subcluster2	comp8575_c0_seq2	---NA---	1052	0			0	-		no IPS match
Subcluster2	comp8592_c0_seq1	serine threonine-protein kinase ht1-like	2090	10	0	0.795	7	C:cytosol; P:protein phosphorylation; F:protein serine/threonine kinase activity; F:ATP binding; F:protein tyrosine kinase activity; P:regulation of cellular process; C:plasma membrane	EC:2.7.11.0; EC:2.7.10.0	IPR000719 (PROFILE); IPR001245 (PRINTS); IPR002290 (SMART); IPR008271 (PROSITE); IPR011009 (SUPERFAMILY); IPR020635 (SMART); G3DSA:1.10.510.10 (GENE3D), G3DSA:3.30.200.20 (GENE3D), PTHR23257 (PANTHER), PTHR23257:SF81 (PANTHER)
Subcluster2	comp8592_c0_seq2	serine threonine-protein kinase ht1-like	2257	10	0	0.795	7	C:cytosol; P:protein phosphorylation; F:protein serine/threonine kinase activity; F:ATP binding; F:protein tyrosine kinase activity; P:regulation of cellular process; C:plasma membrane	EC:2.7.11.0; EC:2.7.10.0	IPR000719 (PROFILE); IPR001245 (PRINTS); IPR002290 (SMART); IPR008271 (PROSITE); IPR011009 (SUPERFAMILY); IPR020635 (SMART); G3DSA:1.10.510.10 (GENE3D), G3DSA:3.30.200.20 (GENE3D), PTHR23257 (PANTHER), PTHR23257:SF81 (PANTHER)
Subcluster2	comp8634_c0_seq1	abi3-interacting protein 2	758	10	1.57e-25	0.549	0	-		IPR012474 (PFAM); PTHR31791 (PANTHER)
Subcluster2	comp8735_c0_seq1	---NA---	934	0			0	-		no IPS match
Subcluster2	comp8770_c0_seq1	PREDICTED: uncharacterized protein LOC101248156	1129	10	1.2e-60	0.619	0	-		tmhmm (TMHMM)
Subcluster2	comp8779_c0_seq1	rhodanese-like domain-containing protein 6-like	2080	10	0	0.785	3	F:molecular_function; P:biological_process; C:cellular_component		IPR001763 (G3DSA:3.40.250.GENE3D); IPR005645 (PFAM); G3DSA:3.40.50.1820 (GENE3D), PTHR18838 (PANTHER), PTHR18838:SF15 (PANTHER), SSF53474 (SUPERFAMILY)
Subcluster2	comp8781_c0_seq1	pentatricopeptide repeat-containing protein mitochondrial-like	2011	10	0	0.75	6	P:histone lysine methylation; P:regulation of flower development; P:photomorphogenesis; P:pyrimidine ribonucleotide biosynthetic process; P:cullin deneddylation; P:G2 phase of mitotic cell cycle	-	IPR002885 (PFAM); IPR011990 (G3DSA:1.25.40.GENE3D); PTHR24015 (PANTHER), PTHR24015:SF0 (PANTHER), SignalP-NN(euk) (SIGNALP), SSF81901 (SUPERFAMILY)
Subcluster2	comp8783_c0_seq1	---NA---	958	0			0	-		no IPS match
Subcluster2	comp8787_c0_seq1	---NA---	799	0			0	-		no IPS match
Subcluster2	comp8834_c0_seq1	two-component response regulator arr10	1622	10	6.48e-68	0.659	1	F:DNA binding	-	IPR001005 (PFAM); IPR006447 (TIGRFAMs); IPR009057 (G3DSA:1.10.10.GENE3D); IPR017930 (PROFILE); PTHR31496 (PANTHER), PTHR31496:SF0 (PANTHER)
Subcluster2	comp8881_c0_seq1	---NA---	855	0			0	-		no IPS match
Subcluster2	comp8922_c0_seq1	monoacylglycerol lipase abhd6-b-like isoform 1	2150	10	5.88e-136	0.733	1	F:hydrolase activity		IPR000073 (PRINTS); G3DSA:3.40.50.1820 (GENE3D), PTHR10992 (PANTHER), PTHR10992:SF217 (PANTHER), PF12697 (PFAM), SignalP-NN(euk) (SIGNALP), tmhmm (TMHMM), SSF53474 (SUPERFAMILY)
Subcluster2	comp8922_c0_seq2	monoacylglycerol lipase abhd6-b-like isoform 1	1698	10	0	0.735	0	-		SignalP-NN(euk) (SIGNALP), tmhmm (TMHMM)
Subcluster2	comp8947_c0_seq1	hypothetical protein VITISV_005044	553	10	1.54e-79	0.767	0	-		no IPS match
Subcluster2	comp8993_c0_seq1	---NA---	585	0			0	-		no IPS match
Subcluster2	comp8996_c0_seq1	---NA---	384	0			0	-		SignalP-NN(euk) (SIGNALP), tmhmm (TMHMM)
Subcluster2	comp9029_c0_seq1	PREDICTED: uncharacterized protein LOC101268287 isoform 1	451	2	8.7e-19	0.77	0	-		SignalP-NN(euk) (SIGNALP), tmhmm (TMHMM)
Subcluster2	comp9045_c0_seq1	probable rna methyltransferase at5g51130-like	1190	10	8.31e-166	0.743	8	P:photomorphogenesis; P:cullin deneddylation; P:protein ubiquitination; P:G2 phase of mitotic cell cycle; P:protein deubiquitination; P:positive regulation of transcription, DNA-dependent; F:methyltransferase activity; P:histone methylation	EC:2.1.1.0	IPR003358 (PFAM); IPR010675 (PFAM); IPR024160 (PROFILE); G3DSA:3.40.50.150 (GENE3D), PTHR12315 (PANTHER), PTHR12315:SF0 (PANTHER), SSF53335 (SUPERFAMILY)
Subcluster2	comp9058_c0_seq1	PREDICTED: uncharacterized protein LOC100833674	692	10	4.82e-14	0.653	1	F:binding	-	no IPS match
Subcluster2	comp9097_c0_seq1	rho gdp-dissociation inhibitor 1-like	529	10	3.06e-50	0.767	2	C:cytoplasm; F:Rho GDP-dissociation inhibitor activity	-	IPR000406 (PANTHER); IPR014756 (SUPERFAMILY); IPR024792 (G3DSA:2.70.50.GENE3D); PTHR10980:SF2 (PANTHER)
Subcluster2	comp9117_c0_seq1	ring-h2 finger protein atl78-like	311	10	8.9e-28	0.779	1	F:zinc ion binding	-	IPR001841 (PFAM); IPR013083 (G3DSA:3.30.40.GENE3D); PTHR14155 (PANTHER), PTHR14155:SF2 (PANTHER), SSF57850 (SUPERFAMILY)
Subcluster2	comp9124_c0_seq1	transcription factor tcp11-like	713	10	6.52e-27	0.855	0	-		IPR005333 (PFAM); IPR017887 (PROFILE); PTHR31072 (PANTHER)
Subcluster2	comp9129_c0_seq1	PREDICTED: uncharacterized protein LOC100248749	2112	10	0	0.757	2	C:chloroplast; P:embryo development		no IPS match
Subcluster2	comp9145_c0_seq1	---NA---	349	0			0	-		tmhmm (TMHMM)
Subcluster2	comp9145_c0_seq2	---NA---	919	0			0	-		no IPS match
Subcluster2	comp9147_c0_seq1	PREDICTED: uncharacterized protein LOC101262975	4965	10	0	0.635	0	-		no IPS match
Subcluster2	comp9159_c0_seq1	---NA---	2810	0			0	-		no IPS match
Subcluster2	comp9162_c0_seq1	origin recognition complex subunit 1-like	2887	10	0	0.864	8	P:DNA replication; F:ATP binding; F:nucleoside-triphosphatase activity; P:double fertilization forming a zygote and endosperm; C:origin recognition complex; C:nucleus; F:zinc ion binding; F:double-stranded methylated DNA binding	EC:3.6.1.15	IPR001025 (PFAM); IPR001965 (SMART); IPR003593 (SMART); IPR003959 (PFAM); IPR011011 (SUPERFAMILY); IPR013083 (G3DSA:3.30.40.GENE3D); IPR019786 (PROSITE); IPR019787 (PFAM); IPR020793 (PTHR10763:PANTHER); IPR027417 (SUPERFAMILY); G3DSA:1.10.8.60 (GENE3D), G3DSA:3.40.50.300 (GENE3D), PTHR10763 (PANTHER)
Subcluster2	comp9185_c0_seq1	PREDICTED: uncharacterized protein LOC101259599	1334	1	1.75e-25	0.73	0	-		no IPS match
Subcluster2	comp9185_c0_seq2	PREDICTED: uncharacterized protein LOC101259599	1398	1	3.03e-25	0.73	0	-		no IPS match
Subcluster2	comp9188_c0_seq1	---NA---	654	0			0	-		no IPS match
Subcluster2	comp9188_c0_seq2	---NA---	756	0			0	-		no IPS match
Subcluster2	comp9190_c0_seq1	---NA---	420	0			0	-		no IPS match
Subcluster2	comp9190_c0_seq2	---NA---	312	0			0	-		no IPS match
Subcluster2	comp9194_c0_seq1	---NA---	863	0			0	-		SignalP-NN(euk) (SIGNALP), tmhmm (TMHMM)
Subcluster2	comp9199_c0_seq1	probable pectate lyase 12-like	615	10	2.13e-119	0.857	1	F:lyase activity	-	IPR002022 (PFAM); IPR011050 (SUPERFAMILY); IPR012334 (G3DSA:2.160.20.GENE3D); IPR018082 (PRINTS); PTHR31683 (PANTHER), PTHR31683:SF0 (PANTHER)
Subcluster2	comp9318_c0_seq1	dna replication licensing factor mcm2-like	3129	10	0	0.912	4	P:DNA replication initiation; F:DNA binding; F:ATP binding; C:nucleus	-	IPR001208 (PRINTS); IPR008045 (PRINTS); IPR012340 (G3DSA:2.40.50.GENE3D); IPR018525 (PROSITE); IPR027417 (SUPERFAMILY); G3DSA:3.30.1640.10 (GENE3D), G3DSA:3.40.50.300 (GENE3D), PTHR11630 (PANTHER), PTHR11630:SF44 (PANTHER)
Subcluster2	comp9338_c0_seq1	---NA---	1342	0			0	-		IPR000782 (G3DSA:2.30.180.GENE3D); SignalP-NN(euk) (SIGNALP), tmhmm (TMHMM)
Subcluster2	comp9338_c0_seq2	---NA---	1390	0			0	-		IPR000782 (G3DSA:2.30.180.GENE3D); SignalP-NN(euk) (SIGNALP), tmhmm (TMHMM)
Subcluster2	comp9338_c0_seq3	---NA---	599	0			0	-		no IPS match
Subcluster2	comp9374_c0_seq1	---NA---	545	0			0	-		SignalP-NN(euk) (SIGNALP), tmhmm (TMHMM)
Subcluster2	comp9432_c1_seq1	---NA---	233	0			0	-		no IPS match
Subcluster2	comp9511_c0_seq1	uncharacterized loc101209615	837	10	7.26e-31	0.7	0	-		IPR021899 (PFAM)
Subcluster2	comp9553_c0_seq1	box c d snorna protein 1-like	2174	10	5.65e-149	0.727	0	-		IPR007529 (PFAM); PTHR13483 (PANTHER), PTHR13483:SF3 (PANTHER), SSF144232 (SUPERFAMILY)
Subcluster2	comp9563_c0_seq1	---NA---	861	0			0	-		no IPS match
Subcluster2	comp9579_c0_seq1	uv-b-insensitive 4	801	10	1.76e-67	0.699	4	P:DNA endoreduplication; P:response to UV-B; P:trichome branching; F:protein binding	-	no IPS match
Subcluster2	comp9613_c0_seq1	alpha-l-fucosidase 2-like	814	10	2e-121	0.746	2	P:metabolic process; F:1,2-alpha-L-fucosidase activity	EC:3.2.1.63	IPR008928 (SUPERFAMILY); IPR027414 (G3DSA:2.70.98.GENE3D); PTHR31084 (PANTHER), PTHR31084:SF0 (PANTHER)
Subcluster2	comp9613_c0_seq2	alpha-l-fucosidase 2-like	1219	10	1.77e-180	0.765	2	P:metabolic process; F:1,2-alpha-L-fucosidase activity	EC:3.2.1.63	IPR008928 (SUPERFAMILY); IPR027414 (G3DSA:2.70.98.GENE3D); PTHR31084 (PANTHER), PTHR31084:SF0 (PANTHER)
Subcluster2	comp9625_c0_seq1	---NA---	333	0			0	-		no IPS match
Subcluster2	comp9635_c0_seq1	---NA---	797	0			0	-		no IPS match
Subcluster2	comp9669_c0_seq1	---NA---	1324	0			0	-		tmhmm (TMHMM)
Subcluster2	comp9680_c0_seq1	protein always early 3-like	614	1	1.8e-13	0.9	0	-		no IPS match
Subcluster2	comp9713_c0_seq1	---NA---	1498	0			0	-		no IPS match
Subcluster2	comp9713_c0_seq2	---NA---	1068	0			0	-		no IPS match
Subcluster2	comp9757_c0_seq1	nucleolar complex protein 2 homolog	2489	10	0	0.798	4	F:heme binding; F:peroxidase activity; P:oxidation-reduction process; P:response to oxidative stress	EC:1.11.1.7	SignalP-NN(euk) (SIGNALP), tmhmm (TMHMM)
Subcluster2	comp9767_c0_seq1	---NA---	418	0			0	-		SignalP-NN(euk) (SIGNALP)
Subcluster2	comp9841_c0_seq1	dna-directed rna polymerase iii subunit rpc1-like	1958	10	0	0.785	2	F:binding; F:nucleotidyltransferase activity	EC:2.7.7.0	IPR007081 (PFAM); IPR015700 (PTHR19376:PANTHER); PTHR19376 (PANTHER), SSF64484 (SUPERFAMILY)
Subcluster2	comp9890_c0_seq1	nep1-interacting protein 1-like	531	1	4.62e-18	0.86	0	-		tmhmm (TMHMM)
Subcluster2	comp9892_c0_seq1	---NA---	452	0			0	-		no IPS match
Subcluster2	comp9913_c0_seq1	pentatricopeptide repeat-containing protein at1g03540-like	585	1	1.53e-11	0.62	0	-		no IPS match
Subcluster2	comp9917_c0_seq1	---NA---	452	0			0	-		SignalP-NN(euk) (SIGNALP), tmhmm (TMHMM)
Subcluster2	comp9956_c0_seq1	---NA---	291	0			0	-		no IPS match
Subcluster2	comp9956_c0_seq2	---NA---	263	0			0	-		no IPS match
Subcluster2	comp9957_c0_seq1	shortage in chiasmata 1	1556	10	0	0.528	3	F:molecular_function; C:plasmodesma; P:resolution of meiotic recombination intermediates		no IPS match
Subcluster2	comp9957_c0_seq2	---NA---	407	0			0	-		SignalP-NN(euk) (SIGNALP)
Subcluster2	comp9974_c0_seq1	---NA---	739	0			0	-		tmhmm (TMHMM)
Subcluster2	comp9989_c0_seq1	PREDICTED: uncharacterized protein LOC101246538	1212	10	8.55e-70	0.839	3	F:molecular_function; P:biological_process; C:cellular_component		SignalP-NN(euk) (SIGNALP)
Subcluster2	comp9996_c0_seq1	p21-activated protein kinase-interacting protein 1-like	1165	10	5.25e-177	0.789	5	C:nucleolus; C:heterotrimeric G-protein complex; F:protein binding; C:Cul4-RING ubiquitin ligase complex; F:nucleotide binding	-	IPR001680 (PFAM); IPR015943 (G3DSA:2.130.10.GENE3D); IPR017986 (PROFILE); IPR019775 (PROSITE); IPR020472 (PRINTS); PTHR22847 (PANTHER), PTHR22847:SF49 (PANTHER)

## Sheet: Table S4C
	Seq. Name	Seq. Description	Seq. Length	#Hits	min. eValue	mean Similarity	#GOs	GOs	Enzyme Codes	InterProScan
Subcluster_7	comp10156_c0_seq1	---NA---	448	0			0	-		SignalP-NN(euk) (SIGNALP)
Subcluster_7	comp10723_c0_seq1	ring-h2 finger protein atl21a-like	1291	10	2.6066e-34	0.688	1	F:zinc ion binding	-	IPR001841 (PFAM); IPR013083 (G3DSA:3.30.40.GENE3D); PTHR22764 (PANTHER), PTHR22764:SF22 (PANTHER), SignalP-NN(euk) (SIGNALP), tmhmm (TMHMM), SSF57850 (SUPERFAMILY)
Subcluster_7	comp10723_c0_seq2	---NA---	1009	0			0	-		SignalP-NN(euk) (SIGNALP), tmhmm (TMHMM)
Subcluster_7	comp10819_c0_seq1	chaperonin 60 subunit beta chloroplastic-like	2381	10	0	0.89	3	F:ATP binding; P:protein refolding; C:chloroplast	-	no IPS match
Subcluster_7	comp10819_c0_seq2	chaperonin 60 subunit beta chloroplastic-like	2596	10	0	0.906	3	F:ATP binding; P:protein refolding; C:chloroplast	-	no IPS match
Subcluster_7	comp11319_c0_seq1	heat shock protein binding	1358	10	1.01107e-129	0.74	5	P:protein folding; F:unfolded protein binding; P:response to stress; F:iron-sulfur cluster binding; F:heat shock protein binding	-	IPR001623 (PRINTS); IPR017896 (PROFILE); G3DSA:3.30.70.20 (GENE3D), PTHR25040 (PANTHER), PTHR25040:SF95 (PANTHER), PF13459 (PFAM), SSF54862 (SUPERFAMILY)
Subcluster_7	comp11319_c0_seq2	heat shock protein binding	1003	10	8.58251e-124	0.748	5	P:protein folding; F:unfolded protein binding; P:response to stress; F:iron-sulfur cluster binding; F:heat shock protein binding	-	IPR001623 (PRINTS); IPR017896 (PROFILE); G3DSA:3.30.70.20 (GENE3D), PTHR25040 (PANTHER), PTHR25040:SF95 (PANTHER), PF13459 (PFAM), SSF54862 (SUPERFAMILY)
Subcluster_7	comp11631_c0_seq1	---NA---	436	0			0	-		no IPS match
Subcluster_7	comp12099_c0_seq1	hypothetical protein PRUPE_ppa014191mg	388	5	4.53301e-19	0.738	0	-		SignalP-NN(euk) (SIGNALP)
Subcluster_7	comp12122_c0_seq1	chaperonin-like protein	1557	10	2.68855e-49	0.873	7	P:anthocyanin-containing compound biosynthetic process; P:response to water deprivation; P:response to cold; C:chloroplast thylakoid; P:chaperone-mediated protein folding; F:protein binding involved in protein folding; P:response to salt stress	-	SignalP-NN(euk) (SIGNALP)
Subcluster_7	comp12122_c0_seq2	uncharacterized loc101222925	1358	10	4.62998e-96	0.817	0	-		IPR003435 (PFAM); SignalP-NN(euk) (SIGNALP)
Subcluster_7	comp12320_c0_seq1	PREDICTED: uncharacterized protein LOC101254756	828	10	2.58261e-16	0.802	4	C:cytoplasm; P:response to cold; C:intracellular membrane-bounded organelle; P:response to chemical stimulus	-	SignalP-NN(euk) (SIGNALP), tmhmm (TMHMM)
Subcluster_7	comp12320_c0_seq2	protein	861	10	2.38292e-17	0.811	8	P:red or far-red light signaling pathway; P:response to water deprivation; C:plasma membrane; P:response to osmotic stress; P:response to abscisic acid stimulus; P:cold acclimation; C:chloroplast; C:nucleus	-	SignalP-NN(euk) (SIGNALP)
Subcluster_7	comp12590_c0_seq1	PREDICTED: uncharacterized protein LOC101250679	1047	10	1.07159e-66	0.699	1	F:nucleic acid binding	-	PTHR13833 (PANTHER), PTHR13833:SF16 (PANTHER)
Subcluster_7	comp12892_c0_seq1	alpha beta-hydrolase domain-containing protein	1353	10	2.83873e-157	0.845	4	P:stomatal complex morphogenesis; F:hydrolase activity; P:cysteine biosynthetic process; C:chloroplast stroma	-	IPR002925 (PFAM); G3DSA:3.40.50.1820 (GENE3D), PTHR17630 (PANTHER), PTHR17630:SF19 (PANTHER), SSF53474 (SUPERFAMILY)
Subcluster_7	comp12892_c0_seq2	alpha beta-hydrolase domain-containing protein	1364	10	2.23734e-153	0.84	4	P:stomatal complex morphogenesis; F:hydrolase activity; P:cysteine biosynthetic process; C:chloroplast stroma	-	IPR002925 (PFAM); G3DSA:3.40.50.1820 (GENE3D), PTHR17630 (PANTHER), PTHR17630:SF19 (PANTHER), SSF53474 (SUPERFAMILY)
Subcluster_7	comp13269_c0_seq1	---NA---	1401	0			0	-		tmhmm (TMHMM)
Subcluster_7	comp14573_c0_seq1	eid1-like f-box protein 3-like	1172	10	1.87955e-141	0.799	0	-		no IPS match
Subcluster_7	comp15361_c0_seq1	---NA---	720	0			0	-		no IPS match
Subcluster_7	comp15361_c0_seq2	two-component response regulator-like aprr5-like	2689	10	0	0.653	1	P:regulation of cellular process	-	IPR001789 (PFAM); IPR010402 (PFAM); IPR011006 (SUPERFAMILY); G3DSA:3.40.50.2300 (GENE3D), PTHR26402 (PANTHER), PTHR26402:SF256 (PANTHER)
Subcluster_7	comp15866_c0_seq1	pentatricopeptide repeat-containing protein chloroplastic-like	3908	10	6.08925e-169	0.744	1	P:chlorophyll biosynthetic process	-	IPR023375 (G3DSA:2.40.400.GENE3D)
Subcluster_7	comp15866_c0_seq2	light-regulated protein	569	10	5.49425e-25	0.711	1	C:chloroplast		SignalP-NN(euk) (SIGNALP)
Subcluster_7	comp15987_c0_seq1	glucan water dikinase	5511	10	0	0.81	7	F:metal ion binding; P:carbohydrate metabolic process; F:alpha-glucan, water dikinase activity; F:protein histidine kinase activity; P:phosphorylation; F:ATP binding; C:chloroplast	EC:2.7.9.4; EC:2.7.13.3	IPR002192 (PFAM); IPR013815 (G3DSA:3.30.1490.GENE3D); IPR013816 (G3DSA:3.30.470.GENE3D); PTHR22931 (PANTHER), PTHR22931:SF1 (PANTHER), SSF56059 (SUPERFAMILY)
Subcluster_7	comp15987_c0_seq2	alpha-glucan water chloroplastic-like	4473	10	0	0.773	7	F:metal ion binding; P:carbohydrate metabolic process; F:alpha-glucan, water dikinase activity; F:protein histidine kinase activity; P:phosphorylation; F:ATP binding; C:chloroplast	EC:2.7.9.4; EC:2.7.13.3	IPR002192 (PFAM); IPR013815 (G3DSA:3.30.1490.GENE3D); IPR013816 (G3DSA:3.30.470.GENE3D); PTHR22931 (PANTHER), PTHR22931:SF1 (PANTHER), SSF56059 (SUPERFAMILY)
Subcluster_7	comp15987_c0_seq3	alpha-glucan water chloroplastic-like	5535	10	0	0.788	7	F:metal ion binding; P:carbohydrate metabolic process; F:alpha-glucan, water dikinase activity; F:protein histidine kinase activity; P:phosphorylation; F:ATP binding; C:chloroplast	EC:2.7.9.4; EC:2.7.13.3	IPR002192 (PFAM); IPR013815 (G3DSA:3.30.1490.GENE3D); IPR013816 (G3DSA:3.30.470.GENE3D); PTHR22931 (PANTHER), PTHR22931:SF1 (PANTHER), SSF56059 (SUPERFAMILY)
Subcluster_7	comp15987_c0_seq4	glucan water dikinase	4449	10	0	0.8	7	F:metal ion binding; P:carbohydrate metabolic process; F:alpha-glucan, water dikinase activity; F:protein histidine kinase activity; P:phosphorylation; F:ATP binding; C:chloroplast	EC:2.7.9.4; EC:2.7.13.3	IPR002192 (PFAM); IPR013815 (G3DSA:3.30.1490.GENE3D); IPR013816 (G3DSA:3.30.470.GENE3D); PTHR22931 (PANTHER), PTHR22931:SF1 (PANTHER), SSF56059 (SUPERFAMILY)
Subcluster_7	comp16101_c0_seq1	transcription factor tga4-like	1038	10	1.07181e-56	0.629	0	-		IPR025422 (PFAM); PTHR31372 (PANTHER), PTHR31372:SF0 (PANTHER), SignalP-NN(euk) (SIGNALP)
Subcluster_7	comp16101_c0_seq2	transcription factor hbp-	698	10	2.99026e-34	0.653	0	-		IPR025422 (PFAM); PTHR22952 (PANTHER), PTHR22952:SF73 (PANTHER), SignalP-NN(euk) (SIGNALP)
Subcluster_7	comp16101_c0_seq3	transcription factor tga4-like	1132	10	7.85619e-58	0.633	0	-		IPR025422 (PFAM); PTHR31372 (PANTHER), PTHR31372:SF0 (PANTHER)
Subcluster_7	comp16101_c0_seq4	transcription factor tga4-like	792	10	4.29953e-35	0.661	0	-		IPR025422 (PFAM); PTHR22952 (PANTHER), PTHR22952:SF73 (PANTHER)
Subcluster_7	comp16527_c0_seq1	mate efflux family protein 6-like	2382	10	0	0.835	2	P:transmembrane transport; F:transmembrane transporter activity	-	IPR002528 (PFAM); PTHR11206 (PANTHER), PTHR11206:SF21 (PANTHER), tmhmm (TMHMM)
Subcluster_7	comp16527_c0_seq2	mate efflux family protein 6-like	2100	10	0	0.83	2	P:transmembrane transport; F:transmembrane transporter activity	-	no IPS match
Subcluster_7	comp16527_c0_seq3	mate efflux family protein 6-like	2188	10	0	0.835	2	P:transmembrane transport; F:transmembrane transporter activity	-	IPR002528 (PFAM); PTHR11206 (PANTHER), PTHR11206:SF21 (PANTHER), tmhmm (TMHMM)
Subcluster_7	comp16527_c0_seq4	mate efflux family protein 6-like	2294	10	0	0.829	2	P:transmembrane transport; F:transmembrane transporter activity	-	IPR002528 (PFAM); PTHR11206 (PANTHER), PTHR11206:SF21 (PANTHER), tmhmm (TMHMM)
Subcluster_7	comp16753_c0_seq1	---NA---	1906	0			0	-		no IPS match
Subcluster_7	comp16753_c0_seq2	---NA---	1382	0			0	-		no IPS match
Subcluster_7	comp16753_c0_seq3	---NA---	868	0			0	-		no IPS match
Subcluster_7	comp16753_c0_seq4	---NA---	1392	0			0	-		no IPS match
Subcluster_7	comp16828_c0_seq1	---NA---	426	0			0	-		no IPS match
Subcluster_7	comp16973_c0_seq1	plastidic atp adp-transporter-like	2461	10	0	0.895	5	P:transport; F:ATP:ADP antiporter activity; C:chloroplast membrane; F:ATP binding; C:integral to membrane	-	no IPS match
Subcluster_7	comp16973_c0_seq2	plastidic atp adp-transporter-like	2370	10	0	0.89	5	P:transport; F:ATP:ADP antiporter activity; C:chloroplast membrane; F:ATP binding; C:integral to membrane	-	IPR004667 (PFAM); PTHR31187 (PANTHER), PTHR31187:SF0 (PANTHER), tmhmm (TMHMM)
Subcluster_7	comp16984_c0_seq1	(-)-camphene tricyclene chloroplastic-like	1764	10	0	0.739	4	F:metal ion binding; P:monoterpenoid biosynthetic process; P:response to stimulus; F:sesquiterpene synthase activity	-	no IPS match
Subcluster_7	comp16984_c0_seq2	chloroplast partial	1160	10	4.67958e-47	0.787	3	P:monoterpenoid biosynthetic process; F:magnesium ion binding; F:terpene synthase activity	-	IPR001906 (G3DSA:1.50.30.GENE3D); IPR008930 (SUPERFAMILY); PTHR31225 (PANTHER), SignalP-NN(euk) (SIGNALP)
Subcluster_7	comp16984_c0_seq3	(-)-camphene tricyclene chloroplastic-like	2276	10	0	0.732	3	F:terpene synthase activity; F:metal ion binding; P:monoterpenoid biosynthetic process	-	IPR001906 (G3DSA:1.50.30.GENE3D); IPR005630 (PFAM); IPR008930 (SUPERFAMILY); IPR008949 (G3DSA:1.10.600.GENE3D); PTHR31225 (PANTHER), SignalP-NN(euk) (SIGNALP)
Subcluster_7	comp17090_c0_seq1	germin-like protein subfamily 1 member 15-like	1059	10	1.83156e-117	0.708	0	-		IPR001929 (PRINTS); IPR006045 (PFAM); IPR011051 (SUPERFAMILY); IPR014710 (G3DSA:2.60.120.GENE3D); IPR019780 (PROSITE); PTHR31238 (PANTHER), SignalP-NN(euk) (SIGNALP), tmhmm (TMHMM)
Subcluster_7	comp17295_c0_seq1	---NA---	1097	0			0	-		no IPS match
Subcluster_7	comp21807_c0_seq1	zinc finger protein constans-like 14-like	1741	10	0	0.623	4	F:zinc ion binding; C:intracellular; P:regulation of transcription, DNA-dependent; F:sequence-specific DNA binding transcription factor activity		IPR000315 (PFAM); IPR010402 (PFAM); PTHR31717 (PANTHER), PTHR31717:SF0 (PANTHER)
Subcluster_7	comp22429_c0_seq1	u-box domain-containing protein 52-like	1647	10	0	0.881	6	F:non-membrane spanning protein tyrosine kinase activity; P:response to stress; P:protein phosphorylation; F:ATP binding; P:pollen tube growth; F:protein serine/threonine kinase activity	EC:2.7.10.2; EC:2.7.11.0	no IPS match
Subcluster_7	comp22429_c0_seq2	---NA---	255	0			0	-		no IPS match
Subcluster_7	comp22429_c0_seq3	u-box domain-containing protein 52-like	1602	10	0	0.914	6	F:non-membrane spanning protein tyrosine kinase activity; P:response to stress; P:protein phosphorylation; F:ATP binding; P:pollen tube growth; F:protein serine/threonine kinase activity	EC:2.7.10.2; EC:2.7.11.0	IPR000719 (PFAM); IPR002290 (SMART); IPR008271 (PROSITE); IPR011009 (SUPERFAMILY); IPR013320 (G3DSA:2.60.120.GENE3D); IPR020635 (SMART); G3DSA:1.10.510.10 (GENE3D), G3DSA:3.30.200.20 (GENE3D), PTHR24420 (PANTHER), PTHR24420:SF450 (PANTHER)
Subcluster_7	comp22429_c0_seq4	u-box domain-containing protein 52-like	1650	10	0	0.901	6	F:non-membrane spanning protein tyrosine kinase activity; P:response to stress; P:protein phosphorylation; F:ATP binding; P:pollen tube growth; F:protein serine/threonine kinase activity	EC:2.7.10.2; EC:2.7.11.0	SignalP-NN(euk) (SIGNALP)
Subcluster_7	comp22429_c0_seq5	u-box domain-containing protein 52-like	1599	10	0	0.889	6	F:non-membrane spanning protein tyrosine kinase activity; P:response to stress; P:protein phosphorylation; F:ATP binding; P:pollen tube growth; F:protein serine/threonine kinase activity	EC:2.7.10.2; EC:2.7.11.0	IPR000719 (PFAM); IPR002290 (SMART); IPR008271 (PROSITE); IPR011009 (SUPERFAMILY); IPR013320 (G3DSA:2.60.120.GENE3D); IPR020635 (SMART); G3DSA:1.10.510.10 (GENE3D), G3DSA:3.30.200.20 (GENE3D), PTHR24420 (PANTHER), PTHR24420:SF450 (PANTHER)
Subcluster_7	comp22732_c0_seq1	---NA---	274	0			0	-		no IPS match
Subcluster_7	comp22732_c0_seq2	glycine-rich rna-binding	702	10	3.98654e-20	0.955	2	F:nucleic acid binding; F:nucleotide binding	-	SignalP-NN(euk) (SIGNALP)
Subcluster_7	comp22732_c0_seq3	glycine-rich rna-binding protein	462	10	8.56768e-13	0.908	20	C:cell wall; P:RNA secondary structure unwinding; P:DNA duplex unwinding; F:double-stranded DNA binding; C:peroxisome; C:nucleolus; P:response to salt stress; P:response to cold; P:innate immune response; P:regulation of stomatal movement; P:circadian rhythm; P:vegetative to reproductive phase transition of meristem; P:response to abscisic acid stimulus; F:nucleotide binding; P:mRNA export from n…	-	SignalP-NN(euk) (SIGNALP), tmhmm (TMHMM)
Subcluster_7	comp22732_c0_seq4	glycine-rich rna-binding	1020	10	2.20175e-43	0.928	20	C:cell wall; P:RNA secondary structure unwinding; P:DNA duplex unwinding; F:double-stranded DNA binding; C:peroxisome; C:nucleolus; P:response to salt stress; P:response to cold; P:innate immune response; P:regulation of stomatal movement; P:circadian rhythm; P:vegetative to reproductive phase transition of meristem; P:response to abscisic acid stimulus; F:nucleotide binding; P:mRNA export from n…	-	SignalP-NN(euk) (SIGNALP)
Subcluster_7	comp22980_c0_seq1	PREDICTED: uncharacterized protein LOC101254546	2025	10	5.01411e-95	0.796	2	F:zinc ion binding; F:nucleic acid binding	-	no IPS match
Subcluster_7	comp22980_c0_seq2	udp-glucose flavonoid 3-o-glucosyltransferase 3-like	464	10	6.15024e-22	0.787	0	-		SignalP-NN(euk) (SIGNALP)
Subcluster_7	comp23782_c0_seq1	---NA---	427	0			0	-		SignalP-NN(euk) (SIGNALP), tmhmm (TMHMM)
Subcluster_7	comp23782_c0_seq2	---NA---	419	0			0	-		no IPS match
Subcluster_7	comp25015_c0_seq1	hipl1 protein	401	10	2.70999e-27	0.901	3	F:oxidoreductase activity, acting on the CH-OH group of donors, quinone or similar compound as acceptor; P:carbohydrate metabolic process; F:quinone binding	EC:1.1.5.0	IPR011042 (G3DSA:2.120.10.GENE3D); IPR012938 (PFAM); PTHR19328 (PANTHER), PTHR19328:SF13 (PANTHER)
Subcluster_7	comp25015_c0_seq2	hipl1 protein	1683	10	0	0.767	4	P:carbohydrate metabolic process; F:oxidoreductase activity, acting on the CH-OH group of donors, quinone or similar compound as acceptor; F:quinone binding; C:plasma membrane	EC:1.1.5.0	IPR011041 (SUPERFAMILY); IPR011042 (G3DSA:2.120.10.GENE3D); IPR012938 (PFAM); PTHR19328 (PANTHER), PTHR19328:SF13 (PANTHER), SignalP-NN(euk) (SIGNALP), tmhmm (TMHMM)
Subcluster_7	comp25015_c0_seq3	hipl1 protein	1638	10	0	0.794	4	P:carbohydrate metabolic process; F:oxidoreductase activity, acting on the CH-OH group of donors, quinone or similar compound as acceptor; F:quinone binding; C:plasma membrane	EC:1.1.5.0	IPR011041 (SUPERFAMILY); IPR011042 (G3DSA:2.120.10.GENE3D); IPR012938 (PFAM); PTHR19328 (PANTHER), PTHR19328:SF13 (PANTHER), SignalP-NN(euk) (SIGNALP), tmhmm (TMHMM)
Subcluster_7	comp25015_c0_seq4	hipl1 protein	2304	10	0	0.767	4	P:carbohydrate metabolic process; F:oxidoreductase activity, acting on the CH-OH group of donors, quinone or similar compound as acceptor; F:quinone binding; C:plasma membrane	EC:1.1.5.0	IPR011041 (SUPERFAMILY); IPR011042 (G3DSA:2.120.10.GENE3D); IPR012938 (PFAM); PTHR19328 (PANTHER), PTHR19328:SF13 (PANTHER), SignalP-NN(euk) (SIGNALP), tmhmm (TMHMM)
Subcluster_7	comp25015_c0_seq5	hipl1 protein	1022	10	2.37915e-114	0.803	4	P:carbohydrate metabolic process; C:anchored to plasma membrane; F:oxidoreductase activity, acting on the CH-OH group of donors, quinone or similar compound as acceptor; F:quinone binding	EC:1.1.5.0	IPR011041 (SUPERFAMILY); IPR011042 (G3DSA:2.120.10.GENE3D); IPR012938 (PFAM); PTHR19328 (PANTHER), PTHR19328:SF13 (PANTHER)
Subcluster_7	comp25015_c0_seq6	hipl1 protein	2259	10	0	0.783	4	P:carbohydrate metabolic process; F:oxidoreductase activity, acting on the CH-OH group of donors, quinone or similar compound as acceptor; F:quinone binding; C:plasma membrane	EC:1.1.5.0	IPR011041 (SUPERFAMILY); IPR011042 (G3DSA:2.120.10.GENE3D); IPR012938 (PFAM); PTHR19328 (PANTHER), PTHR19328:SF13 (PANTHER), SignalP-NN(euk) (SIGNALP), tmhmm (TMHMM)
Subcluster_7	comp26257_c1_seq1	transcription factor jumonji domain-containing protein	1078	10	1.06336e-165	0.713	3	P:regulation of circadian rhythm; F:sequence-specific DNA binding transcription factor activity; P:regulation of transcription, DNA-dependent	-	SignalP-NN(euk) (SIGNALP)
Subcluster_7	comp26257_c1_seq2	transcription factor jumonji domain-containing protein	866	10	5.02088e-78	0.878	3	P:regulation of circadian rhythm; F:sequence-specific DNA binding transcription factor activity; P:regulation of transcription, DNA-dependent	-	IPR003347 (PROFILE); G3DSA:2.60.120.650 (GENE3D), PTHR12461 (PANTHER), PTHR12461:SF3 (PANTHER), PF13621 (PFAM), tmhmm (TMHMM), SSF51197 (SUPERFAMILY)
Subcluster_7	comp26257_c1_seq3	transcription factor jumonji domain-containing protein	1701	10	0	0.815	5	P:regulation of circadian rhythm; F:peptide-aspartate beta-dioxygenase activity; F:sequence-specific DNA binding transcription factor activity; P:oxidation-reduction process; P:regulation of transcription, DNA-dependent	EC:1.14.11.16	IPR003347 (SMART); G3DSA:2.60.120.650 (GENE3D), PTHR12461 (PANTHER), PTHR12461:SF3 (PANTHER), PF13621 (PFAM), SSF51197 (SUPERFAMILY)
Subcluster_7	comp26257_c1_seq4	transcription factor jumonji domain-containing protein	784	10	2.75627e-63	0.75	4	P:regulation of circadian rhythm; F:sequence-specific DNA binding transcription factor activity; F:oxidoreductase activity; P:regulation of transcription, DNA-dependent	-	no IPS match
Subcluster_7	comp26257_c1_seq5	transcription factor jumonji domain-containing protein	1222	10	0	0.746	4	P:regulation of circadian rhythm; F:sequence-specific DNA binding transcription factor activity; F:oxidoreductase activity; P:regulation of transcription, DNA-dependent	-	SignalP-NN(euk) (SIGNALP)
Subcluster_7	comp26257_c1_seq6	transcription factor jumonji domain-containing protein	387	10	8.13258e-36	0.678	3	P:oxidation-reduction process; F:oxidoreductase activity; F:peptide-aspartate beta-dioxygenase activity		no IPS match
Subcluster_7	comp26257_c1_seq7	lysine-specific demethylase 8-like	828	10	4.84002e-46	0.868	2	F:methyltransferase activity; P:methylation	EC:2.1.1.0	IPR003347 (PROFILE); G3DSA:2.60.120.650 (GENE3D), PTHR12461 (PANTHER), PTHR12461:SF3 (PANTHER), PF13621 (PFAM), tmhmm (TMHMM), SSF51197 (SUPERFAMILY)
Subcluster_7	comp26499_c0_seq1	PREDICTED: uncharacterized protein LOC101249814	797	1	3.54406e-24	0.64	0	-		no IPS match
Subcluster_7	comp26499_c0_seq2	PREDICTED: uncharacterized protein LOC101249814	1166	3	1.69875e-42	0.5867	0	-		no IPS match
Subcluster_7	comp6592_c0_seq1	---NA---	651	0			0	-		SignalP-NN(euk) (SIGNALP), tmhmm (TMHMM)
Subcluster_7	comp6592_c0_seq2	---NA---	825	0			0	-		SignalP-NN(euk) (SIGNALP)
Subcluster_7	comp6619_c0_seq1	probable galactinol--sucrose galactosyltransferase 1-like	2935	10	0	0.887	2	P:metabolic process; F:galactinol-raffinose galactosyltransferase activity	EC:2.4.1.67	IPR008811 (PFAM); IPR013785 (G3DSA:3.20.20.GENE3D); IPR017853 (SUPERFAMILY); PTHR31268 (PANTHER), PTHR31268:SF0 (PANTHER)
Subcluster_7	comp7467_c0_seq1	f-box family protein	1599	10	1.93475e-60	0.543	0	-
Subcluster_7	comp8689_c0_seq1	PREDICTED: uncharacterized protein LOC101264074	1376	6	1.55932e-72	0.5717	0	-		no IPS match
Subcluster_7	comp9475_c0_seq1	f-box protein at2g27310-like	985	10	2.42504e-142	0.71	0	-		IPR001810 (SUPERFAMILY); G3DSA:1.20.1280.50 (GENE3D), PTHR31320 (PANTHER), PTHR31320:SF0 (PANTHER)

## Sheet: Table S4D
	Seq. Name	Seq. Description	Seq. Length	#Hits	min. eValue	mean Similarity	#GOs	GOs	Enzyme Codes	InterProScan
Subcluster_4	comp11950_c0_seq1	phosphate chloroplastic-like	3578	10	0	0.914	7	F:metal ion binding; F:pyruvate, phosphate dikinase activity; F:kinase activity; P:phosphorylation; F:ATP binding; C:chloroplast; P:photosynthesis	EC:2.7.9.1	IPR000121 (PFAM); IPR002192 (PFAM); IPR008279 (PFAM); IPR010121 (PIR); IPR013815 (G3DSA:3.30.1490.GENE3D); IPR013816 (G3DSA:3.30.470.GENE3D); IPR015813 (G3DSA:3.20.20.GENE3D); IPR018274 (PROSITE); IPR023151 (PROSITE); G3DSA:1.10.189.10 (GENE3D), G3DSA:1.20.80.30 (GENE3D), G3DSA:3.50.30.10 (GENE3D), PTHR22931 (PANTHER), SSF56059 (SUPERFAMILY)
Subcluster_4	comp12175_c0_seq1	PREDICTED: uncharacterized protein LOC101263285	1482	10	0	0.859	0	-		IPR025638 (PFAM)
Subcluster_4	comp12175_c0_seq2	PREDICTED: uncharacterized protein LOC101263285	2482	10	0	0.868	0	-		IPR025638 (PFAM)
Subcluster_4	comp12425_c0_seq1	myo-inositol-1-phosphate synthase	2145	10	0	0.978	13	P:myo-inositol hexakisphosphate biosynthetic process; P:defense response to bacterium; P:inositol biosynthetic process; F:inositol-3-phosphate synthase activity; P:response to heat; P:post-embryonic development; F:nucleotide binding; C:cytoplasm; P:response to high light intensity; P:defense response to fungus; P:response to hydrogen peroxide; P:defense response to virus; P:phosphatidylserine bio…	EC:5.5.1.4	tmhmm (TMHMM)
Subcluster_4	comp12427_c0_seq1	PREDICTED: uncharacterized protein LOC101246694	737	10	4.71466e-52	0.777	0	-		no IPS match
Subcluster_4	comp13205_c0_seq1	inositol-3-phosphate synthase	482	10	4.80413e-80	0.971	5	C:cytoplasm; P:phospholipid biosynthetic process; F:inositol-3-phosphate synthase activity; P:inositol biosynthetic process; F:nucleotide binding	EC:5.5.1.4	IPR002587 (PANTHER); IPR016040 (G3DSA:3.40.50.GENE3D); PTHR11510:SF0 (PANTHER), SSF51735 (SUPERFAMILY)
Subcluster_4	comp13205_c1_seq1	inositol-3-phosphate synthase	469	10	5.13362e-100	0.959	13	P:myo-inositol hexakisphosphate biosynthetic process; P:defense response to bacterium; P:inositol biosynthetic process; F:inositol-3-phosphate synthase activity; P:response to heat; P:post-embryonic development; F:nucleotide binding; C:cytoplasm; P:response to high light intensity; P:defense response to fungus; P:response to hydrogen peroxide; P:defense response to virus; P:phosphatidylserine bio…	EC:5.5.1.4	IPR002587 (PANTHER); IPR016040 (G3DSA:3.40.50.GENE3D); PTHR11510:SF0 (PANTHER), SSF51735 (SUPERFAMILY)
Subcluster_4	comp13254_c0_seq1	haloacid dehalogenase-like hydrolase domain-containing protein 3-like	1754	10	3.45754e-153	0.877	2	P:metabolic process; F:phosphoglycolate phosphatase activity	EC:3.1.3.18	IPR005833 (PRINTS); IPR006439 (TIGRFAMs); IPR011949 (TIGRFAMs); IPR023214 (G3DSA:3.40.50.GENE3D); PTHR12725 (PANTHER), PTHR12725:SF5 (PANTHER)
Subcluster_4	comp14982_c0_seq1	probable salt tolerance-like protein at1g78600-like	1131	10	6.83341e-111	0.76	2	F:zinc ion binding; C:intracellular	-	IPR000315 (PFAM); PTHR31892 (PANTHER)
Subcluster_4	comp14982_c0_seq2	probable salt tolerance-like protein at1g78600-like	1232	10	2.03521e-110	0.76	2	F:zinc ion binding; C:intracellular	-	SignalP-NN(euk) (SIGNALP)
Subcluster_4	comp16206_c0_seq1	---NA---	327	0			0	-		SignalP-NN(euk) (SIGNALP)
Subcluster_4	comp16206_c0_seq2	---NA---	236	0			0	-		SignalP-NN(euk) (SIGNALP)
Subcluster_4	comp17913_c0_seq1	trehalose-phosphate phosphatase-like	1509	10	0	0.784	2	F:hydrolase activity; P:trehalose biosynthetic process	-	IPR003337 (PFAM); IPR006379 (TIGRFAMs); IPR023214 (G3DSA:3.40.50.GENE3D); PTHR10788 (PANTHER), SignalP-NN(euk) (SIGNALP)
Subcluster_4	comp17913_c0_seq2	---NA---	244	0			0	-		no IPS match
Subcluster_4	comp23645_c0_seq1	4-hydroxyphenylpyruvate dioxygenase	1937	10	0	0.874	10	C:cytosol; P:oxidation-reduction process; F:4-hydroxyphenylpyruvate dioxygenase activity; C:mitochondrion; F:metal ion binding; P:vitamin E biosynthetic process; P:L-phenylalanine catabolic process; P:carotenoid biosynthetic process; P:plastoquinone biosynthetic process; P:tyrosine catabolic process	EC:1.13.11.27	IPR004360 (PFAM); IPR005956 (PIR); G3DSA:3.10.180.10 (GENE3D), PTHR11959:SF0 (PANTHER), SSF54593 (SUPERFAMILY)
Subcluster_4	comp23850_c0_seq1	transmembrane protein 56-b-like	1673	10	2.03874e-153	0.838	1	C:integral to membrane	-	no IPS match
Subcluster_4	comp23850_c0_seq2	transmembrane protein 56-like	1141	10	9.6909e-102	0.834	1	C:integral to membrane	-	IPR006634 (PFAM); PTHR13439 (PANTHER), PTHR13439:SF0 (PANTHER), tmhmm (TMHMM)
Subcluster_4	comp23850_c0_seq3	transmembrane protein 56-like	991	10	1.79872e-102	0.834	1	C:integral to membrane	-	IPR006634 (PFAM); PTHR13439 (PANTHER), PTHR13439:SF0 (PANTHER), tmhmm (TMHMM)
Subcluster_4	comp23850_c0_seq4	transmembrane protein 56-like	781	10	1.14947e-80	0.835	1	C:integral to membrane	-	IPR006634 (PFAM); PTHR13439 (PANTHER), PTHR13439:SF0 (PANTHER), tmhmm (TMHMM)
Subcluster_4	comp23850_c0_seq5	transmembrane protein 56-b-like	1313	10	5.35961e-132	0.833	1	C:integral to membrane	-	no IPS match
Subcluster_4	comp23850_c0_seq6	transmembrane protein 56-b-like	1523	10	3.86109e-154	0.838	1	C:integral to membrane	-	no IPS match
Subcluster_4	comp24099_c0_seq1	---NA---	2352	0			0	-		no IPS match
Subcluster_4	comp24099_c0_seq10	aci112 protein	3390	8	9.60857e-47	0.6138	0	-		no IPS match
Subcluster_4	comp24099_c0_seq2	---NA---	1336	0			0	-		no IPS match
Subcluster_4	comp24099_c0_seq3	aci112 protein	2233	10	1.97834e-47	0.544	0	-		no IPS match
Subcluster_4	comp24099_c0_seq4	aci112 protein	2633	8	3.34043e-47	0.6138	0	-		no IPS match
Subcluster_4	comp24099_c0_seq5	---NA---	2611	0			0	-		no IPS match
Subcluster_4	comp24099_c0_seq6	aci112 protein	2374	8	1.47882e-47	0.56	0	-		no IPS match
Subcluster_4	comp24099_c0_seq7	PREDICTED: uncharacterized protein LOC100264272	1195	1	3.79087e-11	0.53	0	-		no IPS match
Subcluster_4	comp24099_c0_seq8	---NA---	1595	0			0	-		no IPS match
Subcluster_4	comp24099_c0_seq9	aci112 protein	3649	8	1.24888e-46	0.6138	0	-		no IPS match
Subcluster_4	comp24182_c0_seq1	at5g37260-like protein	2534	10	1.23734e-81	0.668	1	F:DNA binding		no IPS match
Subcluster_4	comp24182_c0_seq2	at5g37260-like protein	2728	10	1.25154e-112	0.669	1	F:DNA binding		no IPS match
Subcluster_4	comp24182_c0_seq3	at5g37260-like protein	2382	10	3.78847e-141	0.72	1	F:DNA binding		IPR001005 (PFAM); IPR006447 (TIGRFAMs); IPR009057 (G3DSA:1.10.10.GENE3D); IPR017930 (PROFILE); PTHR12802 (PANTHER), PTHR12802:SF25 (PANTHER)
Subcluster_4	comp24182_c0_seq4	at5g37260-like protein	2432	10	1.0955e-112	0.669	1	F:DNA binding		no IPS match
Subcluster_4	comp24182_c0_seq5	at5g37260-like protein	1524	10	4.07006e-43	0.904	1	F:DNA binding	-	no IPS match
Subcluster_4	comp24182_c0_seq6	at5g37260-like protein	2678	10	5.41305e-140	0.72	1	F:DNA binding		IPR001005 (PFAM); IPR006447 (TIGRFAMs); IPR009057 (G3DSA:1.10.10.GENE3D); IPR017930 (PROFILE); PTHR12802 (PANTHER), PTHR12802:SF25 (PANTHER)
Subcluster_4	comp24182_c0_seq7	at5g37260-like protein	1422	10	2.81429e-53	0.913	1	F:DNA binding	-	no IPS match
Subcluster_4	comp24182_c0_seq8	at5g37260-like protein	1372	10	3.13247e-68	0.817	1	F:DNA binding	-	IPR001005 (PFAM); IPR006447 (TIGRFAMs); IPR009057 (G3DSA:1.10.10.GENE3D); IPR017930 (PROFILE); PTHR12802 (PANTHER), PTHR12802:SF25 (PANTHER)
Subcluster_4	comp24182_c0_seq9	at5g37260-like protein	2830	10	5.18258e-81	0.668	1	F:DNA binding		no IPS match
Subcluster_4	comp25677_c1_seq1	---NA---	643	0			0	-		no IPS match
Subcluster_4	comp25677_c1_seq2	---NA---	573	0			0	-		SignalP-NN(euk) (SIGNALP), tmhmm (TMHMM)
Subcluster_4	comp25677_c1_seq3	---NA---	691	0			0	-		no IPS match
Subcluster_4	comp25677_c1_seq4	---NA---	986	0			0	-		no IPS match
Subcluster_4	comp26366_c1_seq1	PREDICTED: uncharacterized protein LOC101244909	2058	10	7.59374e-119	0.543	0	-		no IPS match
Subcluster_4	comp26366_c1_seq2	PREDICTED: uncharacterized protein LOC101244909	2207	10	5.40096e-120	0.543	0	-		no IPS match
Subcluster_4	comp26366_c1_seq3	PREDICTED: uncharacterized protein LOC101244909	2405	10	3.04519e-119	0.543	0	-		no IPS match
Subcluster_4	comp26366_c1_seq4	PREDICTED: uncharacterized protein LOC101244909	1939	10	6.73349e-119	0.543	0	-		SignalP-NN(euk) (SIGNALP)
Subcluster_4	comp26366_c1_seq5	PREDICTED: uncharacterized protein LOC101244909	967	10	3.18235e-62	0.614	0	-		no IPS match
Subcluster_4	comp26366_c1_seq6	PREDICTED: uncharacterized protein LOC101244909	1860	10	1.13183e-119	0.543	0	-		no IPS match
Subcluster_4	comp26366_c1_seq7	PREDICTED: uncharacterized protein LOC101244909	1675	10	2.46469e-136	0.544	0	-		no IPS match
Subcluster_4	comp26366_c1_seq8	PREDICTED: uncharacterized protein LOC101244909	2137	10	4.30891e-118	0.543	0	-		no IPS match
Subcluster_4	comp9337_c0_seq1	---NA---	241	0			0	-		SignalP-NN(euk) (SIGNALP)
