# Supplementary material for: Transcriptomic Analysis of Petunia hybrida in Response to Salt Stress Using High Throughput RNA Sequencing
Source: PLoS One. 2014 Apr 10;9(4):e94651. doi: 10.1371/journal.pone.0094651 (PMC3983219; doi:10.1371/journal.pone.0094651)
Supplement: Table S5 — A. Enriched Gene Ontology analysis and unigenes associated at CTR_00 through Fisher's exact test with multiple testing correction of False Discovery Rate (FDR). B. Enriched Gene Ontology analysis and unigenes associated between CTR_06 and STR_06 through Fisher's exact test with multiple testing correction of False Discovery Rate (FDR). C. Enriched Gene Ontology analysis and unigenes associated between CTR_24 and STR_24 through Fisher's. (XLSX) [file pone.0094651.s007.xlsx]

## Sheet: Table 5A
GO-ID	Term	Category	FDR	P-Value	#Test	#Ref	#notAnnotTest	#notAnnotRef	Over/Under	TestSeqs	RefSeqs
GO:0010583	response to cyclopentenone	P	0.000142212	4.84042e-08	6	9	245	16447	over	comp24990_c0_seq6, comp24990_c0_seq5, comp24990_c0_seq4, comp24990_c0_seq3, comp24990_c0_seq2, comp24990_c0_seq1	comp20538_c0_seq4, comp14556_c0_seq1, comp19259_c0_seq1, comp17248_c0_seq3, comp23269_c0_seq2, comp12553_c0_seq1, comp13456_c0_seq2, comp26387_c0_seq1, comp17432_c0_seq1
GO:0046482	para-aminobenzoic acid metabolic process	P	0.000142212	4.84042e-08	6	9	245	16447	over	comp24990_c0_seq6, comp24990_c0_seq5, comp24990_c0_seq4, comp24990_c0_seq3, comp24990_c0_seq2, comp24990_c0_seq1	comp22953_c0_seq3, comp22953_c0_seq2, comp22953_c0_seq1, comp12553_c0_seq1, comp23485_c0_seq3, comp23485_c0_seq2, comp26037_c0_seq2, comp18547_c0_seq2, comp18547_c0_seq1
GO:0010200	response to chitin	P	0.000492657	2.51527e-07	10	68	241	16388	over	comp24587_c1_seq4, comp24587_c1_seq1, comp21299_c0_seq1, comp18211_c0_seq1, comp24990_c0_seq6, comp24990_c0_seq5, comp24990_c0_seq4, comp24990_c0_seq3, comp24990_c0_seq2, comp24990_c0_seq1	comp18507_c0_seq1, comp10107_c0_seq2, comp10107_c0_seq1, comp25642_c0_seq4, comp25642_c0_seq2, comp24023_c0_seq3, comp24023_c0_seq1, comp24425_c0_seq8, comp24425_c0_seq6, comp24425_c0_seq5, comp24425_c0_seq2, comp24425_c0_seq1, comp24940_c0_seq3, comp24940_c0_seq1, comp21663_c0_seq2, comp21663_c0_seq1, comp24215_c0_seq2, comp15742_c0_seq1, comp7931_c0_seq1, comp18526_c0_seq2, comp18526_c0_seq1, c…
GO:0009055	electron carrier activity	F	0.000569889	3.87943e-07	16	213	235	16243	over	comp16608_c1_seq1, comp22295_c0_seq1, comp24444_c0_seq4, comp24444_c0_seq3, comp24444_c0_seq2, comp24444_c0_seq1, comp7636_c0_seq1, comp23406_c1_seq1, comp17191_c0_seq1, comp25624_c0_seq5, comp24990_c0_seq6, comp24990_c0_seq5, comp24990_c0_seq4, comp24990_c0_seq3, comp24990_c0_seq2, comp24990_c0_seq1	comp20964_c0_seq2, comp20964_c0_seq1, comp21858_c0_seq3, comp21858_c0_seq2, comp21858_c0_seq1, comp18507_c0_seq1, comp5492_c0_seq2, comp5492_c0_seq1, comp17293_c0_seq1, comp18234_c0_seq2, comp18234_c0_seq1, comp17293_c1_seq2, comp17293_c1_seq1, comp20136_c0_seq3, comp20136_c0_seq2, comp20136_c0_seq1, comp12521_c2_seq1, comp24528_c0_seq3, comp24528_c0_seq2, comp24528_c0_seq1, comp5901_c0_seq1, com…
GO:0009407	toxin catabolic process	P	0.00073077	7.46192e-07	7	28	244	16428	over	comp18299_c0_seq1, comp24990_c0_seq6, comp24990_c0_seq5, comp24990_c0_seq4, comp24990_c0_seq3, comp24990_c0_seq2, comp24990_c0_seq1	comp7561_c0_seq1, comp22791_c0_seq2, comp22791_c0_seq1, comp17135_c0_seq2, comp17135_c0_seq1, comp20538_c0_seq4, comp21139_c0_seq1, comp25169_c0_seq3, comp25169_c0_seq1, comp15546_c0_seq1, comp6935_c0_seq2, comp14556_c0_seq1, comp26136_c1_seq5, comp26136_c1_seq4, comp26136_c1_seq3, comp26136_c1_seq2, comp26136_c1_seq1, comp8501_c0_seq1, comp15588_c0_seq1, comp17248_c0_seq3, comp23269_c0_seq2, com…
GO:0009404	toxin metabolic process	P	0.00073077	7.46192e-07	7	28	244	16428	over	comp18299_c0_seq1, comp24990_c0_seq6, comp24990_c0_seq5, comp24990_c0_seq4, comp24990_c0_seq3, comp24990_c0_seq2, comp24990_c0_seq1	comp7561_c0_seq1, comp22791_c0_seq2, comp22791_c0_seq1, comp17135_c0_seq2, comp17135_c0_seq1, comp20538_c0_seq4, comp21139_c0_seq1, comp25169_c0_seq3, comp25169_c0_seq1, comp15546_c0_seq1, comp6935_c0_seq2, comp14556_c0_seq1, comp26136_c1_seq5, comp26136_c1_seq4, comp26136_c1_seq3, comp26136_c1_seq2, comp26136_c1_seq1, comp8501_c0_seq1, comp15588_c0_seq1, comp17248_c0_seq3, comp23269_c0_seq2, com…
GO:0009072	aromatic amino acid family metabolic process	P	0.000738365	8.79605e-07	10	79	241	16377	over	comp24587_c1_seq4, comp24587_c1_seq1, comp23645_c0_seq1, comp24990_c0_seq6, comp24990_c0_seq5, comp24990_c0_seq4, comp24990_c0_seq3, comp24990_c0_seq2, comp24990_c0_seq1, comp11029_c0_seq2	comp9795_c0_seq2, comp17072_c0_seq1, comp25240_c0_seq2, comp25240_c0_seq1, comp15698_c0_seq1, comp14411_c0_seq2, comp14411_c0_seq1, comp24940_c0_seq3, comp24940_c0_seq1, comp15267_c0_seq2, comp15267_c0_seq1, comp11500_c0_seq2, comp11500_c0_seq1, comp15026_c0_seq2, comp1007_c0_seq1, comp25406_c0_seq3, comp25406_c0_seq2, comp25406_c0_seq1, comp21663_c0_seq2, comp21663_c0_seq1, comp22110_c0_seq1, co…
GO:0010243	response to organonitrogen compound	P	0.0010353	1.46452e-06	10	84	241	16372	over	comp24587_c1_seq4, comp24587_c1_seq1, comp21299_c0_seq1, comp18211_c0_seq1, comp24990_c0_seq6, comp24990_c0_seq5, comp24990_c0_seq4, comp24990_c0_seq3, comp24990_c0_seq2, comp24990_c0_seq1	comp18507_c0_seq1, comp10107_c0_seq2, comp10107_c0_seq1, comp8486_c0_seq1, comp22334_c0_seq1, comp25642_c0_seq4, comp25642_c0_seq2, comp24023_c0_seq3, comp24023_c0_seq1, comp24425_c0_seq8, comp24425_c0_seq6, comp24425_c0_seq5, comp24425_c0_seq2, comp24425_c0_seq1, comp24940_c0_seq3, comp24940_c0_seq1, comp22805_c0_seq3, comp22805_c0_seq2, comp21663_c0_seq2, comp21663_c0_seq1, comp21993_c0_seq2, c…
GO:0042743	hydrogen peroxide metabolic process	P	0.0010353	1.76919e-06	8	48	243	16408	over	comp24587_c1_seq4, comp24587_c1_seq1, comp24990_c0_seq6, comp24990_c0_seq5, comp24990_c0_seq4, comp24990_c0_seq3, comp24990_c0_seq2, comp24990_c0_seq1	comp26295_c1_seq2, comp26295_c1_seq1, comp18507_c0_seq1, comp24670_c0_seq1, comp25410_c0_seq1, comp25410_c1_seq1, comp11639_c0_seq1, comp21663_c0_seq2, comp21663_c0_seq1, comp16259_c0_seq2, comp4815_c0_seq1, comp15896_c0_seq2, comp15896_c0_seq1, comp26196_c0_seq7, comp22003_c0_seq4, comp22003_c0_seq3, comp22003_c0_seq2, comp22003_c0_seq1, comp19558_c0_seq1, comp10106_c0_seq1, comp16926_c0_seq2, c…
GO:0042537	benzene-containing compound metabolic process	P	0.0010353	1.76919e-06	8	48	243	16408	over	comp24587_c1_seq4, comp24587_c1_seq1, comp24990_c0_seq6, comp24990_c0_seq5, comp24990_c0_seq4, comp24990_c0_seq3, comp24990_c0_seq2, comp24990_c0_seq1	comp22004_c0_seq2, comp18507_c0_seq1, comp25642_c0_seq4, comp25642_c0_seq2, comp24398_c0_seq1, comp12253_c1_seq1, comp25843_c0_seq1, comp26237_c0_seq6, comp26237_c0_seq4, comp21663_c0_seq2, comp21663_c0_seq1, comp12939_c0_seq1, comp22798_c0_seq3, comp22798_c0_seq2, comp22798_c0_seq1, comp1872_c1_seq1, comp16852_c0_seq2, comp16852_c0_seq1, comp25499_c0_seq3, comp25499_c0_seq2, comp25499_c0_seq1, c…
GO:0042744	hydrogen peroxide catabolic process	P	0.0010353	1.9381e-06	6	20	245	16436	over	comp24990_c0_seq6, comp24990_c0_seq5, comp24990_c0_seq4, comp24990_c0_seq3, comp24990_c0_seq2, comp24990_c0_seq1	comp24670_c0_seq1, comp25410_c0_seq1, comp25410_c1_seq1, comp11639_c0_seq1, comp4815_c0_seq1, comp15896_c0_seq2, comp15896_c0_seq1, comp26196_c0_seq7, comp16926_c0_seq2, comp16926_c0_seq1, comp19280_c0_seq2, comp2587_c0_seq1, comp16791_c0_seq2, comp5895_c0_seq1, comp5895_c1_seq1, comp12553_c0_seq1, comp26196_c0_seq10, comp7009_c0_seq1, comp12966_c0_seq1, comp17731_c0_seq1
GO:0055114	oxidation-reduction process	P	0.00189423	3.8684e-06	46	1484	205	14972	over	comp23859_c0_seq3, comp9671_c0_seq2, comp15063_c0_seq2, comp24587_c1_seq4, comp24587_c1_seq1, comp22153_c0_seq2, comp22153_c0_seq1, comp16561_c0_seq2, comp16608_c1_seq1, comp22295_c0_seq1, comp23509_c0_seq2, comp24444_c0_seq4, comp24444_c0_seq3, comp24444_c0_seq2, comp24444_c0_seq1, comp13530_c0_seq1, comp22823_c0_seq2, comp18237_c0_seq1, comp7636_c0_seq1, comp23645_c0_seq1, comp20633_c0_seq3, co…	comp26181_c2_seq2, comp26181_c2_seq1, comp13381_c0_seq2, comp13381_c0_seq1, comp25904_c0_seq2, comp25904_c0_seq1, comp14563_c0_seq1, comp23091_c0_seq4, comp23091_c0_seq3, comp23091_c0_seq2, comp23091_c0_seq1, comp20964_c0_seq2, comp20964_c0_seq1, comp24190_c0_seq2, comp13087_c0_seq1, comp24871_c0_seq2, comp24871_c0_seq1, comp19822_c0_seq1, comp22296_c0_seq1, comp15466_c0_seq1, comp3969_c0_seq2, c…
GO:0070301	cellular response to hydrogen peroxide	P	0.00214831	4.75291e-06	6	24	245	16432	over	comp24990_c0_seq6, comp24990_c0_seq5, comp24990_c0_seq4, comp24990_c0_seq3, comp24990_c0_seq2, comp24990_c0_seq1	comp24670_c0_seq1, comp25410_c0_seq1, comp25410_c1_seq1, comp11639_c0_seq1, comp23883_c0_seq3, comp23883_c0_seq2, comp23883_c0_seq1, comp4815_c0_seq1, comp15896_c0_seq2, comp15896_c0_seq1, comp26196_c0_seq7, comp16926_c0_seq2, comp16926_c0_seq1, comp19280_c0_seq2, comp2587_c0_seq1, comp16791_c0_seq2, comp5895_c0_seq1, comp5895_c1_seq1, comp12553_c0_seq1, comp17245_c0_seq1, comp26196_c0_seq10, com…
GO:0072593	reactive oxygen species metabolic process	P	0.0076111	1.8134e-05	8	68	243	16388	over	comp24587_c1_seq4, comp24587_c1_seq1, comp24990_c0_seq6, comp24990_c0_seq5, comp24990_c0_seq4, comp24990_c0_seq3, comp24990_c0_seq2, comp24990_c0_seq1	comp24871_c0_seq2, comp24871_c0_seq1, comp15466_c0_seq1, comp26295_c1_seq2, comp26295_c1_seq1, comp18507_c0_seq1, comp24670_c0_seq1, comp23016_c0_seq2, comp23016_c0_seq1, comp25410_c0_seq1, comp25410_c1_seq1, comp11639_c0_seq1, comp21663_c0_seq2, comp21663_c0_seq1, comp17905_c0_seq2, comp17905_c0_seq1, comp16259_c0_seq2, comp4815_c0_seq1, comp15896_c0_seq2, comp15896_c0_seq1, comp26196_c0_seq9, c…
GO:0052656	L-isoleucine transaminase activity	F	0.00761315	2.2395e-05	4	8	247	16448	over	comp26136_c1_seq9, comp26136_c1_seq8, comp26136_c1_seq7, comp26136_c1_seq6	comp10843_c0_seq1, comp26136_c0_seq1, comp26136_c1_seq5, comp26136_c1_seq4, comp26136_c1_seq3, comp26136_c1_seq2, comp7198_c0_seq1, comp15357_c0_seq1
GO:0052655	L-valine transaminase activity	F	0.00761315	2.2395e-05	4	8	247	16448	over	comp26136_c1_seq9, comp26136_c1_seq8, comp26136_c1_seq7, comp26136_c1_seq6	comp10843_c0_seq1, comp26136_c0_seq1, comp26136_c1_seq5, comp26136_c1_seq4, comp26136_c1_seq3, comp26136_c1_seq2, comp7198_c0_seq1, comp15357_c0_seq1
GO:0052654	L-leucine transaminase activity	F	0.00761315	2.2395e-05	4	8	247	16448	over	comp26136_c1_seq9, comp26136_c1_seq8, comp26136_c1_seq7, comp26136_c1_seq6	comp10843_c0_seq1, comp26136_c0_seq1, comp26136_c1_seq5, comp26136_c1_seq4, comp26136_c1_seq3, comp26136_c1_seq2, comp7198_c0_seq1, comp15357_c0_seq1
GO:0034614	cellular response to reactive oxygen species	P	0.00761315	2.33214e-05	6	33	245	16423	over	comp24990_c0_seq6, comp24990_c0_seq5, comp24990_c0_seq4, comp24990_c0_seq3, comp24990_c0_seq2, comp24990_c0_seq1	comp24871_c0_seq1, comp15466_c0_seq1, comp24670_c0_seq1, comp25410_c0_seq1, comp25410_c1_seq1, comp11639_c0_seq1, comp23883_c0_seq3, comp23883_c0_seq2, comp23883_c0_seq1, comp4815_c0_seq1, comp15896_c0_seq2, comp15896_c0_seq1, comp26196_c0_seq7, comp13693_c0_seq1, comp16926_c0_seq2, comp16926_c0_seq1, comp13609_c0_seq1, comp19280_c0_seq2, comp2587_c0_seq1, comp16791_c0_seq2, comp5895_c0_seq1, com…
GO:0034599	cellular response to oxidative stress	P	0.00837934	2.70945e-05	6	34	245	16422	over	comp24990_c0_seq6, comp24990_c0_seq5, comp24990_c0_seq4, comp24990_c0_seq3, comp24990_c0_seq2, comp24990_c0_seq1	comp24871_c0_seq1, comp15466_c0_seq1, comp24670_c0_seq1, comp25410_c0_seq1, comp25410_c1_seq1, comp11639_c0_seq1, comp23883_c0_seq3, comp23883_c0_seq2, comp23883_c0_seq1, comp4815_c0_seq1, comp15896_c0_seq2, comp15896_c0_seq1, comp26196_c0_seq7, comp13693_c0_seq1, comp16926_c0_seq2, comp16926_c0_seq1, comp13609_c0_seq1, comp19280_c0_seq2, comp2587_c0_seq1, comp16791_c0_seq2, comp5895_c0_seq1, com…
GO:0004084	branched-chain-amino-acid transaminase activity	F	0.0093919	3.1967e-05	4	9	247	16447	over	comp26136_c1_seq9, comp26136_c1_seq8, comp26136_c1_seq7, comp26136_c1_seq6	comp10843_c0_seq1, comp26136_c0_seq1, comp26136_c1_seq5, comp26136_c1_seq4, comp26136_c1_seq3, comp26136_c1_seq2, comp26136_c1_seq1, comp7198_c0_seq1, comp15357_c0_seq1
GO:0006520	cellular amino acid metabolic process	P	0.00980381	3.51944e-05	21	494	230	15962	over	comp24587_c1_seq4, comp24587_c1_seq1, comp23717_c1_seq1, comp26518_c0_seq1, comp13018_c0_seq1, comp23645_c0_seq1, comp12892_c0_seq2, comp11948_c0_seq1, comp26136_c1_seq9, comp26136_c1_seq8, comp26136_c1_seq7, comp26136_c1_seq6, comp25205_c1_seq2, comp24990_c0_seq6, comp24990_c0_seq5, comp24990_c0_seq4, comp20599_c0_seq1, comp24990_c0_seq3, comp24990_c0_seq2, comp24990_c0_seq1, comp11029_c0_seq2	comp23091_c0_seq1, comp9255_c0_seq1, comp22745_c0_seq2, comp22745_c0_seq1, comp26100_c0_seq11, comp21137_c0_seq3, comp21137_c0_seq2, comp21137_c0_seq1, comp15817_c0_seq2, comp15817_c0_seq1, comp13685_c0_seq1, comp7597_c0_seq1, comp14641_c0_seq1, comp25533_c0_seq2, comp25533_c0_seq1, comp23071_c0_seq2, comp9878_c0_seq2, comp23071_c0_seq1, comp9878_c0_seq1, comp22457_c0_seq4, comp22457_c0_seq3, com…
GO:0016491	oxidoreductase activity	F	0.00980381	3.67059e-05	46	1624	205	14832	over	comp23859_c0_seq3, comp9671_c0_seq2, comp15063_c0_seq2, comp22153_c0_seq2, comp22153_c0_seq1, comp16561_c0_seq2, comp16608_c1_seq1, comp22295_c0_seq1, comp23509_c0_seq2, comp24444_c0_seq4, comp24444_c0_seq3, comp24444_c0_seq2, comp24444_c0_seq1, comp13530_c0_seq1, comp22823_c0_seq2, comp18237_c0_seq1, comp7636_c0_seq1, comp23645_c0_seq1, comp16401_c0_seq3, comp16401_c0_seq2, comp10042_c0_seq1, co…	comp15162_c0_seq1, comp13381_c0_seq2, comp13381_c0_seq1, comp16344_c0_seq4, comp16344_c0_seq3, comp16344_c0_seq2, comp16344_c0_seq1, comp25904_c0_seq2, comp25904_c0_seq1, comp14563_c0_seq1, comp22147_c0_seq4, comp22147_c0_seq3, comp22147_c0_seq2, comp22147_c0_seq1, comp26039_c0_seq2, comp26039_c0_seq1, comp23091_c0_seq4, comp23091_c0_seq3, comp23091_c0_seq2, comp23091_c0_seq1, comp20964_c0_seq2, …
GO:0000302	response to reactive oxygen species	P	0.0198468	7.7685e-05	9	110	242	16346	over	comp17394_c0_seq3, comp24990_c0_seq6, comp24990_c0_seq5, comp24990_c0_seq4, comp24990_c0_seq3, comp24990_c0_seq2, comp24990_c0_seq1, comp11029_c0_seq2, comp11029_c0_seq1	comp26181_c2_seq2, comp26181_c2_seq1, comp24871_c0_seq1, comp15466_c0_seq1, comp24670_c0_seq1, comp17707_c0_seq2, comp17707_c0_seq1, comp25410_c0_seq1, comp24023_c0_seq3, comp24023_c0_seq1, comp25410_c1_seq1, comp11639_c0_seq1, comp12376_c0_seq1, comp24215_c0_seq2, comp24775_c0_seq7, comp24775_c0_seq5, comp24775_c0_seq4, comp11712_c0_seq2, comp11712_c0_seq1, comp26536_c0_seq1, comp22331_c0_seq4, …
GO:0019748	secondary metabolic process	P	0.0412833	0.000173533	11	183	240	16273	over	comp24587_c1_seq4, comp24587_c1_seq1, comp18237_c0_seq1, comp18299_c0_seq1, comp24990_c0_seq6, comp24990_c0_seq5, comp24990_c0_seq4, comp24990_c0_seq3, comp24990_c0_seq2, comp24990_c0_seq1, comp11029_c0_seq2	comp21480_c0_seq2, comp7561_c0_seq1, comp21905_c0_seq4, comp21905_c0_seq3, comp21905_c0_seq2, comp21905_c0_seq1, comp25533_c0_seq2, comp25533_c0_seq1, comp9476_c1_seq1, comp22791_c0_seq2, comp22791_c0_seq1, comp14898_c0_seq2, comp14898_c0_seq1, comp17135_c0_seq2, comp17135_c0_seq1, comp24778_c0_seq6, comp24778_c0_seq5, comp24778_c0_seq4, comp24778_c0_seq3, comp24778_c0_seq2, comp24778_c0_seq1, co…
GO:0010295	(+)-abscisic acid 8'-hydroxylase activity	F	0.0412833	0.000177461	3	5	248	16451	over	comp24444_c0_seq3, comp24444_c0_seq2, comp24444_c0_seq1	comp11254_c0_seq2, comp11254_c0_seq1, comp22381_c0_seq5, comp22381_c0_seq1, comp7006_c0_seq1
GO:1901700	response to oxygen-containing compound	P	0.0412833	0.000211567	26	781	225	15675	over	comp16490_c0_seq1, comp24587_c1_seq4, comp24587_c1_seq1, comp21299_c0_seq1, comp18211_c0_seq1, comp13018_c0_seq1, comp21873_c0_seq1, comp18299_c0_seq1, comp16360_c0_seq4, comp16360_c0_seq3, comp16360_c0_seq2, comp16360_c0_seq1, comp26240_c0_seq6, comp26240_c0_seq1, comp17394_c0_seq3, comp22525_c0_seq3, comp22525_c0_seq1, comp11544_c0_seq2, comp24990_c0_seq6, comp24990_c0_seq5, comp24990_c0_seq4, …	comp26181_c2_seq2, comp26181_c2_seq1, comp9353_c0_seq1, comp26091_c0_seq18, comp26091_c0_seq17, comp26091_c0_seq16, comp26091_c0_seq15, comp26091_c0_seq14, comp26091_c0_seq13, comp26091_c0_seq12, comp26091_c0_seq11, comp26091_c0_seq10, comp22828_c0_seq1, comp26054_c0_seq9, comp26054_c0_seq8, comp26054_c0_seq7, comp26054_c0_seq6, comp26054_c0_seq5, comp26054_c0_seq4, comp26054_c0_seq3, comp26054_c…
GO:0017022	myosin binding	F	0.0412833	0.000224824	2	0	249	16456	over	comp18083_c0_seq2, comp18083_c0_seq1
GO:0030742	GTP-dependent protein binding	F	0.0412833	0.000224824	2	0	249	16456	over	comp18083_c0_seq2, comp18083_c0_seq1
GO:0008429	phosphatidylethanolamine binding	F	0.0412833	0.000224824	2	0	249	16456	over	comp8627_c0_seq2, comp8627_c0_seq1
GO:0080115	myosin XI tail binding	F	0.0412833	0.000224824	2	0	249	16456	over	comp18083_c0_seq2, comp18083_c0_seq1
GO:0032036	myosin heavy chain binding	F	0.0412833	0.000224824	2	0	249	16456	over	comp18083_c0_seq2, comp18083_c0_seq1
GO:0032029	myosin tail binding	F	0.0412833	0.000224824	2	0	249	16456	over	comp18083_c0_seq2, comp18083_c0_seq1
GO:1901606	alpha-amino acid catabolic process	P	0.0441939	0.000250679	6	53	245	16403	over	comp24587_c1_seq4, comp24587_c1_seq1, comp26518_c0_seq1, comp23645_c0_seq1, comp25205_c1_seq2, comp11029_c0_seq2	comp15291_c0_seq1, comp16108_c0_seq2, comp16108_c0_seq1, comp14411_c0_seq2, comp14411_c0_seq1, comp25205_c0_seq1, comp15412_c0_seq2, comp15412_c0_seq1, comp18682_c0_seq3, comp18682_c0_seq2, comp18682_c0_seq1, comp24940_c0_seq3, comp24940_c0_seq1, comp25205_c1_seq1, comp12253_c1_seq1, comp11500_c0_seq2, comp11500_c0_seq1, comp21663_c0_seq2, comp21663_c0_seq1, comp22800_c0_seq3, comp22800_c0_seq2, …
GO:0008113	peptide-methionine (S)-S-oxide reductase activity	F	0.0441939	0.000263238	3	6	248	16450	over	comp26002_c0_seq3, comp26002_c0_seq2, comp26002_c0_seq1	comp12170_c0_seq1, comp26002_c0_seq4, comp15831_c0_seq3, comp15831_c0_seq2, comp15831_c0_seq1, comp11454_c0_seq1
GO:0009772	photosynthetic electron transport in photosystem II	P	0.0441939	0.000263238	3	6	248	16450	over	comp24587_c1_seq4, comp24587_c1_seq1, comp23406_c1_seq1	comp12054_c0_seq2, comp12054_c0_seq1, comp24587_c1_seq3, comp24587_c1_seq2, comp26494_c1_seq1, comp12740_c0_seq1

## Sheet: Table 5B
GO-ID	Term	Category	FDR	P-Value	#Test	#Ref	#notAnnotTest	#notAnnotRef	Over/Under	TestSeqs	RefSeqs
GO:0007623	circadian rhythm	P	2.35527e-19	8.01657e-23	21	42	240	16404	over	comp22732_c0_seq4, comp22732_c0_seq3, comp16870_c0_seq2, comp16870_c0_seq1, comp25149_c0_seq9, comp25149_c0_seq8, comp25149_c0_seq7, comp25149_c0_seq6, comp25149_c0_seq5, comp25149_c0_seq4, comp25149_c0_seq2, comp25149_c0_seq1, comp26257_c1_seq5, comp26257_c1_seq4, comp26257_c1_seq3, comp26257_c1_seq2, comp26257_c1_seq1, comp17278_c0_seq4, comp17278_c0_seq3, comp17278_c0_seq2, comp17278_c0_seq1	comp10151_c0_seq1, comp4244_c0_seq1, comp17923_c0_seq2, comp17923_c0_seq1, comp24778_c0_seq6, comp24778_c0_seq5, comp24778_c0_seq4, comp24778_c0_seq3, comp24778_c0_seq2, comp24778_c0_seq1, comp24367_c0_seq6, comp24367_c0_seq4, comp24367_c0_seq3, comp21482_c0_seq3, comp21482_c0_seq2, comp21482_c0_seq1, comp21683_c0_seq4, comp25921_c0_seq8, comp25921_c0_seq6, comp25921_c0_seq2, comp23475_c0_seq4, c…
GO:0048511	rhythmic process	P	2.35527e-19	8.01657e-23	21	42	240	16404	over	comp22732_c0_seq4, comp22732_c0_seq3, comp16870_c0_seq2, comp16870_c0_seq1, comp25149_c0_seq9, comp25149_c0_seq8, comp25149_c0_seq7, comp25149_c0_seq6, comp25149_c0_seq5, comp25149_c0_seq4, comp25149_c0_seq2, comp25149_c0_seq1, comp26257_c1_seq5, comp26257_c1_seq4, comp26257_c1_seq3, comp26257_c1_seq2, comp26257_c1_seq1, comp17278_c0_seq4, comp17278_c0_seq3, comp17278_c0_seq2, comp17278_c0_seq1	comp10151_c0_seq1, comp4244_c0_seq1, comp17923_c0_seq2, comp17923_c0_seq1, comp24778_c0_seq6, comp24778_c0_seq5, comp24778_c0_seq4, comp24778_c0_seq3, comp24778_c0_seq2, comp24778_c0_seq1, comp24367_c0_seq6, comp24367_c0_seq4, comp24367_c0_seq3, comp21482_c0_seq3, comp21482_c0_seq2, comp21482_c0_seq1, comp21683_c0_seq4, comp25921_c0_seq8, comp25921_c0_seq6, comp25921_c0_seq2, comp23475_c0_seq4, c…
GO:0042752	regulation of circadian rhythm	P	1.21192e-07	7.93137e-11	9	16	252	16430	over	comp26257_c1_seq5, comp26257_c1_seq4, comp26257_c1_seq3, comp26257_c1_seq2, comp26257_c1_seq1, comp17278_c0_seq4, comp17278_c0_seq3, comp17278_c0_seq2, comp17278_c0_seq1	comp4244_c0_seq1, comp24778_c0_seq6, comp24778_c0_seq5, comp24778_c0_seq4, comp24778_c0_seq3, comp24778_c0_seq2, comp24778_c0_seq1, comp25921_c0_seq8, comp25921_c0_seq6, comp25921_c0_seq2, comp22137_c0_seq4, comp17201_c0_seq1, comp11771_c0_seq2, comp11771_c0_seq1, comp6577_c0_seq2, comp6577_c0_seq1
GO:1901700	response to oxygen-containing compound	P	1.21192e-07	8.24994e-11	40	767	221	15679	over	comp22732_c0_seq4, comp22732_c0_seq3, comp24634_c0_seq10, comp16870_c0_seq2, comp16870_c0_seq1, comp25149_c0_seq9, comp25149_c0_seq8, comp25149_c0_seq7, comp25149_c0_seq6, comp25149_c0_seq5, comp25149_c0_seq4, comp25661_c0_seq6, comp25149_c0_seq2, comp25149_c0_seq1, comp25661_c0_seq2, comp21299_c0_seq1, comp12122_c0_seq1, comp12425_c0_seq1, comp24634_c0_seq8, comp24634_c0_seq6, comp24634_c0_seq5,…	comp26181_c2_seq2, comp26181_c2_seq1, comp9353_c0_seq1, comp26091_c0_seq18, comp26091_c0_seq17, comp26091_c0_seq16, comp26091_c0_seq15, comp26091_c0_seq14, comp26091_c0_seq13, comp26091_c0_seq12, comp26091_c0_seq11, comp26091_c0_seq10, comp22828_c0_seq1, comp26054_c0_seq9, comp26054_c0_seq8, comp26054_c0_seq7, comp26054_c0_seq6, comp26054_c0_seq5, comp26054_c0_seq4, comp26054_c0_seq3, comp26054_c…
GO:0006090	pyruvate metabolic process	P	3.90525e-06	3.32305e-09	12	67	249	16379	over	comp24015_c0_seq3, comp24015_c0_seq14, comp23047_c0_seq7, comp23047_c0_seq4, comp23047_c0_seq2, comp16926_c0_seq2, comp16926_c0_seq1, comp23047_c0_seq11, comp23047_c0_seq10, comp12977_c0_seq2, comp12977_c0_seq1, comp11029_c0_seq2	comp12417_c0_seq1, comp19621_c0_seq4, comp19621_c0_seq3, comp19621_c0_seq2, comp19621_c0_seq1, comp24015_c0_seq20, comp24015_c0_seq19, comp24015_c0_seq18, comp24015_c0_seq17, comp24015_c0_seq16, comp24015_c0_seq15, comp24015_c0_seq13, comp24015_c0_seq12, comp24015_c0_seq11, comp12999_c0_seq1, comp15698_c0_seq1, comp23047_c0_seq8, comp23047_c0_seq6, comp23047_c0_seq5, comp23047_c0_seq3, comp23047_…
GO:0016781	phosphotransferase activity, paired acceptors	F	1.79564e-05	1.83354e-08	5	2	256	16444	over	comp11950_c0_seq1, comp15987_c0_seq4, comp15987_c0_seq3, comp15987_c0_seq2, comp15987_c0_seq1	comp13052_c0_seq2, comp13052_c0_seq1
GO:0006720	isoprenoid metabolic process	P	2.13824e-05	4.7089e-08	16	173	245	16273	over	comp24015_c0_seq3, comp24015_c0_seq14, comp23047_c0_seq7, comp23047_c0_seq4, comp16984_c0_seq3, comp16984_c0_seq1, comp23047_c0_seq2, comp17278_c0_seq4, comp17278_c0_seq3, comp17278_c0_seq2, comp17278_c0_seq1, comp23047_c0_seq11, comp23047_c0_seq10, comp12977_c0_seq2, comp12977_c0_seq1, comp11029_c0_seq2	comp3969_c0_seq2, comp3969_c0_seq1, comp10734_c0_seq2, comp12417_c0_seq1, comp26360_c0_seq10, comp18299_c0_seq1, comp19621_c0_seq4, comp19621_c0_seq3, comp19621_c0_seq2, comp19621_c0_seq1, comp24015_c0_seq20, comp24015_c0_seq19, comp24015_c0_seq18, comp24015_c0_seq17, comp24015_c0_seq16, comp24015_c0_seq15, comp24015_c0_seq13, comp24015_c0_seq12, comp24015_c0_seq11, comp13598_c0_seq1, comp12999_c…
GO:0016901	oxidoreductase activity, acting on the CH-OH group of donors, quinone or similar compound as acceptor	F	2.13824e-05	4.82702e-08	5	3	256	16443	over	comp25015_c0_seq6, comp25015_c0_seq5, comp25015_c0_seq4, comp25015_c0_seq3, comp25015_c0_seq2	comp25015_c0_seq1, comp15249_c0_seq1, comp7772_c0_seq1
GO:0050521	alpha-glucan, water dikinase activity	F	2.13824e-05	5.82231e-08	4	0	257	16446	over	comp15987_c0_seq4, comp15987_c0_seq3, comp15987_c0_seq2, comp15987_c0_seq1
GO:0030794	(S)-coclaurine-N-methyltransferase activity	F	2.13824e-05	5.82231e-08	4	0	257	16446	over	comp21345_c0_seq4, comp21345_c0_seq3, comp21345_c0_seq2, comp21345_c0_seq1
GO:0071491	cellular response to red light	P	2.13824e-05	5.82231e-08	4	0	257	16446	over	comp17278_c0_seq4, comp17278_c0_seq3, comp17278_c0_seq2, comp17278_c0_seq1
GO:0010501	RNA secondary structure unwinding	P	2.13824e-05	5.82231e-08	4	0	257	16446	over	comp22732_c0_seq4, comp22732_c0_seq3, comp16870_c0_seq2, comp16870_c0_seq1
GO:0009883	red or far-red light photoreceptor activity	F	2.13824e-05	5.82231e-08	4	0	257	16446	over	comp17278_c0_seq4, comp17278_c0_seq3, comp17278_c0_seq2, comp17278_c0_seq1
GO:0010202	response to low fluence red light stimulus	P	2.13824e-05	5.82231e-08	4	0	257	16446	over	comp17278_c0_seq4, comp17278_c0_seq3, comp17278_c0_seq2, comp17278_c0_seq1
GO:0010161	red light signaling pathway	P	2.13824e-05	5.82231e-08	4	0	257	16446	over	comp17278_c0_seq4, comp17278_c0_seq3, comp17278_c0_seq2, comp17278_c0_seq1
GO:0010148	transpiration	P	2.13824e-05	5.82231e-08	4	0	257	16446	over	comp17278_c0_seq4, comp17278_c0_seq3, comp17278_c0_seq2, comp17278_c0_seq1
GO:0009753	response to jasmonic acid stimulus	P	2.46129e-05	7.12081e-08	12	91	249	16355	over	comp25149_c0_seq9, comp25149_c0_seq8, comp25149_c0_seq7, comp25149_c0_seq6, comp25149_c0_seq5, comp25149_c0_seq4, comp25149_c0_seq2, comp25149_c0_seq1, comp17278_c0_seq4, comp17278_c0_seq3, comp17278_c0_seq2, comp17278_c0_seq1	comp26313_c0_seq5, comp26313_c0_seq4, comp4244_c0_seq1, comp18507_c0_seq1, comp353_c0_seq1, comp3259_c0_seq1, comp17707_c0_seq2, comp17707_c0_seq1, comp21163_c0_seq2, comp21163_c0_seq1, comp19905_c0_seq1, comp21482_c0_seq3, comp21482_c0_seq2, comp21482_c0_seq1, comp14411_c0_seq2, comp14411_c0_seq1, comp20910_c0_seq4, comp20910_c0_seq3, comp20910_c0_seq1, comp22267_c0_seq2, comp22267_c0_seq1, comp…
GO:0006721	terpenoid metabolic process	P	4.85401e-05	1.48693e-07	12	98	249	16348	over	comp23047_c0_seq7, comp23047_c0_seq4, comp16984_c0_seq3, comp16984_c0_seq1, comp23047_c0_seq2, comp17278_c0_seq4, comp17278_c0_seq3, comp17278_c0_seq2, comp17278_c0_seq1, comp23047_c0_seq11, comp23047_c0_seq10, comp11029_c0_seq2	comp3969_c0_seq2, comp3969_c0_seq1, comp10734_c0_seq2, comp12417_c0_seq1, comp18299_c0_seq1, comp13857_c0_seq2, comp13857_c0_seq1, comp4761_c0_seq1, comp23047_c0_seq8, comp23047_c0_seq6, comp23047_c0_seq5, comp23047_c0_seq3, comp23047_c0_seq1, comp16875_c0_seq2, comp16875_c0_seq1, comp23645_c0_seq1, comp11815_c0_seq1, comp1007_c0_seq1, comp21663_c0_seq2, comp21663_c0_seq1, comp16984_c0_seq2, comp…
GO:0009725	response to hormone stimulus	P	5.88843e-05	1.90402e-07	31	672	230	15774	over	comp22732_c0_seq4, comp22732_c0_seq3, comp24634_c0_seq10, comp16870_c0_seq2, comp16870_c0_seq1, comp25149_c0_seq9, comp25149_c0_seq8, comp25149_c0_seq7, comp25149_c0_seq6, comp25149_c0_seq5, comp25149_c0_seq4, comp25661_c0_seq6, comp25149_c0_seq2, comp25149_c0_seq1, comp25661_c0_seq2, comp24634_c0_seq8, comp24634_c0_seq6, comp24634_c0_seq5, comp24634_c0_seq2, comp24750_c0_seq1, comp23047_c0_seq7,…	comp26181_c2_seq2, comp26181_c2_seq1, comp13381_c0_seq2, comp13381_c0_seq1, comp9353_c0_seq1, comp26039_c0_seq2, comp26039_c0_seq1, comp22828_c0_seq1, comp26054_c0_seq9, comp26054_c0_seq8, comp26054_c0_seq7, comp26054_c0_seq6, comp26054_c0_seq5, comp26054_c0_seq4, comp26054_c0_seq3, comp26054_c0_seq2, comp22509_c1_seq4, comp22509_c1_seq2, comp22509_c1_seq1, comp22198_c0_seq1, comp23746_c0_seq1, c…
GO:0019288	isopentenyl diphosphate biosynthetic process, mevalonate-independent pathway	P	6.68965e-05	2.47566e-07	10	65	251	16381	over	comp24015_c0_seq3, comp24015_c0_seq14, comp23047_c0_seq7, comp23047_c0_seq4, comp23047_c0_seq2, comp23047_c0_seq11, comp23047_c0_seq10, comp12977_c0_seq2, comp12977_c0_seq1, comp11029_c0_seq2	comp12417_c0_seq1, comp19621_c0_seq4, comp19621_c0_seq3, comp19621_c0_seq2, comp19621_c0_seq1, comp24015_c0_seq20, comp24015_c0_seq19, comp24015_c0_seq18, comp24015_c0_seq17, comp24015_c0_seq16, comp24015_c0_seq15, comp24015_c0_seq13, comp24015_c0_seq12, comp24015_c0_seq11, comp12999_c0_seq1, comp15698_c0_seq1, comp23047_c0_seq8, comp23047_c0_seq6, comp23047_c0_seq5, comp23047_c0_seq3, comp23047_…
GO:0009719	response to endogenous stimulus	P	6.68965e-05	2.64536e-07	32	720	229	15726	over	comp22732_c0_seq4, comp22732_c0_seq3, comp24634_c0_seq10, comp16870_c0_seq2, comp16870_c0_seq1, comp25149_c0_seq9, comp25149_c0_seq8, comp25149_c0_seq7, comp25149_c0_seq6, comp25149_c0_seq5, comp25149_c0_seq4, comp25661_c0_seq6, comp25149_c0_seq2, comp25149_c0_seq1, comp25661_c0_seq2, comp21299_c0_seq1, comp24634_c0_seq8, comp24634_c0_seq6, comp24634_c0_seq5, comp24634_c0_seq2, comp24750_c0_seq1,…	comp26181_c2_seq2, comp26181_c2_seq1, comp13381_c0_seq2, comp13381_c0_seq1, comp9353_c0_seq1, comp26039_c0_seq2, comp26039_c0_seq1, comp22828_c0_seq1, comp26054_c0_seq9, comp26054_c0_seq8, comp26054_c0_seq7, comp26054_c0_seq6, comp26054_c0_seq5, comp26054_c0_seq4, comp26054_c0_seq3, comp26054_c0_seq2, comp22509_c1_seq4, comp22509_c1_seq2, comp22509_c1_seq1, comp22198_c0_seq1, comp23746_c0_seq1, c…
GO:0009881	photoreceptor activity	F	6.68965e-05	2.87532e-07	4	1	257	16445	over	comp17278_c0_seq4, comp17278_c0_seq3, comp17278_c0_seq2, comp17278_c0_seq1	comp17406_c0_seq1
GO:0008020	G-protein coupled photoreceptor activity	F	6.68965e-05	2.87532e-07	4	1	257	16445	over	comp17278_c0_seq4, comp17278_c0_seq3, comp17278_c0_seq2, comp17278_c0_seq1	comp17406_c0_seq1
GO:0009645	response to low light intensity stimulus	P	6.68965e-05	2.87532e-07	4	1	257	16445	over	comp17278_c0_seq4, comp17278_c0_seq3, comp17278_c0_seq2, comp17278_c0_seq1	comp24689_c0_seq1
GO:0009584	detection of visible light	P	6.68965e-05	2.87532e-07	4	1	257	16445	over	comp17278_c0_seq4, comp17278_c0_seq3, comp17278_c0_seq2, comp17278_c0_seq1	comp17406_c0_seq1
GO:0009240	isopentenyl diphosphate biosynthetic process	P	6.68965e-05	3.18772e-07	10	67	251	16379	over	comp24015_c0_seq3, comp24015_c0_seq14, comp23047_c0_seq7, comp23047_c0_seq4, comp23047_c0_seq2, comp23047_c0_seq11, comp23047_c0_seq10, comp12977_c0_seq2, comp12977_c0_seq1, comp11029_c0_seq2	comp12417_c0_seq1, comp19621_c0_seq4, comp19621_c0_seq3, comp19621_c0_seq2, comp19621_c0_seq1, comp24015_c0_seq20, comp24015_c0_seq19, comp24015_c0_seq18, comp24015_c0_seq17, comp24015_c0_seq16, comp24015_c0_seq15, comp24015_c0_seq13, comp24015_c0_seq12, comp24015_c0_seq11, comp12999_c0_seq1, comp15698_c0_seq1, comp23047_c0_seq8, comp23047_c0_seq6, comp23047_c0_seq5, comp23047_c0_seq3, comp23047_…
GO:0046490	isopentenyl diphosphate metabolic process	P	6.68965e-05	3.18772e-07	10	67	251	16379	over	comp24015_c0_seq3, comp24015_c0_seq14, comp23047_c0_seq7, comp23047_c0_seq4, comp23047_c0_seq2, comp23047_c0_seq11, comp23047_c0_seq10, comp12977_c0_seq2, comp12977_c0_seq1, comp11029_c0_seq2	comp12417_c0_seq1, comp19621_c0_seq4, comp19621_c0_seq3, comp19621_c0_seq2, comp19621_c0_seq1, comp24015_c0_seq20, comp24015_c0_seq19, comp24015_c0_seq18, comp24015_c0_seq17, comp24015_c0_seq16, comp24015_c0_seq15, comp24015_c0_seq13, comp24015_c0_seq12, comp24015_c0_seq11, comp12999_c0_seq1, comp15698_c0_seq1, comp23047_c0_seq8, comp23047_c0_seq6, comp23047_c0_seq5, comp23047_c0_seq3, comp23047_…
GO:0019682	glyceraldehyde-3-phosphate metabolic process	P	6.68965e-05	3.18772e-07	10	67	251	16379	over	comp24015_c0_seq3, comp24015_c0_seq14, comp23047_c0_seq7, comp23047_c0_seq4, comp23047_c0_seq2, comp23047_c0_seq11, comp23047_c0_seq10, comp12977_c0_seq2, comp12977_c0_seq1, comp11029_c0_seq2	comp12417_c0_seq1, comp16045_c0_seq2, comp16045_c0_seq1, comp19621_c0_seq4, comp19621_c0_seq3, comp19621_c0_seq2, comp19621_c0_seq1, comp24015_c0_seq20, comp24015_c0_seq19, comp24015_c0_seq18, comp24015_c0_seq17, comp24015_c0_seq16, comp24015_c0_seq15, comp24015_c0_seq13, comp24015_c0_seq12, comp24015_c0_seq11, comp12999_c0_seq1, comp15698_c0_seq1, comp23047_c0_seq8, comp23047_c0_seq6, comp23047_…
GO:0004673	protein histidine kinase activity	F	8.16099e-05	4.1666e-07	8	37	253	16409	over	comp15987_c0_seq4, comp15987_c0_seq3, comp15987_c0_seq2, comp15987_c0_seq1, comp17278_c0_seq4, comp17278_c0_seq3, comp17278_c0_seq2, comp17278_c0_seq1	comp16431_c0_seq1, comp25935_c0_seq2, comp25935_c0_seq1, comp21884_c0_seq4, comp21884_c0_seq3, comp21884_c0_seq2, comp21884_c0_seq1, comp8912_c0_seq1, comp12916_c0_seq2, comp12916_c0_seq1, comp16178_c0_seq1, comp24571_c0_seq4, comp24571_c0_seq3, comp24571_c0_seq2, comp24571_c0_seq1, comp20604_c0_seq2, comp20604_c0_seq1, comp5137_c0_seq2, comp5137_c0_seq1, comp25604_c1_seq5, comp25604_c1_seq4, com…
GO:0016775	phosphotransferase activity, nitrogenous group as acceptor	F	8.16099e-05	4.1666e-07	8	37	253	16409	over	comp15987_c0_seq4, comp15987_c0_seq3, comp15987_c0_seq2, comp15987_c0_seq1, comp17278_c0_seq4, comp17278_c0_seq3, comp17278_c0_seq2, comp17278_c0_seq1	comp16431_c0_seq1, comp25935_c0_seq2, comp25935_c0_seq1, comp21884_c0_seq4, comp21884_c0_seq3, comp21884_c0_seq2, comp21884_c0_seq1, comp8912_c0_seq1, comp12916_c0_seq2, comp12916_c0_seq1, comp16178_c0_seq1, comp24571_c0_seq4, comp24571_c0_seq3, comp24571_c0_seq2, comp24571_c0_seq1, comp20604_c0_seq2, comp20604_c0_seq1, comp5137_c0_seq2, comp5137_c0_seq1, comp25604_c1_seq5, comp25604_c1_seq4, com…
GO:0009737	response to abscisic acid stimulus	P	9.18735e-05	4.84697e-07	19	293	242	16153	over	comp22732_c0_seq4, comp22732_c0_seq3, comp16870_c0_seq2, comp16870_c0_seq1, comp25149_c0_seq9, comp25149_c0_seq8, comp25149_c0_seq7, comp25149_c0_seq6, comp25149_c0_seq5, comp25149_c0_seq4, comp25149_c0_seq2, comp25149_c0_seq1, comp23047_c0_seq7, comp16360_c0_seq4, comp23047_c0_seq4, comp23047_c0_seq2, comp12320_c0_seq2, comp23047_c0_seq11, comp23047_c0_seq10	comp9353_c0_seq1, comp22828_c0_seq1, comp26054_c0_seq9, comp26054_c0_seq8, comp26054_c0_seq7, comp26054_c0_seq6, comp26054_c0_seq5, comp26054_c0_seq4, comp26054_c0_seq3, comp26054_c0_seq2, comp22198_c0_seq1, comp19641_c0_seq2, comp19641_c0_seq1, comp26313_c0_seq5, comp26313_c0_seq4, comp25691_c0_seq2, comp26003_c0_seq25, comp26003_c0_seq24, comp26003_c0_seq23, comp26003_c0_seq22, comp26003_c0_seq…
GO:0017006	protein-tetrapyrrole linkage	P	0.000147243	8.51984e-07	4	2	257	16444	over	comp17278_c0_seq4, comp17278_c0_seq3, comp17278_c0_seq2, comp17278_c0_seq1	comp11044_c0_seq1, comp17406_c0_seq1
GO:0010617	circadian regulation of calcium ion oscillation	P	0.000147243	8.51984e-07	4	2	257	16444	over	comp17278_c0_seq4, comp17278_c0_seq3, comp17278_c0_seq2, comp17278_c0_seq1	comp7984_c0_seq2, comp7984_c0_seq1
GO:0051480	cytosolic calcium ion homeostasis	P	0.000147243	8.51984e-07	4	2	257	16444	over	comp17278_c0_seq4, comp17278_c0_seq3, comp17278_c0_seq2, comp17278_c0_seq1	comp7984_c0_seq2, comp7984_c0_seq1
GO:0009409	response to cold	P	0.000155717	9.2752e-07	14	166	247	16280	over	comp22732_c0_seq4, comp22732_c0_seq3, comp16870_c0_seq2, comp16870_c0_seq1, comp25661_c0_seq6, comp25661_c0_seq2, comp12122_c0_seq1, comp18694_c0_seq2, comp17278_c0_seq4, comp12320_c0_seq2, comp17278_c0_seq3, comp12320_c0_seq1, comp17278_c0_seq2, comp17278_c0_seq1	comp22828_c0_seq1, comp26313_c0_seq6, comp26313_c0_seq5, comp26313_c0_seq4, comp26313_c0_seq3, comp26313_c0_seq2, comp26313_c0_seq1, comp14094_c0_seq1, comp18507_c0_seq1, comp21632_c0_seq5, comp21632_c0_seq2, comp15280_c0_seq1, comp12340_c0_seq1, comp15803_c0_seq2, comp15803_c0_seq1, comp11813_c0_seq2, comp11813_c0_seq1, comp17320_c0_seq2, comp17320_c0_seq1, comp12865_c0_seq3, comp12865_c0_seq2, …
GO:0009739	response to gibberellin stimulus	P	0.000247999	1.53799e-06	8	45	253	16401	over	comp25149_c0_seq9, comp25149_c0_seq8, comp25149_c0_seq7, comp25149_c0_seq6, comp25149_c0_seq5, comp25149_c0_seq4, comp25149_c0_seq2, comp25149_c0_seq1	comp25078_c0_seq2, comp25078_c0_seq1, comp15142_c0_seq2, comp15142_c0_seq1, comp18299_c0_seq1, comp14094_c0_seq1, comp14411_c0_seq2, comp14411_c0_seq1, comp26427_c1_seq5, comp16283_c1_seq1, comp9830_c0_seq1, comp23682_c0_seq4, comp23682_c0_seq2, comp23682_c0_seq1, comp15718_c0_seq1, comp24395_c0_seq1, comp4475_c0_seq1, comp24232_c0_seq2, comp24232_c0_seq1, comp13017_c0_seq1, comp21714_c0_seq1, co…
GO:0009723	response to ethylene stimulus	P	0.000247999	1.5616e-06	11	102	250	16344	over	comp25149_c0_seq9, comp25149_c0_seq8, comp25149_c0_seq7, comp25149_c0_seq6, comp25149_c0_seq5, comp25149_c0_seq4, comp25661_c0_seq6, comp25149_c0_seq2, comp25149_c0_seq1, comp25661_c0_seq2, comp24750_c0_seq1	comp26181_c2_seq2, comp26181_c2_seq1, comp26313_c0_seq5, comp26313_c0_seq4, comp16824_c0_seq2, comp16824_c0_seq1, comp2026_c0_seq1, comp14568_c0_seq2, comp14568_c0_seq1, comp353_c0_seq1, comp19905_c0_seq1, comp14411_c0_seq2, comp14411_c0_seq1, comp26237_c0_seq5, comp26237_c0_seq3, comp12186_c0_seq1, comp21993_c0_seq2, comp21993_c0_seq1, comp24215_c0_seq2, comp21139_c0_seq1, comp20570_c0_seq3, com…
GO:0097305	response to alcohol	P	0.000249469	1.61331e-06	19	319	242	16127	over	comp22732_c0_seq4, comp22732_c0_seq3, comp16870_c0_seq2, comp16870_c0_seq1, comp25149_c0_seq9, comp25149_c0_seq8, comp25149_c0_seq7, comp25149_c0_seq6, comp25149_c0_seq5, comp25149_c0_seq4, comp25149_c0_seq2, comp25149_c0_seq1, comp23047_c0_seq7, comp16360_c0_seq4, comp23047_c0_seq4, comp23047_c0_seq2, comp12320_c0_seq2, comp23047_c0_seq11, comp23047_c0_seq10	comp9353_c0_seq1, comp22828_c0_seq1, comp26054_c0_seq9, comp26054_c0_seq8, comp26054_c0_seq7, comp26054_c0_seq6, comp26054_c0_seq5, comp26054_c0_seq4, comp26054_c0_seq3, comp26054_c0_seq2, comp22509_c1_seq4, comp22509_c1_seq2, comp22509_c1_seq1, comp22198_c0_seq1, comp12113_c0_seq2, comp12113_c0_seq1, comp22894_c0_seq3, comp22894_c0_seq1, comp19641_c0_seq2, comp19641_c0_seq1, comp26313_c0_seq5, c…
GO:0008610	lipid biosynthetic process	P	0.000262626	1.74309e-06	23	453	238	15993	over	comp24015_c0_seq3, comp22295_c0_seq1, comp18237_c0_seq1, comp12425_c0_seq1, comp13205_c0_seq1, comp21345_c0_seq5, comp21345_c0_seq4, comp21345_c0_seq3, comp21345_c0_seq2, comp21345_c0_seq1, comp24015_c0_seq14, comp23047_c0_seq7, comp23047_c0_seq4, comp16984_c0_seq3, comp16984_c0_seq1, comp23047_c0_seq2, comp13205_c1_seq1, comp23047_c0_seq11, comp23047_c0_seq10, comp12977_c0_seq2, comp12977_c0_seq…	comp24526_c0_seq8, comp24526_c0_seq7, comp24526_c0_seq6, comp24526_c0_seq5, comp24526_c0_seq4, comp24526_c0_seq3, comp24526_c0_seq2, comp24526_c0_seq1, comp21697_c0_seq1, comp3969_c0_seq2, comp3969_c0_seq1, comp10466_c0_seq1, comp10734_c0_seq2, comp12417_c0_seq1, comp16982_c0_seq1, comp26360_c0_seq10, comp18299_c0_seq1, comp14094_c0_seq1, comp26085_c0_seq4, comp26085_c0_seq3, comp26085_c0_seq2, c…
GO:0006655	phosphatidylglycerol biosynthetic process	P	0.000348329	2.43048e-06	6	20	255	16426	over	comp23047_c0_seq7, comp23047_c0_seq4, comp23047_c0_seq2, comp23047_c0_seq11, comp23047_c0_seq10, comp11029_c0_seq2	comp12417_c0_seq1, comp7882_c0_seq1, comp23047_c0_seq8, comp23047_c0_seq6, comp23047_c0_seq5, comp23047_c0_seq3, comp23047_c0_seq1, comp26390_c0_seq2, comp26390_c0_seq1, comp10278_c0_seq2, comp16348_c0_seq1, comp16618_c0_seq2, comp16618_c0_seq1, comp10594_c0_seq2, comp10594_c0_seq1, comp10685_c0_seq2, comp10685_c0_seq1, comp16094_c0_seq2, comp16094_c0_seq1, comp14129_c0_seq1
GO:0046471	phosphatidylglycerol metabolic process	P	0.000348329	2.43048e-06	6	20	255	16426	over	comp23047_c0_seq7, comp23047_c0_seq4, comp23047_c0_seq2, comp23047_c0_seq11, comp23047_c0_seq10, comp11029_c0_seq2	comp12417_c0_seq1, comp7882_c0_seq1, comp23047_c0_seq8, comp23047_c0_seq6, comp23047_c0_seq5, comp23047_c0_seq3, comp23047_c0_seq1, comp26390_c0_seq2, comp26390_c0_seq1, comp10278_c0_seq2, comp16348_c0_seq1, comp16618_c0_seq2, comp16618_c0_seq1, comp10594_c0_seq2, comp10594_c0_seq1, comp10685_c0_seq2, comp10685_c0_seq1, comp16094_c0_seq2, comp16094_c0_seq1, comp14129_c0_seq1
GO:0008654	phospholipid biosynthetic process	P	0.000411879	2.944e-06	13	158	248	16288	over	comp24015_c0_seq3, comp12425_c0_seq1, comp13205_c0_seq1, comp24015_c0_seq14, comp23047_c0_seq7, comp23047_c0_seq4, comp23047_c0_seq2, comp13205_c1_seq1, comp23047_c0_seq11, comp23047_c0_seq10, comp12977_c0_seq2, comp12977_c0_seq1, comp11029_c0_seq2	comp21697_c0_seq1, comp12417_c0_seq1, comp16982_c0_seq1, comp26085_c0_seq4, comp26085_c0_seq3, comp26085_c0_seq2, comp26085_c0_seq1, comp19621_c0_seq4, comp19621_c0_seq3, comp19621_c0_seq2, comp19621_c0_seq1, comp24015_c0_seq20, comp24015_c0_seq19, comp24015_c0_seq18, comp24015_c0_seq17, comp24015_c0_seq16, comp24015_c0_seq15, comp24015_c0_seq13, comp24015_c0_seq12, comp24015_c0_seq11, comp15399_…
GO:0004512	inositol-3-phosphate synthase activity	F	0.000515121	3.76961e-06	3	0	258	16446	over	comp12425_c0_seq1, comp13205_c0_seq1, comp13205_c1_seq1
GO:0009649	entrainment of circadian clock	P	0.000517991	3.87876e-06	4	4	257	16442	over	comp17278_c0_seq4, comp17278_c0_seq3, comp17278_c0_seq2, comp17278_c0_seq1	comp11771_c0_seq2, comp11771_c0_seq1, comp6577_c0_seq2, comp6577_c0_seq1
GO:0006629	lipid metabolic process	P	0.000538772	4.12606e-06	31	782	230	15664	over	comp24015_c0_seq3, comp22295_c0_seq1, comp18237_c0_seq1, comp12425_c0_seq1, comp25076_c0_seq3, comp24750_c0_seq2, comp24750_c0_seq1, comp13205_c0_seq1, comp21345_c0_seq5, comp21345_c0_seq4, comp21345_c0_seq3, comp21345_c0_seq2, comp21345_c0_seq1, comp24015_c0_seq14, comp23047_c0_seq7, comp23047_c0_seq4, comp16984_c0_seq3, comp16984_c0_seq1, comp23047_c0_seq2, comp13205_c1_seq1, comp17278_c0_seq4,…	comp26181_c2_seq2, comp26181_c2_seq1, comp1786_c0_seq1, comp24526_c0_seq8, comp24526_c0_seq7, comp24526_c0_seq6, comp24526_c0_seq5, comp24526_c0_seq4, comp24526_c0_seq3, comp24526_c0_seq2, comp24526_c0_seq1, comp21697_c0_seq1, comp3969_c0_seq2, comp3969_c0_seq1, comp14867_c0_seq2, comp14867_c0_seq1, comp16663_c0_seq1, comp6849_c0_seq1, comp10466_c0_seq1, comp10734_c0_seq2, comp16422_c0_seq2, comp…
GO:0009266	response to temperature stimulus	P	0.000825065	6.45899e-06	17	288	244	16158	over	comp22732_c0_seq4, comp22732_c0_seq3, comp16870_c0_seq2, comp16870_c0_seq1, comp25661_c0_seq6, comp25661_c0_seq2, comp12122_c0_seq1, comp18694_c0_seq2, comp12425_c0_seq1, comp13205_c1_seq1, comp17278_c0_seq4, comp12320_c0_seq2, comp17278_c0_seq3, comp12320_c0_seq1, comp17278_c0_seq2, comp17278_c0_seq1, comp10890_c0_seq1	comp22828_c0_seq1, comp24592_c0_seq2, comp24592_c0_seq1, comp26313_c0_seq6, comp26313_c0_seq5, comp26313_c0_seq4, comp26313_c0_seq3, comp26313_c0_seq2, comp26313_c0_seq1, comp14094_c0_seq1, comp7722_c0_seq1, comp18507_c0_seq1, comp12468_c0_seq2, comp12468_c0_seq1, comp21632_c0_seq5, comp21632_c0_seq2, comp15280_c0_seq1, comp22678_c0_seq1, comp12340_c0_seq1, comp26400_c1_seq5, comp26400_c1_seq4, c…
GO:0033993	response to lipid	P	0.000869875	7.03098e-06	19	355	242	16091	over	comp22732_c0_seq4, comp22732_c0_seq3, comp16870_c0_seq2, comp16870_c0_seq1, comp25149_c0_seq9, comp25149_c0_seq8, comp25149_c0_seq7, comp25149_c0_seq6, comp25149_c0_seq5, comp25149_c0_seq4, comp25149_c0_seq2, comp25149_c0_seq1, comp23047_c0_seq7, comp16360_c0_seq4, comp23047_c0_seq4, comp23047_c0_seq2, comp12320_c0_seq2, comp23047_c0_seq11, comp23047_c0_seq10	comp9353_c0_seq1, comp22828_c0_seq1, comp26054_c0_seq9, comp26054_c0_seq8, comp26054_c0_seq7, comp26054_c0_seq6, comp26054_c0_seq5, comp26054_c0_seq4, comp26054_c0_seq3, comp26054_c0_seq2, comp22509_c1_seq4, comp22509_c1_seq2, comp22509_c1_seq1, comp22198_c0_seq1, comp12113_c0_seq2, comp12113_c0_seq1, comp22894_c0_seq3, comp22894_c0_seq1, comp19641_c0_seq2, comp19641_c0_seq1, comp25078_c0_seq2, c…
GO:0010035	response to inorganic substance	P	0.000869875	7.10585e-06	25	569	236	15877	over	comp22732_c0_seq4, comp22732_c0_seq3, comp16870_c0_seq2, comp16870_c0_seq1, comp25149_c0_seq9, comp25149_c0_seq8, comp25149_c0_seq7, comp25149_c0_seq6, comp25149_c0_seq5, comp25149_c0_seq4, comp25661_c0_seq6, comp25149_c0_seq2, comp25149_c0_seq1, comp25661_c0_seq2, comp12122_c0_seq1, comp12425_c0_seq1, comp13205_c1_seq1, comp12320_c0_seq2, comp16926_c0_seq2, comp16926_c0_seq1, comp14472_c0_seq1, …	comp26181_c2_seq2, comp26181_c2_seq1, comp9353_c0_seq1, comp22828_c0_seq1, comp26054_c0_seq9, comp26054_c0_seq8, comp26054_c0_seq7, comp26054_c0_seq6, comp26054_c0_seq5, comp26054_c0_seq4, comp26054_c0_seq3, comp26054_c0_seq2, comp11755_c0_seq1, comp22745_c0_seq2, comp22745_c0_seq1, comp20665_c2_seq1, comp24190_c0_seq2, comp24871_c0_seq1, comp14284_c0_seq1, comp15817_c0_seq2, comp15817_c0_seq1, c…
GO:0046173	polyol biosynthetic process	P	0.00104383	8.70448e-06	5	14	256	16432	over	comp8627_c0_seq2, comp8627_c0_seq1, comp12425_c0_seq1, comp13205_c0_seq1, comp13205_c1_seq1	comp17320_c0_seq2, comp17320_c0_seq1, comp16500_c1_seq4, comp16500_c1_seq3, comp16500_c1_seq2, comp16500_c1_seq1, comp7362_c0_seq1, comp8339_c0_seq1, comp18238_c0_seq3, comp18238_c0_seq1, comp21561_c0_seq2, comp24689_c0_seq1, comp23257_c0_seq4, comp23257_c0_seq3
GO:0009638	phototropism	P	0.00132019	1.13522e-05	4	6	257	16440	over	comp17278_c0_seq4, comp17278_c0_seq3, comp17278_c0_seq2, comp17278_c0_seq1	comp16544_c0_seq1, comp6906_c0_seq1, comp7984_c0_seq2, comp7984_c0_seq1, comp25781_c0_seq2, comp10171_c0_seq1
GO:0010043	response to zinc ion	P	0.00132019	1.14584e-05	5	15	256	16431	over	comp22732_c0_seq4, comp22732_c0_seq3, comp16870_c0_seq2, comp16870_c0_seq1, comp20885_c0_seq1	comp11755_c0_seq1, comp24871_c0_seq1, comp11294_c0_seq1, comp13198_c0_seq1, comp7777_c0_seq2, comp7777_c0_seq1, comp4866_c0_seq2, comp4866_c0_seq1, comp13609_c0_seq1, comp15427_c0_seq1, comp12093_c0_seq2, comp12093_c0_seq1, comp22388_c0_seq1, comp12167_c0_seq2, comp12167_c0_seq1
GO:0010374	stomatal complex development	P	0.00237067	2.12495e-05	6	31	255	16415	over	comp12892_c0_seq2, comp12892_c0_seq1, comp17278_c0_seq4, comp17278_c0_seq3, comp17278_c0_seq2, comp17278_c0_seq1	comp13087_c0_seq1, comp24994_c1_seq3, comp24994_c1_seq1, comp13660_c0_seq1, comp1292_c0_seq1, comp16875_c0_seq2, comp16875_c0_seq1, comp25575_c1_seq1, comp26390_c0_seq2, comp26390_c0_seq1, comp2003_c0_seq1, comp12054_c0_seq1, comp24659_c0_seq2, comp24659_c0_seq1, comp23549_c0_seq3, comp23549_c0_seq2, comp11812_c0_seq1, comp25876_c0_seq1, comp25635_c0_seq5, comp25635_c0_seq3, comp25635_c0_seq1, co…
GO:0008299	isoprenoid biosynthetic process	P	0.00237067	2.13829e-05	12	164	249	16282	over	comp24015_c0_seq3, comp24015_c0_seq14, comp23047_c0_seq7, comp23047_c0_seq4, comp16984_c0_seq3, comp16984_c0_seq1, comp23047_c0_seq2, comp23047_c0_seq11, comp23047_c0_seq10, comp12977_c0_seq2, comp12977_c0_seq1, comp11029_c0_seq2	comp3969_c0_seq2, comp3969_c0_seq1, comp10734_c0_seq2, comp12417_c0_seq1, comp26360_c0_seq10, comp18299_c0_seq1, comp19621_c0_seq4, comp19621_c0_seq3, comp19621_c0_seq2, comp19621_c0_seq1, comp24015_c0_seq20, comp24015_c0_seq19, comp24015_c0_seq18, comp24015_c0_seq17, comp24015_c0_seq16, comp24015_c0_seq15, comp24015_c0_seq13, comp24015_c0_seq12, comp24015_c0_seq11, comp13598_c0_seq1, comp12999_c…
GO:0048038	quinone binding	F	0.00256494	2.39327e-05	5	18	256	16428	over	comp25015_c0_seq6, comp25015_c0_seq5, comp25015_c0_seq4, comp25015_c0_seq3, comp25015_c0_seq2	comp25495_c0_seq2, comp25495_c0_seq1, comp22823_c0_seq3, comp22823_c0_seq2, comp22823_c0_seq1, comp25029_c1_seq1, comp23131_c0_seq1, comp25015_c0_seq1, comp22554_c0_seq2, comp7772_c0_seq1, comp3170_c0_seq1, comp24538_c0_seq4, comp24538_c0_seq3, comp24538_c0_seq2, comp24538_c0_seq1, comp7986_c0_seq1, comp7756_c0_seq1, comp1229_c0_seq1
GO:0009642	response to light intensity	P	0.00256494	2.40081e-05	8	68	253	16378	over	comp22295_c0_seq1, comp12425_c0_seq1, comp13205_c1_seq1, comp17278_c0_seq4, comp17278_c0_seq3, comp17278_c0_seq2, comp17278_c0_seq1, comp10890_c0_seq1	comp24367_c0_seq6, comp24367_c0_seq4, comp24367_c0_seq3, comp17903_c0_seq2, comp17903_c0_seq1, comp24023_c0_seq3, comp24023_c0_seq1, comp20446_c0_seq1, comp15412_c0_seq2, comp15412_c0_seq1, comp11500_c0_seq2, comp11500_c0_seq1, comp9179_c0_seq1, comp24215_c0_seq2, comp17204_c0_seq1, comp26536_c0_seq1, comp11984_c0_seq2, comp11984_c0_seq1, comp22331_c0_seq4, comp22331_c0_seq3, comp22331_c0_seq2, c…
GO:0006874	cellular calcium ion homeostasis	P	0.00264481	2.6106e-05	4	8	257	16438	over	comp17278_c0_seq4, comp17278_c0_seq3, comp17278_c0_seq2, comp17278_c0_seq1	comp23830_c0_seq8, comp23830_c0_seq7, comp23830_c0_seq6, comp23830_c0_seq1, comp6725_c0_seq2, comp6725_c0_seq1, comp7984_c0_seq2, comp7984_c0_seq1
GO:0055074	calcium ion homeostasis	P	0.00264481	2.6106e-05	4	8	257	16438	over	comp17278_c0_seq4, comp17278_c0_seq3, comp17278_c0_seq2, comp17278_c0_seq1	comp23830_c0_seq8, comp23830_c0_seq7, comp23830_c0_seq6, comp23830_c0_seq1, comp6725_c0_seq2, comp6725_c0_seq1, comp7984_c0_seq2, comp7984_c0_seq1
GO:0004930	G-protein coupled receptor activity	F	0.00264481	2.6106e-05	4	8	257	16438	over	comp17278_c0_seq4, comp17278_c0_seq3, comp17278_c0_seq2, comp17278_c0_seq1	comp25259_c0_seq6, comp25259_c0_seq1, comp10428_c0_seq1, comp17406_c0_seq1, comp24472_c0_seq3, comp24472_c0_seq2, comp24472_c0_seq1, comp24689_c0_seq1
GO:0050896	response to stimulus	P	0.0026676	2.67849e-05	80	3266	181	13180	over	comp16081_c0_seq1, comp25718_c0_seq2, comp16641_c0_seq3, comp16641_c0_seq2, comp22732_c0_seq4, comp22732_c0_seq3, comp22429_c0_seq4, comp22429_c0_seq3, comp22429_c0_seq1, comp16126_c0_seq2, comp24634_c0_seq10, comp26286_c0_seq3, comp16870_c0_seq2, comp16870_c0_seq1, comp25149_c0_seq9, comp25149_c0_seq8, comp25149_c0_seq7, comp25149_c0_seq6, comp25149_c0_seq5, comp25149_c0_seq4, comp25661_c0_seq6,…	comp26181_c2_seq2, comp26181_c2_seq1, comp14233_c0_seq1, comp24356_c0_seq1, comp13381_c0_seq2, comp13381_c0_seq1, comp17211_c0_seq2, comp9353_c0_seq2, comp9353_c0_seq1, comp25904_c0_seq2, comp25904_c0_seq1, comp26091_c0_seq18, comp26091_c0_seq17, comp26091_c0_seq16, comp26091_c0_seq15, comp26091_c0_seq14, comp26091_c0_seq13, comp26091_c0_seq12, comp26091_c0_seq11, comp26091_c0_seq10, comp15430_c0…
GO:0006970	response to osmotic stress	P	0.00276056	2.81881e-05	18	359	243	16087	over	comp16081_c0_seq1, comp22732_c0_seq4, comp22732_c0_seq3, comp16870_c0_seq2, comp16870_c0_seq1, comp25149_c0_seq9, comp25149_c0_seq8, comp25149_c0_seq7, comp25149_c0_seq6, comp25149_c0_seq5, comp25149_c0_seq4, comp25661_c0_seq6, comp25149_c0_seq2, comp25149_c0_seq1, comp25661_c0_seq2, comp6640_c0_seq1, comp12122_c0_seq1, comp12320_c0_seq2	comp25904_c0_seq2, comp25904_c0_seq1, comp22828_c0_seq1, comp26054_c0_seq9, comp26054_c0_seq8, comp26054_c0_seq7, comp26054_c0_seq6, comp26054_c0_seq5, comp26054_c0_seq4, comp26054_c0_seq3, comp26054_c0_seq2, comp20665_c2_seq1, comp24871_c0_seq1, comp12113_c0_seq2, comp12113_c0_seq1, comp15383_c0_seq1, comp25078_c0_seq2, comp25078_c0_seq1, comp26313_c0_seq6, comp26313_c0_seq5, comp26313_c0_seq4, …
GO:0006021	inositol biosynthetic process	P	0.00352605	3.68281e-05	3	2	258	16444	over	comp12425_c0_seq1, comp13205_c0_seq1, comp13205_c1_seq1	comp17320_c0_seq2, comp17320_c0_seq1
GO:0032508	DNA duplex unwinding	P	0.00352605	3.72463e-05	4	9	257	16437	over	comp22732_c0_seq4, comp22732_c0_seq3, comp16870_c0_seq2, comp16870_c0_seq1	comp22647_c0_seq3, comp22647_c0_seq2, comp22647_c0_seq1, comp15055_c0_seq1, comp18787_c0_seq3, comp13487_c0_seq1, comp16003_c0_seq2, comp16003_c0_seq1, comp14190_c0_seq1
GO:0042221	response to chemical stimulus	P	0.00352605	3.78048e-05	45	1512	216	14934	over	comp22732_c0_seq4, comp22732_c0_seq3, comp24634_c0_seq10, comp16870_c0_seq2, comp16870_c0_seq1, comp25149_c0_seq9, comp25149_c0_seq8, comp25149_c0_seq7, comp25149_c0_seq6, comp25149_c0_seq5, comp25149_c0_seq4, comp25661_c0_seq6, comp25149_c0_seq2, comp25149_c0_seq1, comp25661_c0_seq2, comp21299_c0_seq1, comp12122_c0_seq1, comp12425_c0_seq1, comp24634_c0_seq8, comp24634_c0_seq6, comp24634_c0_seq5,…	comp26181_c2_seq2, comp26181_c2_seq1, comp13381_c0_seq2, comp13381_c0_seq1, comp9353_c0_seq2, comp9353_c0_seq1, comp26091_c0_seq18, comp26091_c0_seq17, comp26091_c0_seq16, comp26091_c0_seq15, comp26091_c0_seq14, comp26091_c0_seq13, comp26091_c0_seq12, comp26091_c0_seq11, comp26091_c0_seq10, comp26039_c0_seq2, comp26039_c0_seq1, comp25392_c1_seq2, comp25392_c1_seq1, comp22828_c0_seq1, comp26054_c0…
GO:0010033	response to organic substance	P	0.00442923	4.82422e-05	33	978	228	15468	over	comp22732_c0_seq4, comp22732_c0_seq3, comp24634_c0_seq10, comp16870_c0_seq2, comp16870_c0_seq1, comp25149_c0_seq9, comp25149_c0_seq8, comp25149_c0_seq7, comp25149_c0_seq6, comp25149_c0_seq5, comp25149_c0_seq4, comp25661_c0_seq6, comp25149_c0_seq2, comp25149_c0_seq1, comp25661_c0_seq2, comp21299_c0_seq1, comp24634_c0_seq8, comp24634_c0_seq6, comp24634_c0_seq5, comp24634_c0_seq2, comp24750_c0_seq1,…	comp26181_c2_seq2, comp26181_c2_seq1, comp13381_c0_seq2, comp13381_c0_seq1, comp9353_c0_seq1, comp26091_c0_seq18, comp26091_c0_seq17, comp26091_c0_seq16, comp26091_c0_seq15, comp26091_c0_seq14, comp26091_c0_seq13, comp26091_c0_seq12, comp26091_c0_seq11, comp26091_c0_seq10, comp26039_c0_seq2, comp26039_c0_seq1, comp25392_c1_seq2, comp25392_c1_seq1, comp22828_c0_seq1, comp26054_c0_seq9, comp26054_c…
GO:0033517	myo-inositol hexakisphosphate metabolic process	P	0.00458557	5.15057e-05	4	10	257	16436	over	comp8627_c0_seq2, comp8627_c0_seq1, comp12425_c0_seq1, comp13205_c1_seq1	comp16500_c1_seq4, comp16500_c1_seq3, comp16500_c1_seq2, comp16500_c1_seq1, comp8339_c0_seq1, comp18238_c0_seq3, comp18238_c0_seq1, comp21561_c0_seq2, comp23257_c0_seq4, comp23257_c0_seq3
GO:0010264	myo-inositol hexakisphosphate biosynthetic process	P	0.00458557	5.15057e-05	4	10	257	16436	over	comp8627_c0_seq2, comp8627_c0_seq1, comp12425_c0_seq1, comp13205_c1_seq1	comp16500_c1_seq4, comp16500_c1_seq3, comp16500_c1_seq2, comp16500_c1_seq1, comp8339_c0_seq1, comp18238_c0_seq3, comp18238_c0_seq1, comp21561_c0_seq2, comp23257_c0_seq4, comp23257_c0_seq3
GO:0016117	carotenoid biosynthetic process	P	0.00503036	5.88827e-05	6	38	255	16408	over	comp23047_c0_seq7, comp23047_c0_seq4, comp23047_c0_seq2, comp23047_c0_seq11, comp23047_c0_seq10, comp11029_c0_seq2	comp10734_c0_seq2, comp12417_c0_seq1, comp23047_c0_seq8, comp23047_c0_seq6, comp23047_c0_seq5, comp23047_c0_seq3, comp23047_c0_seq1, comp16875_c0_seq2, comp16875_c0_seq1, comp23645_c0_seq1, comp11815_c0_seq1, comp1007_c0_seq1, comp12681_c0_seq1, comp12681_c1_seq1, comp25468_c0_seq2, comp12005_c0_seq1, comp22143_c0_seq3, comp22143_c0_seq2, comp22143_c0_seq1, comp13110_c0_seq1, comp24125_c0_seq5, c…
GO:0016109	tetraterpenoid biosynthetic process	P	0.00503036	5.88827e-05	6	38	255	16408	over	comp23047_c0_seq7, comp23047_c0_seq4, comp23047_c0_seq2, comp23047_c0_seq11, comp23047_c0_seq10, comp11029_c0_seq2	comp10734_c0_seq2, comp12417_c0_seq1, comp23047_c0_seq8, comp23047_c0_seq6, comp23047_c0_seq5, comp23047_c0_seq3, comp23047_c0_seq1, comp16875_c0_seq2, comp16875_c0_seq1, comp23645_c0_seq1, comp11815_c0_seq1, comp1007_c0_seq1, comp12681_c0_seq1, comp12681_c1_seq1, comp25468_c0_seq2, comp12005_c0_seq1, comp22143_c0_seq3, comp22143_c0_seq2, comp22143_c0_seq1, comp13110_c0_seq1, comp24125_c0_seq5, c…
GO:0046474	glycerophospholipid biosynthetic process	P	0.00503036	5.90699e-05	8	78	253	16368	over	comp12425_c0_seq1, comp23047_c0_seq7, comp23047_c0_seq4, comp23047_c0_seq2, comp13205_c1_seq1, comp23047_c0_seq11, comp23047_c0_seq10, comp11029_c0_seq2	comp21697_c0_seq1, comp12417_c0_seq1, comp16982_c0_seq1, comp7882_c0_seq1, comp23047_c0_seq8, comp23047_c0_seq6, comp23047_c0_seq5, comp23047_c0_seq3, comp23047_c0_seq1, comp23660_c0_seq4, comp26390_c0_seq2, comp26390_c0_seq1, comp6857_c0_seq1, comp10278_c0_seq2, comp23892_c0_seq1, comp17905_c0_seq2, comp17905_c0_seq1, comp22919_c0_seq4, comp22919_c0_seq3, comp22919_c0_seq2, comp14913_c0_seq1, co…
GO:0006950	response to stress	P	0.00542723	6.55413e-05	48	1693	213	14753	over	comp16081_c0_seq1, comp16641_c0_seq3, comp16641_c0_seq2, comp22732_c0_seq4, comp22732_c0_seq3, comp22429_c0_seq4, comp22429_c0_seq3, comp22429_c0_seq1, comp16870_c0_seq2, comp16870_c0_seq1, comp25149_c0_seq9, comp25149_c0_seq8, comp25149_c0_seq7, comp25149_c0_seq6, comp25149_c0_seq5, comp25149_c0_seq4, comp25661_c0_seq6, comp25149_c0_seq2, comp25149_c0_seq1, comp11319_c0_seq2, comp25661_c0_seq2, …	comp26181_c2_seq2, comp26181_c2_seq1, comp14233_c0_seq1, comp24356_c0_seq1, comp9353_c0_seq1, comp25904_c0_seq2, comp25904_c0_seq1, comp25392_c1_seq2, comp25392_c1_seq1, comp22828_c0_seq1, comp23091_c0_seq1, comp11487_c0_seq1, comp26054_c0_seq9, comp26054_c0_seq8, comp26054_c0_seq7, comp26054_c0_seq6, comp26054_c0_seq5, comp26054_c0_seq4, comp26054_c0_seq3, comp26054_c0_seq2, comp20665_c2_seq1, c…
GO:0072507	divalent inorganic cation homeostasis	P	0.00542723	6.55775e-05	5	23	256	16423	over	comp17278_c0_seq4, comp17278_c0_seq3, comp17278_c0_seq2, comp17278_c0_seq1, comp20885_c0_seq1	comp23603_c0_seq4, comp23603_c0_seq3, comp23603_c0_seq2, comp23603_c0_seq1, comp23830_c0_seq8, comp23830_c0_seq7, comp23830_c0_seq6, comp23830_c0_seq1, comp16139_c0_seq1, comp12552_c0_seq2, comp12552_c0_seq1, comp16377_c0_seq1, comp25452_c3_seq1, comp6725_c0_seq2, comp6725_c0_seq1, comp7212_c0_seq1, comp8213_c0_seq1, comp11992_c0_seq1, comp12134_c0_seq1, comp7984_c0_seq2, comp7984_c0_seq1, comp21…
GO:0051234	establishment of localization	P	0.00548417	6.71988e-05	53	1941	208	14505	over	comp12482_c0_seq1, comp22732_c0_seq4, comp22732_c0_seq3, comp26131_c1_seq3, comp26131_c1_seq2, comp25220_c0_seq1, comp23717_c1_seq2, comp23717_c1_seq1, comp16870_c0_seq2, comp16870_c0_seq1, comp14428_c0_seq1, comp8943_c0_seq1, comp12846_c0_seq2, comp12846_c0_seq1, comp16973_c0_seq2, comp16973_c0_seq1, comp21541_c0_seq2, comp21541_c0_seq1, comp10180_c0_seq1, comp22762_c0_seq5, comp18083_c0_seq1, c…	comp26181_c2_seq2, comp26181_c2_seq1, comp8522_c0_seq1, comp14233_c0_seq1, comp7242_c0_seq1, comp26039_c0_seq2, comp26039_c0_seq1, comp15332_c0_seq1, comp25455_c0_seq3, comp25455_c0_seq2, comp25455_c0_seq1, comp11617_c1_seq1, comp3620_c0_seq1, comp15004_c0_seq2, comp15004_c0_seq1, comp20665_c2_seq1, comp14382_c0_seq1, comp20841_c1_seq1, comp22647_c0_seq1, comp26460_c3_seq6, comp16431_c0_seq2, com…
GO:0032958	inositol phosphate biosynthetic process	P	0.00558418	6.93746e-05	4	11	257	16435	over	comp8627_c0_seq2, comp8627_c0_seq1, comp12425_c0_seq1, comp13205_c1_seq1	comp16500_c1_seq4, comp16500_c1_seq3, comp16500_c1_seq2, comp16500_c1_seq1, comp8339_c0_seq1, comp18238_c0_seq3, comp18238_c0_seq1, comp21561_c0_seq2, comp24689_c0_seq1, comp23257_c0_seq4, comp23257_c0_seq3
GO:0004148	dihydrolipoyl dehydrogenase activity	F	0.00578105	7.28042e-05	3	3	258	16443	over	comp16926_c0_seq3, comp16926_c0_seq2, comp16926_c0_seq1	comp15289_c1_seq1, comp17450_c0_seq1, comp8299_c0_seq1
GO:0009628	response to abiotic stimulus	P	0.00771237	9.84391e-05	36	1152	225	15294	over	comp16081_c0_seq1, comp22732_c0_seq4, comp22732_c0_seq3, comp26286_c0_seq3, comp16870_c0_seq2, comp16870_c0_seq1, comp25149_c0_seq9, comp25149_c0_seq8, comp25149_c0_seq7, comp25149_c0_seq6, comp25149_c0_seq5, comp25149_c0_seq4, comp25661_c0_seq6, comp25149_c0_seq2, comp25149_c0_seq1, comp25661_c0_seq2, comp6640_c0_seq1, comp12122_c0_seq1, comp22295_c0_seq1, comp18694_c0_seq2, comp18237_c0_seq1, c…	comp26181_c2_seq2, comp26181_c2_seq1, comp9353_c0_seq1, comp25904_c0_seq2, comp25904_c0_seq1, comp22828_c0_seq1, comp26054_c0_seq9, comp26054_c0_seq8, comp26054_c0_seq7, comp26054_c0_seq6, comp26054_c0_seq5, comp26054_c0_seq4, comp26054_c0_seq3, comp26054_c0_seq2, comp12354_c0_seq1, comp20665_c2_seq1, comp24871_c0_seq1, comp21480_c0_seq2, comp22647_c0_seq1, comp24077_c0_seq4, comp16431_c0_seq2, c…
GO:0010029	regulation of seed germination	P	0.00900611	0.000118017	4	13	257	16433	over	comp17278_c0_seq4, comp17278_c0_seq3, comp17278_c0_seq2, comp17278_c0_seq1	comp6779_c0_seq1, comp14071_c0_seq2, comp14071_c0_seq1, comp15588_c0_seq1, comp24571_c0_seq2, comp24571_c0_seq1, comp25604_c1_seq5, comp25604_c1_seq4, comp25604_c1_seq2, comp21351_c0_seq2, comp21351_c0_seq1, comp12828_c0_seq2, comp12828_c0_seq1
GO:1900140	regulation of seedling development	P	0.00900611	0.000118017	4	13	257	16433	over	comp17278_c0_seq4, comp17278_c0_seq3, comp17278_c0_seq2, comp17278_c0_seq1	comp6779_c0_seq1, comp14071_c0_seq2, comp14071_c0_seq1, comp15588_c0_seq1, comp24571_c0_seq2, comp24571_c0_seq1, comp25604_c1_seq5, comp25604_c1_seq4, comp25604_c1_seq2, comp21351_c0_seq2, comp21351_c0_seq1, comp12828_c0_seq2, comp12828_c0_seq1
GO:0006066	alcohol metabolic process	P	0.0090599	0.000120264	11	168	250	16278	over	comp8627_c0_seq2, comp8627_c0_seq1, comp22295_c0_seq1, comp12425_c0_seq1, comp25076_c0_seq3, comp13205_c0_seq1, comp13205_c1_seq1, comp17278_c0_seq4, comp17278_c0_seq3, comp17278_c0_seq2, comp17278_c0_seq1	comp26091_c0_seq18, comp26091_c0_seq17, comp26091_c0_seq16, comp26091_c0_seq15, comp26091_c0_seq14, comp26091_c0_seq13, comp26091_c0_seq12, comp26091_c0_seq11, comp26091_c0_seq10, comp16045_c0_seq2, comp16045_c0_seq1, comp13522_c0_seq1, comp17320_c0_seq2, comp17320_c0_seq1, comp26318_c0_seq3, comp16500_c1_seq4, comp16500_c1_seq3, comp16500_c1_seq2, comp16500_c1_seq1, comp18538_c0_seq1, comp13857_…
GO:0051179	localization	P	0.0096532	0.000129783	53	1992	208	14454	over	comp12482_c0_seq1, comp22732_c0_seq4, comp22732_c0_seq3, comp26131_c1_seq3, comp26131_c1_seq2, comp25220_c0_seq1, comp23717_c1_seq2, comp23717_c1_seq1, comp16870_c0_seq2, comp16870_c0_seq1, comp14428_c0_seq1, comp8943_c0_seq1, comp12846_c0_seq2, comp12846_c0_seq1, comp16973_c0_seq2, comp16973_c0_seq1, comp21541_c0_seq2, comp21541_c0_seq1, comp10180_c0_seq1, comp22762_c0_seq5, comp18083_c0_seq1, c…	comp26181_c2_seq2, comp26181_c2_seq1, comp8522_c0_seq1, comp14233_c0_seq1, comp7242_c0_seq1, comp26039_c0_seq2, comp26039_c0_seq1, comp15332_c0_seq1, comp25455_c0_seq3, comp25455_c0_seq2, comp25455_c0_seq1, comp11617_c1_seq1, comp3620_c0_seq1, comp15004_c0_seq2, comp15004_c0_seq1, comp20665_c2_seq1, comp14382_c0_seq1, comp20841_c1_seq1, comp22647_c0_seq1, comp26460_c3_seq6, comp16431_c0_seq2, com…
GO:0016114	terpenoid biosynthetic process	P	0.0100281	0.00013883	8	89	253	16357	over	comp23047_c0_seq7, comp23047_c0_seq4, comp16984_c0_seq3, comp16984_c0_seq1, comp23047_c0_seq2, comp23047_c0_seq11, comp23047_c0_seq10, comp11029_c0_seq2	comp3969_c0_seq2, comp3969_c0_seq1, comp10734_c0_seq2, comp12417_c0_seq1, comp18299_c0_seq1, comp13857_c0_seq2, comp13857_c0_seq1, comp4761_c0_seq1, comp23047_c0_seq8, comp23047_c0_seq6, comp23047_c0_seq5, comp23047_c0_seq3, comp23047_c0_seq1, comp16875_c0_seq2, comp16875_c0_seq1, comp23645_c0_seq1, comp11815_c0_seq1, comp1007_c0_seq1, comp21663_c0_seq2, comp21663_c0_seq1, comp16984_c0_seq2, comp…
GO:0045017	glycerolipid biosynthetic process	P	0.0100281	0.00013883	8	89	253	16357	over	comp12425_c0_seq1, comp23047_c0_seq7, comp23047_c0_seq4, comp23047_c0_seq2, comp13205_c1_seq1, comp23047_c0_seq11, comp23047_c0_seq10, comp11029_c0_seq2	comp21697_c0_seq1, comp12417_c0_seq1, comp16982_c0_seq1, comp14094_c0_seq1, comp24670_c0_seq1, comp7882_c0_seq1, comp23047_c0_seq8, comp23047_c0_seq6, comp23047_c0_seq5, comp23047_c0_seq3, comp23047_c0_seq1, comp23660_c0_seq4, comp26390_c0_seq2, comp26390_c0_seq1, comp6857_c0_seq1, comp10278_c0_seq2, comp23892_c0_seq1, comp17905_c0_seq2, comp17905_c0_seq1, comp14103_c0_seq1, comp22919_c0_seq4, co…
GO:0006081	cellular aldehyde metabolic process	P	0.0100281	0.000139943	10	142	251	16304	over	comp24015_c0_seq3, comp24015_c0_seq14, comp23047_c0_seq7, comp23047_c0_seq4, comp23047_c0_seq2, comp23047_c0_seq11, comp23047_c0_seq10, comp12977_c0_seq2, comp12977_c0_seq1, comp11029_c0_seq2	comp12417_c0_seq1, comp16045_c0_seq2, comp16045_c0_seq1, comp19621_c0_seq4, comp19621_c0_seq3, comp19621_c0_seq2, comp19621_c0_seq1, comp24015_c0_seq20, comp24015_c0_seq19, comp24015_c0_seq18, comp24015_c0_seq17, comp24015_c0_seq16, comp24015_c0_seq15, comp24015_c0_seq13, comp24015_c0_seq12, comp24015_c0_seq11, comp10461_c0_seq1, comp12999_c0_seq1, comp26128_c0_seq9, comp15698_c0_seq1, comp15412_…
GO:0050660	flavin adenine dinucleotide binding	F	0.0105597	0.000149159	8	90	253	16356	over	comp14091_c0_seq2, comp14091_c0_seq1, comp13151_c0_seq2, comp13151_c0_seq1, comp23530_c0_seq1, comp16926_c0_seq3, comp16926_c0_seq2, comp16926_c0_seq1	comp15466_c0_seq1, comp16596_c0_seq4, comp16596_c0_seq3, comp16596_c0_seq2, comp16596_c0_seq1, comp22015_c0_seq2, comp17175_c0_seq1, comp11639_c0_seq2, comp11639_c0_seq1, comp17661_c0_seq2, comp17661_c0_seq1, comp14112_c0_seq1, comp8765_c0_seq1, comp7327_c0_seq2, comp7327_c0_seq1, comp22738_c0_seq3, comp22738_c0_seq1, comp22439_c0_seq3, comp22439_c0_seq2, comp15434_c0_seq2, comp15434_c0_seq1, com…
GO:0016116	carotenoid metabolic process	P	0.0105764	0.000152994	6	46	255	16400	over	comp23047_c0_seq7, comp23047_c0_seq4, comp23047_c0_seq2, comp23047_c0_seq11, comp23047_c0_seq10, comp11029_c0_seq2	comp10734_c0_seq2, comp12417_c0_seq1, comp23047_c0_seq8, comp23047_c0_seq6, comp23047_c0_seq5, comp23047_c0_seq3, comp23047_c0_seq1, comp16875_c0_seq2, comp16875_c0_seq1, comp23645_c0_seq1, comp11815_c0_seq1, comp1007_c0_seq1, comp12681_c0_seq1, comp12681_c1_seq1, comp25468_c0_seq2, comp26196_c0_seq9, comp26196_c0_seq7, comp26196_c0_seq6, comp26196_c0_seq5, comp26196_c0_seq4, comp26196_c0_seq1, c…
GO:0016108	tetraterpenoid metabolic process	P	0.0105764	0.000152994	6	46	255	16400	over	comp23047_c0_seq7, comp23047_c0_seq4, comp23047_c0_seq2, comp23047_c0_seq11, comp23047_c0_seq10, comp11029_c0_seq2	comp10734_c0_seq2, comp12417_c0_seq1, comp23047_c0_seq8, comp23047_c0_seq6, comp23047_c0_seq5, comp23047_c0_seq3, comp23047_c0_seq1, comp16875_c0_seq2, comp16875_c0_seq1, comp23645_c0_seq1, comp11815_c0_seq1, comp1007_c0_seq1, comp12681_c0_seq1, comp12681_c1_seq1, comp25468_c0_seq2, comp26196_c0_seq9, comp26196_c0_seq7, comp26196_c0_seq6, comp26196_c0_seq5, comp26196_c0_seq4, comp26196_c0_seq1, c…
GO:0006644	phospholipid metabolic process	P	0.011847	0.000173391	13	239	248	16207	over	comp24015_c0_seq3, comp12425_c0_seq1, comp13205_c0_seq1, comp24015_c0_seq14, comp23047_c0_seq7, comp23047_c0_seq4, comp23047_c0_seq2, comp13205_c1_seq1, comp23047_c0_seq11, comp23047_c0_seq10, comp12977_c0_seq2, comp12977_c0_seq1, comp11029_c0_seq2	comp21697_c0_seq1, comp6849_c0_seq1, comp12417_c0_seq1, comp16982_c0_seq1, comp9250_c0_seq1, comp26085_c0_seq4, comp26085_c0_seq3, comp26085_c0_seq2, comp26085_c0_seq1, comp19621_c0_seq4, comp19621_c0_seq3, comp19621_c0_seq2, comp19621_c0_seq1, comp14398_c0_seq2, comp14398_c0_seq1, comp13522_c0_seq1, comp24015_c0_seq20, comp24015_c0_seq19, comp24015_c0_seq18, comp24015_c0_seq17, comp24015_c0_seq1…
GO:0032787	monocarboxylic acid metabolic process	P	0.0120775	0.000178819	19	456	242	15990	over	comp24015_c0_seq3, comp24015_c0_seq14, comp23047_c0_seq7, comp23047_c0_seq4, comp23047_c0_seq2, comp17278_c0_seq4, comp17278_c0_seq3, comp17278_c0_seq2, comp17278_c0_seq1, comp16926_c0_seq2, comp16926_c0_seq1, comp23485_c0_seq3, comp23485_c0_seq2, comp23047_c0_seq11, comp23047_c0_seq10, comp12977_c0_seq2, comp12977_c0_seq1, comp11029_c0_seq2, comp11029_c0_seq1	comp26181_c2_seq2, comp26181_c2_seq1, comp23091_c0_seq1, comp24758_c0_seq3, comp24758_c0_seq2, comp24758_c0_seq1, comp22004_c0_seq2, comp10466_c0_seq1, comp12417_c0_seq1, comp14094_c0_seq1, comp18507_c0_seq1, comp24670_c0_seq1, comp19621_c0_seq4, comp19621_c0_seq3, comp19621_c0_seq2, comp19621_c0_seq1, comp14106_c0_seq2, comp24015_c0_seq20, comp24015_c0_seq19, comp24015_c0_seq18, comp24015_c0_seq…
GO:0003697	single-stranded DNA binding	F	0.0125217	0.000187528	4	15	257	16431	over	comp22732_c0_seq4, comp22732_c0_seq3, comp16870_c0_seq2, comp16870_c0_seq1	comp25158_c0_seq3, comp22459_c0_seq1, comp20678_c0_seq3, comp20678_c0_seq2, comp24270_c0_seq4, comp24270_c0_seq3, comp24270_c0_seq2, comp24270_c0_seq1, comp16006_c0_seq1, comp13487_c0_seq1, comp22995_c0_seq3, comp22995_c0_seq2, comp22995_c0_seq1, comp9003_c0_seq2, comp9003_c0_seq1
GO:0006020	inositol metabolic process	P	0.0131496	0.000199168	3	5	258	16441	over	comp12425_c0_seq1, comp13205_c0_seq1, comp13205_c1_seq1	comp17320_c0_seq2, comp17320_c0_seq1, comp12848_c0_seq2, comp12848_c0_seq1, comp14592_c0_seq2
GO:0019725	cellular homeostasis	P	0.0146205	0.000223936	10	151	251	16295	over	comp16954_c0_seq2, comp17278_c0_seq4, comp17278_c0_seq3, comp17278_c0_seq2, comp17278_c0_seq1, comp16926_c0_seq3, comp16926_c0_seq2, comp16926_c0_seq1, comp12977_c0_seq2, comp12977_c0_seq1	comp15466_c0_seq1, comp23603_c0_seq4, comp23603_c0_seq3, comp23603_c0_seq2, comp23603_c0_seq1, comp21496_c0_seq2, comp21496_c0_seq1, comp23830_c0_seq8, comp23830_c0_seq7, comp23830_c0_seq6, comp23830_c0_seq5, comp23830_c0_seq4, comp23830_c0_seq3, comp23830_c0_seq2, comp23830_c0_seq1, comp13274_c0_seq1, comp16139_c0_seq1, comp25401_c0_seq1, comp15823_c0_seq4, comp15823_c0_seq3, comp15823_c0_seq2, …
GO:0032392	DNA geometric change	P	0.0149512	0.000231545	4	16	257	16430	over	comp22732_c0_seq4, comp22732_c0_seq3, comp16870_c0_seq2, comp16870_c0_seq1	comp22647_c0_seq3, comp22647_c0_seq2, comp22647_c0_seq1, comp15142_c0_seq2, comp15142_c0_seq1, comp15055_c0_seq1, comp18787_c0_seq3, comp25080_c0_seq8, comp25080_c0_seq5, comp25080_c0_seq4, comp25080_c0_seq2, comp19010_c0_seq1, comp13487_c0_seq1, comp16003_c0_seq2, comp16003_c0_seq1, comp14190_c0_seq1
GO:0015768	maltose transport	P	0.0150384	0.000243132	2	0	259	16446	over	comp12977_c0_seq2, comp12977_c0_seq1
GO:0008429	phosphatidylethanolamine binding	F	0.0150384	0.000243132	2	0	259	16446	over	comp8627_c0_seq2, comp8627_c0_seq1
GO:0006086	acetyl-CoA biosynthetic process from pyruvate	P	0.0150384	0.000243132	2	0	259	16446	over	comp16926_c0_seq2, comp16926_c0_seq1
GO:0005363	maltose transmembrane transporter activity	F	0.0150384	0.000243132	2	0	259	16446	over	comp12977_c0_seq2, comp12977_c0_seq1
GO:0010017	red or far-red light signaling pathway	P	0.0157105	0.000259347	5	32	256	16414	over	comp17278_c0_seq4, comp12320_c0_seq2, comp17278_c0_seq3, comp17278_c0_seq2, comp17278_c0_seq1	comp14867_c0_seq2, comp14867_c0_seq1, comp24778_c0_seq6, comp24778_c0_seq5, comp24778_c0_seq4, comp24778_c0_seq3, comp24778_c0_seq2, comp24778_c0_seq1, comp23682_c0_seq4, comp23682_c0_seq3, comp23682_c0_seq2, comp23682_c0_seq1, comp17292_c0_seq1, comp12005_c0_seq1, comp26497_c0_seq7, comp26497_c0_seq5, comp26497_c0_seq2, comp26457_c1_seq2, comp16037_c0_seq1, comp25226_c0_seq8, comp25226_c0_seq7, …
GO:0071489	cellular response to red or far red light	P	0.0157105	0.000259347	5	32	256	16414	over	comp17278_c0_seq4, comp12320_c0_seq2, comp17278_c0_seq3, comp17278_c0_seq2, comp17278_c0_seq1	comp14867_c0_seq2, comp14867_c0_seq1, comp24778_c0_seq6, comp24778_c0_seq5, comp24778_c0_seq4, comp24778_c0_seq3, comp24778_c0_seq2, comp24778_c0_seq1, comp23682_c0_seq4, comp23682_c0_seq3, comp23682_c0_seq2, comp23682_c0_seq1, comp17292_c0_seq1, comp12005_c0_seq1, comp26497_c0_seq7, comp26497_c0_seq5, comp26497_c0_seq2, comp26457_c1_seq2, comp16037_c0_seq1, comp25226_c0_seq8, comp25226_c0_seq7, …
GO:0009055	electron carrier activity	F	0.0159476	0.000265974	12	217	249	16229	over	comp11680_c0_seq1, comp16608_c1_seq1, comp22295_c0_seq1, comp16954_c0_seq2, comp11001_c1_seq1, comp23047_c0_seq7, comp23047_c0_seq4, comp23047_c0_seq2, comp16926_c0_seq2, comp16926_c0_seq1, comp23047_c0_seq11, comp23047_c0_seq10	comp20964_c0_seq2, comp20964_c0_seq1, comp21858_c0_seq3, comp21858_c0_seq2, comp21858_c0_seq1, comp18507_c0_seq1, comp5492_c0_seq2, comp5492_c0_seq1, comp17293_c0_seq1, comp18234_c0_seq2, comp18234_c0_seq1, comp17293_c1_seq2, comp17293_c1_seq1, comp20136_c0_seq3, comp20136_c0_seq2, comp20136_c0_seq1, comp12521_c2_seq1, comp24528_c0_seq3, comp24528_c0_seq2, comp24528_c0_seq1, comp5901_c0_seq1, com…
GO:0009751	response to salicylic acid stimulus	P	0.0162566	0.000273894	8	99	253	16347	over	comp25149_c0_seq9, comp25149_c0_seq8, comp25149_c0_seq7, comp25149_c0_seq6, comp25149_c0_seq5, comp25149_c0_seq4, comp25149_c0_seq2, comp25149_c0_seq1	comp26181_c2_seq2, comp26181_c2_seq1, comp26313_c0_seq5, comp26313_c0_seq4, comp22457_c0_seq4, comp22457_c0_seq3, comp22457_c0_seq2, comp22457_c0_seq1, comp21873_c0_seq1, comp18507_c0_seq1, comp17037_c0_seq1, comp21163_c0_seq2, comp21163_c0_seq1, comp15843_c0_seq3, comp25642_c0_seq4, comp25642_c0_seq2, comp25714_c0_seq8, comp25714_c0_seq7, comp25714_c0_seq6, comp25714_c0_seq5, comp25714_c0_seq4, …
GO:0009651	response to salt stress	P	0.0165271	0.000281264	15	322	246	16124	over	comp16081_c0_seq1, comp22732_c0_seq4, comp22732_c0_seq3, comp16870_c0_seq2, comp16870_c0_seq1, comp25149_c0_seq9, comp25149_c0_seq8, comp25149_c0_seq7, comp25149_c0_seq6, comp25149_c0_seq5, comp25149_c0_seq4, comp25149_c0_seq2, comp25149_c0_seq1, comp6640_c0_seq1, comp12122_c0_seq1	comp25904_c0_seq2, comp25904_c0_seq1, comp22828_c0_seq1, comp26054_c0_seq9, comp26054_c0_seq8, comp26054_c0_seq7, comp26054_c0_seq6, comp26054_c0_seq5, comp26054_c0_seq4, comp26054_c0_seq3, comp26054_c0_seq2, comp20665_c2_seq1, comp24871_c0_seq1, comp12113_c0_seq2, comp12113_c0_seq1, comp15383_c0_seq1, comp26313_c0_seq6, comp26313_c0_seq5, comp26313_c0_seq4, comp26313_c0_seq3, comp26313_c0_seq2, …
GO:0016872	intramolecular lyase activity	F	0.0171803	0.000295305	3	6	258	16440	over	comp12425_c0_seq1, comp13205_c0_seq1, comp13205_c1_seq1	comp9942_c0_seq2, comp9942_c0_seq1, comp16381_c0_seq1, comp15988_c0_seq3, comp15988_c0_seq2, comp15988_c0_seq1
GO:0046148	pigment biosynthetic process	P	0.0184814	0.000320815	9	129	252	16317	over	comp12122_c0_seq1, comp15866_c0_seq1, comp23047_c0_seq7, comp23047_c0_seq4, comp23047_c0_seq2, comp23047_c0_seq11, comp23047_c0_seq10, comp11029_c0_seq2, comp11029_c0_seq1	comp26039_c0_seq2, comp26039_c0_seq1, comp17428_c0_seq1, comp10734_c0_seq2, comp12417_c0_seq1, comp8723_c0_seq2, comp8723_c0_seq1, comp14059_c0_seq2, comp14059_c0_seq1, comp17088_c0_seq1, comp24528_c0_seq1, comp14519_c0_seq2, comp14519_c0_seq1, comp23047_c0_seq8, comp23047_c0_seq6, comp23047_c0_seq5, comp23047_c0_seq3, comp23047_c0_seq1, comp16875_c0_seq2, comp16875_c0_seq1, comp23645_c0_seq1, co…
GO:0051667	establishment of plastid localization	P	0.018689	0.000333959	5	34	256	16412	over	comp23047_c0_seq7, comp23047_c0_seq4, comp23047_c0_seq2, comp23047_c0_seq11, comp23047_c0_seq10	comp25024_c0_seq4, comp25024_c0_seq3, comp25024_c0_seq1, comp23047_c0_seq8, comp23047_c0_seq6, comp23047_c0_seq5, comp23047_c0_seq3, comp23047_c0_seq1, comp13260_c0_seq1, comp11933_c0_seq1, comp10278_c0_seq2, comp25468_c0_seq2, comp14283_c0_seq2, comp14283_c0_seq1, comp12916_c0_seq2, comp12916_c0_seq1, comp16348_c0_seq1, comp24587_c1_seq4, comp24587_c1_seq3, comp24587_c1_seq2, comp24587_c1_seq1, …
GO:0051644	plastid localization	P	0.018689	0.000333959	5	34	256	16412	over	comp23047_c0_seq7, comp23047_c0_seq4, comp23047_c0_seq2, comp23047_c0_seq11, comp23047_c0_seq10	comp25024_c0_seq4, comp25024_c0_seq3, comp25024_c0_seq1, comp23047_c0_seq8, comp23047_c0_seq6, comp23047_c0_seq5, comp23047_c0_seq3, comp23047_c0_seq1, comp13260_c0_seq1, comp11933_c0_seq1, comp10278_c0_seq2, comp25468_c0_seq2, comp14283_c0_seq2, comp14283_c0_seq1, comp12916_c0_seq2, comp12916_c0_seq1, comp16348_c0_seq1, comp24587_c1_seq4, comp24587_c1_seq3, comp24587_c1_seq2, comp24587_c1_seq1, …
GO:0009902	chloroplast relocation	P	0.018689	0.000333959	5	34	256	16412	over	comp23047_c0_seq7, comp23047_c0_seq4, comp23047_c0_seq2, comp23047_c0_seq11, comp23047_c0_seq10	comp25024_c0_seq4, comp25024_c0_seq3, comp25024_c0_seq1, comp23047_c0_seq8, comp23047_c0_seq6, comp23047_c0_seq5, comp23047_c0_seq3, comp23047_c0_seq1, comp13260_c0_seq1, comp11933_c0_seq1, comp10278_c0_seq2, comp25468_c0_seq2, comp14283_c0_seq2, comp14283_c0_seq1, comp12916_c0_seq2, comp12916_c0_seq1, comp16348_c0_seq1, comp24587_c1_seq4, comp24587_c1_seq3, comp24587_c1_seq2, comp24587_c1_seq1, …
GO:0018298	protein-chromophore linkage	P	0.0189086	0.000341102	4	18	257	16428	over	comp17278_c0_seq4, comp17278_c0_seq3, comp17278_c0_seq2, comp17278_c0_seq1	comp12354_c0_seq1, comp22284_c0_seq1, comp14433_c0_seq1, comp22425_c0_seq3, comp22425_c0_seq2, comp17987_c0_seq2, comp17987_c0_seq1, comp12329_c0_seq1, comp26178_c0_seq1, comp17049_c0_seq3, comp17049_c0_seq2, comp17406_c0_seq1, comp18565_c0_seq1, comp26494_c1_seq1, comp25306_c0_seq4, comp25306_c0_seq3, comp25306_c0_seq2, comp25306_c0_seq1
GO:0015979	photosynthesis	P	0.0197184	0.000359065	11	192	250	16254	over	comp11950_c0_seq1, comp24015_c0_seq3, comp16954_c0_seq2, comp13151_c0_seq2, comp13151_c0_seq1, comp24015_c0_seq14, comp17278_c0_seq4, comp17278_c0_seq3, comp17278_c0_seq2, comp17278_c0_seq1, comp12720_c0_seq1	comp12354_c0_seq1, comp16431_c0_seq2, comp16431_c0_seq1, comp14686_c0_seq1, comp24092_c1_seq1, comp22823_c0_seq3, comp22823_c0_seq2, comp22823_c0_seq1, comp18507_c0_seq1, comp16045_c0_seq2, comp16045_c0_seq1, comp26183_c0_seq1, comp7856_c0_seq1, comp15280_c0_seq1, comp24015_c0_seq20, comp24015_c0_seq19, comp24015_c0_seq18, comp24015_c0_seq17, comp24015_c0_seq16, comp24015_c0_seq15, comp24015_c0_s…
GO:0051656	establishment of organelle localization	P	0.0255939	0.000474967	5	37	256	16409	over	comp23047_c0_seq7, comp23047_c0_seq4, comp23047_c0_seq2, comp23047_c0_seq11, comp23047_c0_seq10	comp8102_c0_seq1, comp25024_c0_seq4, comp25024_c0_seq3, comp25024_c0_seq1, comp23047_c0_seq8, comp23047_c0_seq6, comp23047_c0_seq5, comp23047_c0_seq3, comp23047_c0_seq1, comp13260_c0_seq1, comp11933_c0_seq1, comp10278_c0_seq2, comp25468_c0_seq2, comp14283_c0_seq2, comp14283_c0_seq1, comp12916_c0_seq2, comp12916_c0_seq1, comp16348_c0_seq1, comp24587_c1_seq4, comp24587_c1_seq3, comp24587_c1_seq2, c…
GO:0007602	phototransduction	P	0.0255939	0.000483479	4	20	257	16426	over	comp17278_c0_seq4, comp17278_c0_seq3, comp17278_c0_seq2, comp17278_c0_seq1	comp23682_c0_seq4, comp23682_c0_seq3, comp23682_c0_seq2, comp23682_c0_seq1, comp17292_c0_seq1, comp12005_c0_seq1, comp26457_c1_seq2, comp25226_c0_seq8, comp25226_c0_seq7, comp25226_c0_seq6, comp25226_c0_seq5, comp25226_c0_seq4, comp25226_c0_seq3, comp25226_c0_seq2, comp25226_c0_seq1, comp20786_c0_seq1, comp25961_c0_seq15, comp17406_c0_seq1, comp25134_c0_seq1, comp25165_c0_seq1
GO:0009585	red, far-red light phototransduction	P	0.0255939	0.000483479	4	20	257	16426	over	comp17278_c0_seq4, comp17278_c0_seq3, comp17278_c0_seq2, comp17278_c0_seq1	comp23682_c0_seq4, comp23682_c0_seq3, comp23682_c0_seq2, comp23682_c0_seq1, comp17292_c0_seq1, comp12005_c0_seq1, comp26457_c1_seq2, comp25226_c0_seq8, comp25226_c0_seq7, comp25226_c0_seq6, comp25226_c0_seq5, comp25226_c0_seq4, comp25226_c0_seq3, comp25226_c0_seq2, comp25226_c0_seq1, comp20786_c0_seq1, comp25961_c0_seq15, comp17406_c0_seq1, comp25134_c0_seq1, comp25165_c0_seq1
GO:0009583	detection of light stimulus	P	0.0255939	0.000483479	4	20	257	16426	over	comp17278_c0_seq4, comp17278_c0_seq3, comp17278_c0_seq2, comp17278_c0_seq1	comp23682_c0_seq4, comp23682_c0_seq3, comp23682_c0_seq2, comp23682_c0_seq1, comp17292_c0_seq1, comp12005_c0_seq1, comp26457_c1_seq2, comp25226_c0_seq8, comp25226_c0_seq7, comp25226_c0_seq6, comp25226_c0_seq5, comp25226_c0_seq4, comp25226_c0_seq3, comp25226_c0_seq2, comp25226_c0_seq1, comp20786_c0_seq1, comp25961_c0_seq15, comp17406_c0_seq1, comp25134_c0_seq1, comp25165_c0_seq1
GO:0043288	apocarotenoid metabolic process	P	0.0293055	0.000568554	4	21	257	16425	over	comp17278_c0_seq4, comp17278_c0_seq3, comp17278_c0_seq2, comp17278_c0_seq1	comp24637_c0_seq3, comp24637_c0_seq2, comp26196_c0_seq9, comp26196_c0_seq7, comp26196_c0_seq6, comp26196_c0_seq5, comp26196_c0_seq4, comp26196_c0_seq1, comp11254_c0_seq2, comp11254_c0_seq1, comp23977_c0_seq2, comp9877_c0_seq2, comp9877_c0_seq1, comp24444_c0_seq3, comp2036_c0_seq1, comp22246_c1_seq2, comp22381_c0_seq5, comp22381_c0_seq1, comp26196_c0_seq10, comp8527_c0_seq1, comp7006_c0_seq1
GO:0072503	cellular divalent inorganic cation homeostasis	P	0.0293055	0.000568554	4	21	257	16425	over	comp17278_c0_seq4, comp17278_c0_seq3, comp17278_c0_seq2, comp17278_c0_seq1	comp23603_c0_seq4, comp23603_c0_seq3, comp23603_c0_seq2, comp23603_c0_seq1, comp23830_c0_seq8, comp23830_c0_seq7, comp23830_c0_seq6, comp23830_c0_seq1, comp16139_c0_seq1, comp12552_c0_seq2, comp12552_c0_seq1, comp25452_c3_seq1, comp6725_c0_seq2, comp6725_c0_seq1, comp7212_c0_seq1, comp8213_c0_seq1, comp12134_c0_seq1, comp7984_c0_seq2, comp7984_c0_seq1, comp21860_c0_seq2, comp21860_c0_seq1
GO:0009687	abscisic acid metabolic process	P	0.0293055	0.000568554	4	21	257	16425	over	comp17278_c0_seq4, comp17278_c0_seq3, comp17278_c0_seq2, comp17278_c0_seq1	comp24637_c0_seq3, comp24637_c0_seq2, comp26196_c0_seq9, comp26196_c0_seq7, comp26196_c0_seq6, comp26196_c0_seq5, comp26196_c0_seq4, comp26196_c0_seq1, comp11254_c0_seq2, comp11254_c0_seq1, comp23977_c0_seq2, comp9877_c0_seq2, comp9877_c0_seq1, comp24444_c0_seq3, comp2036_c0_seq1, comp22246_c1_seq2, comp22381_c0_seq5, comp22381_c0_seq1, comp26196_c0_seq10, comp8527_c0_seq1, comp7006_c0_seq1
GO:0006714	sesquiterpenoid metabolic process	P	0.0327743	0.000663741	4	22	257	16424	over	comp17278_c0_seq4, comp17278_c0_seq3, comp17278_c0_seq2, comp17278_c0_seq1	comp24637_c0_seq3, comp24637_c0_seq2, comp26196_c0_seq9, comp26196_c0_seq7, comp26196_c0_seq6, comp26196_c0_seq5, comp26196_c0_seq4, comp26196_c0_seq1, comp11254_c0_seq2, comp11254_c0_seq1, comp23977_c0_seq2, comp9877_c0_seq2, comp9877_c0_seq1, comp3856_c0_seq2, comp24444_c0_seq3, comp2036_c0_seq1, comp22246_c1_seq2, comp22381_c0_seq5, comp22381_c0_seq1, comp26196_c0_seq10, comp8527_c0_seq1, comp…
GO:0006406	mRNA export from nucleus	P	0.0327743	0.000663741	4	22	257	16424	over	comp22732_c0_seq4, comp22732_c0_seq3, comp16870_c0_seq2, comp16870_c0_seq1	comp25740_c0_seq3, comp25740_c0_seq2, comp25901_c0_seq2, comp3894_c0_seq1, comp7889_c0_seq1, comp25278_c0_seq3, comp25278_c0_seq2, comp25278_c0_seq1, comp14036_c0_seq2, comp14036_c0_seq1, comp7060_c0_seq2, comp7060_c0_seq1, comp16719_c0_seq1, comp21708_c0_seq1, comp4223_c1_seq1, comp7660_c0_seq1, comp11903_c0_seq1, comp25786_c0_seq2, comp24667_c0_seq2, comp24667_c0_seq1, comp25728_c0_seq3, comp25…
GO:0003690	double-stranded DNA binding	F	0.0327743	0.000663741	4	22	257	16424	over	comp22732_c0_seq4, comp22732_c0_seq3, comp16870_c0_seq2, comp16870_c0_seq1	comp21528_c0_seq1, comp22678_c0_seq1, comp25368_c0_seq2, comp25368_c0_seq1, comp25127_c0_seq5, comp25127_c0_seq4, comp25127_c0_seq3, comp25127_c0_seq2, comp14411_c0_seq2, comp14411_c0_seq1, comp25158_c0_seq3, comp9783_c0_seq2, comp9783_c0_seq1, comp23682_c0_seq4, comp23682_c0_seq2, comp23682_c0_seq1, comp26470_c0_seq3, comp9162_c0_seq1, comp20400_c0_seq2, comp10364_c0_seq1, comp13487_c0_seq1, com…
GO:0018106	peptidyl-histidine phosphorylation	P	0.0327743	0.000663741	4	22	257	16424	over	comp17278_c0_seq4, comp17278_c0_seq3, comp17278_c0_seq2, comp17278_c0_seq1	comp25935_c0_seq2, comp25935_c0_seq1, comp8912_c0_seq1, comp24571_c0_seq4, comp24571_c0_seq3, comp24571_c0_seq2, comp24571_c0_seq1, comp20604_c0_seq1, comp25604_c1_seq5, comp25604_c1_seq4, comp25604_c1_seq3, comp25604_c1_seq2, comp25604_c1_seq1, comp23566_c0_seq2, comp23566_c0_seq1, comp5608_c0_seq1, comp2598_c0_seq1, comp23985_c0_seq1, comp17406_c0_seq1, comp12828_c0_seq2, comp12828_c0_seq1, com…
GO:0051028	mRNA transport	P	0.0327743	0.000663741	4	22	257	16424	over	comp22732_c0_seq4, comp22732_c0_seq3, comp16870_c0_seq2, comp16870_c0_seq1	comp25740_c0_seq3, comp25740_c0_seq2, comp25901_c0_seq2, comp3894_c0_seq1, comp7889_c0_seq1, comp25278_c0_seq3, comp25278_c0_seq2, comp25278_c0_seq1, comp14036_c0_seq2, comp14036_c0_seq1, comp7060_c0_seq2, comp7060_c0_seq1, comp16719_c0_seq1, comp21708_c0_seq1, comp4223_c1_seq1, comp7660_c0_seq1, comp11903_c0_seq1, comp25786_c0_seq2, comp24667_c0_seq2, comp24667_c0_seq1, comp25728_c0_seq3, comp25…
GO:0071616	acyl-CoA biosynthetic process	P	0.0342068	0.000721858	2	1	259	16445	over	comp16926_c0_seq2, comp16926_c0_seq1	comp24049_c0_seq1
GO:0006659	phosphatidylserine biosynthetic process	P	0.0342068	0.000721858	2	1	259	16445	over	comp12425_c0_seq1, comp13205_c1_seq1	comp9693_c0_seq1
GO:0006658	phosphatidylserine metabolic process	P	0.0342068	0.000721858	2	1	259	16445	over	comp12425_c0_seq1, comp13205_c1_seq1	comp9693_c0_seq1
GO:0035384	thioester biosynthetic process	P	0.0342068	0.000721858	2	1	259	16445	over	comp16926_c0_seq2, comp16926_c0_seq1	comp24049_c0_seq1
GO:0006085	acetyl-CoA biosynthetic process	P	0.0342068	0.000721858	2	1	259	16445	over	comp16926_c0_seq2, comp16926_c0_seq1	comp24049_c0_seq1
GO:0010038	response to metal ion	P	0.0345242	0.000755505	13	281	248	16165	over	comp22732_c0_seq4, comp22732_c0_seq3, comp16870_c0_seq2, comp16870_c0_seq1, comp25149_c0_seq9, comp25149_c0_seq8, comp25149_c0_seq7, comp25149_c0_seq6, comp25149_c0_seq5, comp25149_c0_seq4, comp25149_c0_seq2, comp25149_c0_seq1, comp20885_c0_seq1	comp11755_c0_seq1, comp22745_c0_seq2, comp22745_c0_seq1, comp24190_c0_seq2, comp24871_c0_seq1, comp15817_c0_seq2, comp15817_c0_seq1, comp15466_c0_seq1, comp14867_c0_seq2, comp14867_c0_seq1, comp8723_c0_seq2, comp8723_c0_seq1, comp8759_c0_seq2, comp8759_c0_seq1, comp17135_c0_seq2, comp17135_c0_seq1, comp23619_c0_seq3, comp23619_c0_seq2, comp23619_c0_seq1, comp9775_c0_seq1, comp22339_c0_seq1, comp1…
GO:0016645	oxidoreductase activity, acting on the CH-NH group of donors	F	0.0345242	0.000769686	4	23	257	16423	over	comp14091_c0_seq2, comp14091_c0_seq1, comp25556_c0_seq4, comp25556_c0_seq3	comp9663_c0_seq1, comp25205_c0_seq1, comp15412_c0_seq2, comp15412_c0_seq1, comp9663_c1_seq1, comp25205_c1_seq2, comp25205_c1_seq1, comp22207_c0_seq4, comp22207_c0_seq3, comp22207_c0_seq2, comp22207_c0_seq1, comp7327_c0_seq2, comp7327_c0_seq1, comp12807_c0_seq2, comp12807_c0_seq1, comp11676_c0_seq1, comp11368_c0_seq1, comp18744_c0_seq1, comp23126_c0_seq4, comp23126_c0_seq3, comp23126_c0_seq2, comp…
GO:0006405	RNA export from nucleus	P	0.0345242	0.000769686	4	23	257	16423	over	comp22732_c0_seq4, comp22732_c0_seq3, comp16870_c0_seq2, comp16870_c0_seq1	comp25740_c0_seq3, comp25740_c0_seq2, comp25901_c0_seq2, comp3894_c0_seq1, comp7889_c0_seq1, comp25278_c0_seq3, comp25278_c0_seq2, comp25278_c0_seq1, comp14036_c0_seq2, comp14036_c0_seq1, comp7060_c0_seq2, comp7060_c0_seq1, comp16719_c0_seq1, comp21708_c0_seq1, comp4223_c1_seq1, comp7660_c0_seq1, comp11903_c0_seq1, comp25786_c0_seq2, comp14972_c0_seq1, comp24667_c0_seq2, comp24667_c0_seq1, comp25…
GO:0006403	RNA localization	P	0.0345242	0.000769686	4	23	257	16423	over	comp22732_c0_seq4, comp22732_c0_seq3, comp16870_c0_seq2, comp16870_c0_seq1	comp25740_c0_seq3, comp25740_c0_seq2, comp25901_c0_seq2, comp3894_c0_seq1, comp7889_c0_seq1, comp25278_c0_seq3, comp25278_c0_seq2, comp25278_c0_seq1, comp14036_c0_seq2, comp14036_c0_seq1, comp7060_c0_seq2, comp7060_c0_seq1, comp16719_c0_seq1, comp21708_c0_seq1, comp4223_c1_seq1, comp7660_c0_seq1, comp11903_c0_seq1, comp25786_c0_seq2, comp14972_c0_seq1, comp24667_c0_seq2, comp24667_c0_seq1, comp25…
GO:0051236	establishment of RNA localization	P	0.0345242	0.000769686	4	23	257	16423	over	comp22732_c0_seq4, comp22732_c0_seq3, comp16870_c0_seq2, comp16870_c0_seq1	comp25740_c0_seq3, comp25740_c0_seq2, comp25901_c0_seq2, comp3894_c0_seq1, comp7889_c0_seq1, comp25278_c0_seq3, comp25278_c0_seq2, comp25278_c0_seq1, comp14036_c0_seq2, comp14036_c0_seq1, comp7060_c0_seq2, comp7060_c0_seq1, comp16719_c0_seq1, comp21708_c0_seq1, comp4223_c1_seq1, comp7660_c0_seq1, comp11903_c0_seq1, comp25786_c0_seq2, comp14972_c0_seq1, comp24667_c0_seq2, comp24667_c0_seq1, comp25…
GO:0050658	RNA transport	P	0.0345242	0.000769686	4	23	257	16423	over	comp22732_c0_seq4, comp22732_c0_seq3, comp16870_c0_seq2, comp16870_c0_seq1	comp25740_c0_seq3, comp25740_c0_seq2, comp25901_c0_seq2, comp3894_c0_seq1, comp7889_c0_seq1, comp25278_c0_seq3, comp25278_c0_seq2, comp25278_c0_seq1, comp14036_c0_seq2, comp14036_c0_seq1, comp7060_c0_seq2, comp7060_c0_seq1, comp16719_c0_seq1, comp21708_c0_seq1, comp4223_c1_seq1, comp7660_c0_seq1, comp11903_c0_seq1, comp25786_c0_seq2, comp14972_c0_seq1, comp24667_c0_seq2, comp24667_c0_seq1, comp25…
GO:0050657	nucleic acid transport	P	0.0345242	0.000769686	4	23	257	16423	over	comp22732_c0_seq4, comp22732_c0_seq3, comp16870_c0_seq2, comp16870_c0_seq1	comp25740_c0_seq3, comp25740_c0_seq2, comp25901_c0_seq2, comp3894_c0_seq1, comp7889_c0_seq1, comp25278_c0_seq3, comp25278_c0_seq2, comp25278_c0_seq1, comp14036_c0_seq2, comp14036_c0_seq1, comp7060_c0_seq2, comp7060_c0_seq1, comp16719_c0_seq1, comp21708_c0_seq1, comp4223_c1_seq1, comp7660_c0_seq1, comp11903_c0_seq1, comp25786_c0_seq2, comp14972_c0_seq1, comp24667_c0_seq2, comp24667_c0_seq1, comp25…
GO:0009582	detection of abiotic stimulus	P	0.0394866	0.000887037	4	24	257	16422	over	comp17278_c0_seq4, comp17278_c0_seq3, comp17278_c0_seq2, comp17278_c0_seq1	comp11927_c0_seq2, comp11927_c0_seq1, comp23285_c0_seq2, comp23285_c0_seq1, comp23682_c0_seq4, comp23682_c0_seq3, comp23682_c0_seq2, comp23682_c0_seq1, comp17292_c0_seq1, comp12005_c0_seq1, comp26457_c1_seq2, comp25226_c0_seq8, comp25226_c0_seq7, comp25226_c0_seq6, comp25226_c0_seq5, comp25226_c0_seq4, comp25226_c0_seq3, comp25226_c0_seq2, comp25226_c0_seq1, comp20786_c0_seq1, comp25961_c0_seq15,…
GO:0042440	pigment metabolic process	P	0.0396188	0.000896749	9	150	252	16296	over	comp12122_c0_seq1, comp15866_c0_seq1, comp23047_c0_seq7, comp23047_c0_seq4, comp23047_c0_seq2, comp23047_c0_seq11, comp23047_c0_seq10, comp11029_c0_seq2, comp11029_c0_seq1	comp26039_c0_seq2, comp26039_c0_seq1, comp17428_c0_seq1, comp10734_c0_seq2, comp12417_c0_seq1, comp8723_c0_seq2, comp8723_c0_seq1, comp14059_c0_seq2, comp14059_c0_seq1, comp17088_c0_seq1, comp22360_c0_seq3, comp24528_c0_seq1, comp14519_c0_seq2, comp14519_c0_seq1, comp23047_c0_seq8, comp23047_c0_seq6, comp23047_c0_seq5, comp23047_c0_seq3, comp23047_c0_seq1, comp16875_c0_seq2, comp16875_c0_seq1, co…
GO:0009629	response to gravity	P	0.0397045	0.000905447	6	66	255	16380	over	comp17278_c0_seq4, comp17278_c0_seq3, comp17278_c0_seq2, comp17278_c0_seq1, comp12977_c0_seq2, comp12977_c0_seq1	comp1281_c0_seq1, comp7190_c0_seq1, comp24778_c0_seq6, comp24778_c0_seq5, comp24778_c0_seq4, comp24778_c0_seq3, comp24778_c0_seq2, comp24778_c0_seq1, comp10497_c0_seq1, comp16438_c0_seq2, comp16438_c0_seq1, comp22293_c0_seq2, comp22293_c0_seq1, comp22267_c0_seq2, comp22267_c0_seq1, comp22124_c0_seq1, comp15988_c0_seq3, comp15988_c0_seq2, comp15988_c0_seq1, comp16640_c0_seq1, comp9453_c0_seq1, com…
GO:0046686	response to cadmium ion	P	0.041089	0.000944013	12	252	249	16194	over	comp22732_c0_seq4, comp22732_c0_seq3, comp16870_c0_seq2, comp16870_c0_seq1, comp25149_c0_seq9, comp25149_c0_seq8, comp25149_c0_seq7, comp25149_c0_seq6, comp25149_c0_seq5, comp25149_c0_seq4, comp25149_c0_seq2, comp25149_c0_seq1	comp22745_c0_seq2, comp22745_c0_seq1, comp24190_c0_seq2, comp15817_c0_seq2, comp15817_c0_seq1, comp15466_c0_seq1, comp14867_c0_seq2, comp14867_c0_seq1, comp8723_c0_seq2, comp8723_c0_seq1, comp8759_c0_seq2, comp8759_c0_seq1, comp17135_c0_seq2, comp17135_c0_seq1, comp23619_c0_seq3, comp23619_c0_seq2, comp23619_c0_seq1, comp9775_c0_seq1, comp15509_c0_seq1, comp11402_c0_seq1, comp26514_c0_seq3, comp1…
GO:0016668	oxidoreductase activity, acting on a sulfur group of donors, NAD(P) as acceptor	F	0.0414736	0.000959907	3	10	258	16436	over	comp16926_c0_seq3, comp16926_c0_seq2, comp16926_c0_seq1	comp15466_c0_seq1, comp16913_c0_seq2, comp16913_c0_seq1, comp17661_c0_seq2, comp15896_c0_seq2, comp15896_c0_seq1, comp15289_c1_seq1, comp17450_c0_seq1, comp3958_c0_seq1, comp8299_c0_seq1
GO:0018202	peptidyl-histidine modification	P	0.043406	0.00101645	4	25	257	16421	over	comp17278_c0_seq4, comp17278_c0_seq3, comp17278_c0_seq2, comp17278_c0_seq1	comp25935_c0_seq2, comp25935_c0_seq1, comp8912_c0_seq1, comp10494_c0_seq1, comp24571_c0_seq4, comp24571_c0_seq3, comp24571_c0_seq2, comp24571_c0_seq1, comp20604_c0_seq1, comp25604_c1_seq5, comp25604_c1_seq4, comp25604_c1_seq3, comp25604_c1_seq2, comp25604_c1_seq1, comp23566_c0_seq2, comp23566_c0_seq1, comp5608_c0_seq1, comp2598_c0_seq1, comp23985_c0_seq1, comp17406_c0_seq1, comp16192_c0_seq3, com…
GO:0065008	regulation of biological quality	P	0.043406	0.0010194	18	487	243	15959	over	comp22295_c0_seq1, comp14091_c0_seq2, comp14091_c0_seq1, comp16954_c0_seq2, comp25076_c0_seq3, comp23530_c0_seq1, comp17278_c0_seq4, comp17278_c0_seq3, comp17278_c0_seq2, comp17278_c0_seq1, comp16926_c0_seq3, comp16926_c0_seq2, comp16926_c0_seq1, comp23485_c0_seq3, comp23485_c0_seq2, comp20885_c0_seq1, comp12977_c0_seq2, comp12977_c0_seq1	comp26039_c0_seq2, comp26039_c0_seq1, comp20404_c0_seq1, comp20665_c2_seq1, comp22509_c1_seq4, comp22509_c1_seq2, comp22509_c1_seq1, comp15466_c0_seq1, comp25955_c0_seq9, comp25955_c0_seq6, comp21420_c0_seq2, comp21420_c0_seq1, comp23603_c0_seq4, comp23603_c0_seq3, comp23603_c0_seq2, comp23603_c0_seq1, comp1281_c0_seq1, comp15142_c0_seq2, comp15142_c0_seq1, comp15410_c0_seq1, comp7190_c0_seq1, co…
GO:0008643	carbohydrate transport	P	0.0437245	0.00103433	7	94	254	16352	over	comp21561_c0_seq4, comp22595_c0_seq2, comp22595_c0_seq1, comp26249_c0_seq6, comp26249_c0_seq5, comp12977_c0_seq2, comp12977_c0_seq1	comp22602_c0_seq2, comp22602_c0_seq1, comp25578_c0_seq3, comp25578_c0_seq2, comp25578_c0_seq1, comp24092_c1_seq1, comp11652_c0_seq2, comp11652_c0_seq1, comp25219_c0_seq1, comp7414_c0_seq1, comp10716_c0_seq2, comp10716_c0_seq1, comp10595_c0_seq1, comp10256_c0_seq2, comp24358_c0_seq3, comp24358_c0_seq2, comp24358_c0_seq1, comp23774_c0_seq5, comp23774_c0_seq4, comp23774_c0_seq3, comp23774_c0_seq2, c…
GO:0006810	transport	P	0.044524	0.00106082	48	1916	213	14530	over	comp12482_c0_seq1, comp22732_c0_seq4, comp22732_c0_seq3, comp26131_c1_seq3, comp26131_c1_seq2, comp25220_c0_seq1, comp23717_c1_seq2, comp23717_c1_seq1, comp16870_c0_seq2, comp16870_c0_seq1, comp14428_c0_seq1, comp8943_c0_seq1, comp12846_c0_seq2, comp12846_c0_seq1, comp16973_c0_seq2, comp16973_c0_seq1, comp21541_c0_seq2, comp21541_c0_seq1, comp10180_c0_seq1, comp22762_c0_seq5, comp18083_c0_seq1, c…	comp26181_c2_seq2, comp26181_c2_seq1, comp8522_c0_seq1, comp14233_c0_seq1, comp7242_c0_seq1, comp26039_c0_seq2, comp26039_c0_seq1, comp15332_c0_seq1, comp25455_c0_seq3, comp25455_c0_seq2, comp25455_c0_seq1, comp11617_c1_seq1, comp3620_c0_seq1, comp15004_c0_seq2, comp15004_c0_seq1, comp20665_c2_seq1, comp14382_c0_seq1, comp20841_c1_seq1, comp22647_c0_seq1, comp26460_c3_seq6, comp16431_c0_seq2, com…
GO:0055080	cation homeostasis	P	0.0456754	0.00109602	7	95	254	16351	over	comp17278_c0_seq4, comp17278_c0_seq3, comp17278_c0_seq2, comp17278_c0_seq1, comp20885_c0_seq1, comp12977_c0_seq2, comp12977_c0_seq1	comp23603_c0_seq4, comp23603_c0_seq3, comp23603_c0_seq2, comp23603_c0_seq1, comp23830_c0_seq8, comp23830_c0_seq7, comp23830_c0_seq6, comp23830_c0_seq5, comp23830_c0_seq4, comp23830_c0_seq3, comp23830_c0_seq2, comp23830_c0_seq1, comp14878_c0_seq2, comp14878_c0_seq1, comp16139_c0_seq1, comp15823_c0_seq4, comp15823_c0_seq3, comp15823_c0_seq2, comp15823_c0_seq1, comp23821_c0_seq6, comp23821_c0_seq5, …
GO:0030003	cellular cation homeostasis	P	0.0464478	0.00112246	6	69	255	16377	over	comp17278_c0_seq4, comp17278_c0_seq3, comp17278_c0_seq2, comp17278_c0_seq1, comp12977_c0_seq2, comp12977_c0_seq1	comp23603_c0_seq4, comp23603_c0_seq3, comp23603_c0_seq2, comp23603_c0_seq1, comp23830_c0_seq8, comp23830_c0_seq7, comp23830_c0_seq6, comp23830_c0_seq5, comp23830_c0_seq4, comp23830_c0_seq3, comp23830_c0_seq2, comp23830_c0_seq1, comp16139_c0_seq1, comp15823_c0_seq4, comp15823_c0_seq3, comp15823_c0_seq2, comp15823_c0_seq1, comp23821_c0_seq6, comp23821_c0_seq5, comp23821_c0_seq3, comp23821_c0_seq2, …
GO:0006873	cellular ion homeostasis	P	0.0494324	0.001203	6	70	255	16376	over	comp17278_c0_seq4, comp17278_c0_seq3, comp17278_c0_seq2, comp17278_c0_seq1, comp12977_c0_seq2, comp12977_c0_seq1	comp23603_c0_seq4, comp23603_c0_seq3, comp23603_c0_seq2, comp23603_c0_seq1, comp23830_c0_seq8, comp23830_c0_seq7, comp23830_c0_seq6, comp23830_c0_seq5, comp23830_c0_seq4, comp23830_c0_seq3, comp23830_c0_seq2, comp23830_c0_seq1, comp16139_c0_seq1, comp15823_c0_seq4, comp15823_c0_seq3, comp15823_c0_seq2, comp15823_c0_seq1, comp23821_c0_seq6, comp23821_c0_seq5, comp23821_c0_seq3, comp23821_c0_seq2, …

## Sheet: Table 5C
GO-ID	Term	Category	FDR	P-Value	#Test	#Ref	#notAnnotTest	#notAnnotRef	Over/Under	TestSeqs	RefSeqs
GO:0007623	circadian rhythm	P	7.97283e-15	2.71369e-18	19	44	295	16349	over	comp17278_c0_seq4, comp17278_c0_seq2, comp17278_c0_seq1, comp26257_c1_seq4, comp26257_c1_seq3, comp26257_c1_seq2, comp26257_c1_seq1, comp16870_c0_seq2, comp16870_c0_seq1, comp25149_c0_seq9, comp25149_c0_seq8, comp25149_c0_seq7, comp25149_c0_seq6, comp25149_c0_seq5, comp25149_c0_seq4, comp25149_c0_seq2, comp25149_c0_seq1, comp22732_c0_seq4, comp22732_c0_seq3	comp10151_c0_seq1, comp4244_c0_seq1, comp17923_c0_seq2, comp17923_c0_seq1, comp17278_c0_seq3, comp24778_c0_seq6, comp24778_c0_seq5, comp24778_c0_seq4, comp24778_c0_seq3, comp24778_c0_seq2, comp24778_c0_seq1, comp24367_c0_seq6, comp24367_c0_seq4, comp24367_c0_seq3, comp21482_c0_seq3, comp21482_c0_seq2, comp21482_c0_seq1, comp21683_c0_seq4, comp26257_c1_seq5, comp25921_c0_seq8, comp25921_c0_seq6, c…
GO:0048511	rhythmic process	P	7.97283e-15	2.71369e-18	19	44	295	16349	over	comp17278_c0_seq4, comp17278_c0_seq2, comp17278_c0_seq1, comp26257_c1_seq4, comp26257_c1_seq3, comp26257_c1_seq2, comp26257_c1_seq1, comp16870_c0_seq2, comp16870_c0_seq1, comp25149_c0_seq9, comp25149_c0_seq8, comp25149_c0_seq7, comp25149_c0_seq6, comp25149_c0_seq5, comp25149_c0_seq4, comp25149_c0_seq2, comp25149_c0_seq1, comp22732_c0_seq4, comp22732_c0_seq3	comp10151_c0_seq1, comp4244_c0_seq1, comp17923_c0_seq2, comp17923_c0_seq1, comp17278_c0_seq3, comp24778_c0_seq6, comp24778_c0_seq5, comp24778_c0_seq4, comp24778_c0_seq3, comp24778_c0_seq2, comp24778_c0_seq1, comp24367_c0_seq6, comp24367_c0_seq4, comp24367_c0_seq3, comp21482_c0_seq3, comp21482_c0_seq2, comp21482_c0_seq1, comp21683_c0_seq4, comp26257_c1_seq5, comp25921_c0_seq8, comp25921_c0_seq6, c…
GO:0015791	polyol transport	P	1.63323e-11	1.38975e-14	9	2	305	16391	over	comp21561_c0_seq8, comp21561_c0_seq7, comp21561_c0_seq6, comp21561_c0_seq5, comp21561_c0_seq4, comp21561_c0_seq3, comp21561_c0_seq2, comp21561_c0_seq1, comp10770_c0_seq1	comp23604_c0_seq2, comp23604_c0_seq1
GO:0015665	alcohol transmembrane transporter activity	F	1.63323e-11	1.38975e-14	9	2	305	16391	over	comp21561_c0_seq8, comp21561_c0_seq7, comp21561_c0_seq6, comp21561_c0_seq5, comp21561_c0_seq4, comp21561_c0_seq3, comp21561_c0_seq2, comp21561_c0_seq1, comp10770_c0_seq1	comp23604_c0_seq2, comp23604_c0_seq1
GO:0015166	polyol transmembrane transporter activity	F	1.63323e-11	1.38975e-14	9	2	305	16391	over	comp21561_c0_seq8, comp21561_c0_seq7, comp21561_c0_seq6, comp21561_c0_seq5, comp21561_c0_seq4, comp21561_c0_seq3, comp21561_c0_seq2, comp21561_c0_seq1, comp10770_c0_seq1	comp23604_c0_seq2, comp23604_c0_seq1
GO:1901618	organic hydroxy compound transmembrane transporter activity	F	5.29666e-11	5.46762e-14	9	3	305	16390	over	comp21561_c0_seq8, comp21561_c0_seq7, comp21561_c0_seq6, comp21561_c0_seq5, comp21561_c0_seq4, comp21561_c0_seq3, comp21561_c0_seq2, comp21561_c0_seq1, comp10770_c0_seq1	comp6654_c0_seq1, comp23604_c0_seq2, comp23604_c0_seq1
GO:0010036	response to boron-containing substance	P	5.29666e-11	1.26197e-13	8	1	306	16392	over	comp21561_c0_seq8, comp21561_c0_seq7, comp21561_c0_seq6, comp21561_c0_seq5, comp21561_c0_seq4, comp21561_c0_seq3, comp21561_c0_seq2, comp21561_c0_seq1	comp20500_c0_seq1
GO:0035445	borate transmembrane transport	P	5.29666e-11	1.26197e-13	8	1	306	16392	over	comp21561_c0_seq8, comp21561_c0_seq7, comp21561_c0_seq6, comp21561_c0_seq5, comp21561_c0_seq4, comp21561_c0_seq3, comp21561_c0_seq2, comp21561_c0_seq1	comp20500_c0_seq1
GO:0015840	urea transport	P	5.29666e-11	1.26197e-13	8	1	306	16392	over	comp21561_c0_seq8, comp21561_c0_seq7, comp21561_c0_seq6, comp21561_c0_seq5, comp21561_c0_seq4, comp21561_c0_seq3, comp21561_c0_seq2, comp21561_c0_seq1	comp15941_c1_seq1
GO:0046715	borate transmembrane transporter activity	F	5.29666e-11	1.26197e-13	8	1	306	16392	over	comp21561_c0_seq8, comp21561_c0_seq7, comp21561_c0_seq6, comp21561_c0_seq5, comp21561_c0_seq4, comp21561_c0_seq3, comp21561_c0_seq2, comp21561_c0_seq1	comp20500_c0_seq1
GO:0046713	borate transport	P	5.29666e-11	1.26197e-13	8	1	306	16392	over	comp21561_c0_seq8, comp21561_c0_seq7, comp21561_c0_seq6, comp21561_c0_seq5, comp21561_c0_seq4, comp21561_c0_seq3, comp21561_c0_seq2, comp21561_c0_seq1	comp20500_c0_seq1
GO:0019755	one-carbon compound transport	P	5.29666e-11	1.26197e-13	8	1	306	16392	over	comp21561_c0_seq8, comp21561_c0_seq7, comp21561_c0_seq6, comp21561_c0_seq5, comp21561_c0_seq4, comp21561_c0_seq3, comp21561_c0_seq2, comp21561_c0_seq1	comp15941_c1_seq1
GO:0080029	cellular response to boron-containing substance levels	P	5.29666e-11	1.26197e-13	8	1	306	16392	over	comp21561_c0_seq8, comp21561_c0_seq7, comp21561_c0_seq6, comp21561_c0_seq5, comp21561_c0_seq4, comp21561_c0_seq3, comp21561_c0_seq2, comp21561_c0_seq1	comp20500_c0_seq1
GO:0071918	urea transmembrane transport	P	5.29666e-11	1.26197e-13	8	1	306	16392	over	comp21561_c0_seq8, comp21561_c0_seq7, comp21561_c0_seq6, comp21561_c0_seq5, comp21561_c0_seq4, comp21561_c0_seq3, comp21561_c0_seq2, comp21561_c0_seq1	comp15941_c1_seq1
GO:0015850	organic hydroxy compound transport	P	6.84662e-11	1.74778e-13	9	4	305	16389	over	comp21561_c0_seq8, comp21561_c0_seq7, comp21561_c0_seq6, comp21561_c0_seq5, comp21561_c0_seq4, comp21561_c0_seq3, comp21561_c0_seq2, comp21561_c0_seq1, comp10770_c0_seq1	comp6654_c0_seq1, comp23604_c0_seq2, comp23604_c0_seq1, comp23019_c0_seq1
GO:0015793	glycerol transport	P	2.14546e-10	6.20708e-13	8	2	306	16391	over	comp21561_c0_seq8, comp21561_c0_seq7, comp21561_c0_seq6, comp21561_c0_seq5, comp21561_c0_seq4, comp21561_c0_seq3, comp21561_c0_seq2, comp21561_c0_seq1	comp23604_c0_seq2, comp23604_c0_seq1
GO:0015168	glycerol transmembrane transporter activity	F	2.14546e-10	6.20708e-13	8	2	306	16391	over	comp21561_c0_seq8, comp21561_c0_seq7, comp21561_c0_seq6, comp21561_c0_seq5, comp21561_c0_seq4, comp21561_c0_seq3, comp21561_c0_seq2, comp21561_c0_seq1	comp23604_c0_seq2, comp23604_c0_seq1
GO:0015204	urea transmembrane transporter activity	F	7.30867e-10	2.23887e-12	8	3	306	16390	over	comp21561_c0_seq8, comp21561_c0_seq7, comp21561_c0_seq6, comp21561_c0_seq5, comp21561_c0_seq4, comp21561_c0_seq3, comp21561_c0_seq2, comp21561_c0_seq1	comp6591_c0_seq2, comp6591_c0_seq1, comp15941_c1_seq1
GO:0042887	amide transmembrane transporter activity	F	6.00165e-09	1.94063e-11	10	16	304	16377	over	comp21561_c0_seq8, comp21561_c0_seq7, comp21561_c0_seq6, comp21561_c0_seq5, comp21561_c0_seq4, comp21561_c0_seq3, comp21561_c0_seq2, comp21561_c0_seq1, comp26496_c0_seq1, comp26496_c0_seq10	comp15004_c0_seq2, comp15004_c0_seq1, comp6591_c0_seq2, comp6591_c0_seq1, comp25636_c0_seq1, comp15941_c1_seq1, comp20529_c0_seq2, comp20529_c0_seq1, comp21036_c0_seq3, comp21036_c0_seq2, comp21036_c0_seq1, comp15867_c0_seq2, comp15867_c0_seq1, comp16382_c0_seq1, comp25404_c0_seq2, comp25404_c0_seq1
GO:0006721	terpenoid metabolic process	P	6.90578e-08	2.3505e-10	16	94	298	16299	over	comp17278_c0_seq4, comp17278_c0_seq2, comp17278_c0_seq1, comp16984_c0_seq3, comp16984_c0_seq2, comp16984_c0_seq1, comp23645_c0_seq1, comp23047_c0_seq11, comp23047_c0_seq10, comp21663_c0_seq2, comp11029_c0_seq2, comp13309_c0_seq1, comp23047_c0_seq7, comp23047_c0_seq4, comp23047_c0_seq3, comp23047_c0_seq2	comp3969_c0_seq2, comp3969_c0_seq1, comp10734_c0_seq2, comp12417_c0_seq1, comp18299_c0_seq1, comp17278_c0_seq3, comp13857_c0_seq2, comp13857_c0_seq1, comp4761_c0_seq1, comp23047_c0_seq8, comp23047_c0_seq6, comp23047_c0_seq5, comp23047_c0_seq1, comp16875_c0_seq2, comp16875_c0_seq1, comp11815_c0_seq1, comp1007_c0_seq1, comp21663_c0_seq1, comp12681_c0_seq1, comp15278_c0_seq2, comp15278_c0_seq1, comp…
GO:0006720	isoprenoid metabolic process	P	1.29171e-07	4.61641e-10	20	169	294	16224	over	comp17278_c0_seq4, comp17278_c0_seq2, comp17278_c0_seq1, comp10278_c0_seq2, comp16984_c0_seq3, comp16984_c0_seq2, comp16984_c0_seq1, comp23645_c0_seq1, comp23047_c0_seq11, comp23047_c0_seq10, comp24015_c0_seq17, comp24015_c0_seq12, comp21663_c0_seq2, comp24015_c0_seq4, comp11029_c0_seq2, comp13309_c0_seq1, comp23047_c0_seq7, comp23047_c0_seq4, comp23047_c0_seq3, comp23047_c0_seq2	comp3969_c0_seq2, comp3969_c0_seq1, comp10734_c0_seq2, comp12417_c0_seq1, comp26360_c0_seq10, comp18299_c0_seq1, comp19621_c0_seq4, comp19621_c0_seq3, comp19621_c0_seq2, comp19621_c0_seq1, comp24015_c0_seq20, comp17278_c0_seq3, comp24015_c0_seq19, comp24015_c0_seq18, comp24015_c0_seq16, comp24015_c0_seq15, comp24015_c0_seq14, comp24015_c0_seq13, comp24015_c0_seq11, comp13598_c0_seq1, comp12999_c0…
GO:1901700	response to oxygen-containing compound	P	1.68786e-07	6.31941e-10	43	764	271	15629	over	comp13205_c1_seq1, comp17278_c0_seq4, comp17278_c0_seq2, comp17278_c0_seq1, comp16360_c0_seq4, comp16360_c0_seq3, comp16360_c0_seq2, comp16360_c0_seq1, comp24379_c0_seq2, comp12425_c0_seq1, comp16870_c0_seq2, comp16870_c0_seq1, comp24425_c0_seq2, comp14284_c0_seq1, comp23047_c0_seq11, comp23047_c0_seq10, comp25149_c0_seq9, comp25149_c0_seq8, comp25149_c0_seq7, comp25149_c0_seq6, comp25149_c0_seq5…	comp26181_c2_seq2, comp26181_c2_seq1, comp9353_c0_seq1, comp26091_c0_seq18, comp26091_c0_seq17, comp26091_c0_seq16, comp26091_c0_seq15, comp26091_c0_seq14, comp26091_c0_seq13, comp26091_c0_seq12, comp26091_c0_seq11, comp26091_c0_seq10, comp22828_c0_seq1, comp26054_c0_seq9, comp26054_c0_seq8, comp26054_c0_seq7, comp26054_c0_seq6, comp26054_c0_seq5, comp26054_c0_seq4, comp26054_c0_seq3, comp26054_c…
GO:0051667	establishment of plastid localization	P	4.3963e-07	1.87045e-09	10	29	304	16364	over	comp10278_c0_seq2, comp23047_c0_seq11, comp23047_c0_seq10, comp22640_c0_seq2, comp23047_c0_seq7, comp23047_c0_seq4, comp23047_c0_seq3, comp23047_c0_seq2, comp14283_c0_seq2, comp14283_c0_seq1	comp25024_c0_seq4, comp25024_c0_seq3, comp25024_c0_seq1, comp23047_c0_seq8, comp23047_c0_seq6, comp23047_c0_seq5, comp23047_c0_seq1, comp13260_c0_seq1, comp11933_c0_seq1, comp25468_c0_seq2, comp12916_c0_seq2, comp12916_c0_seq1, comp16348_c0_seq1, comp24587_c1_seq4, comp24587_c1_seq3, comp24587_c1_seq2, comp24587_c1_seq1, comp21265_c0_seq1, comp13110_c0_seq1, comp24125_c0_seq5, comp24125_c0_seq3, …
GO:0051644	plastid localization	P	4.3963e-07	1.87045e-09	10	29	304	16364	over	comp10278_c0_seq2, comp23047_c0_seq11, comp23047_c0_seq10, comp22640_c0_seq2, comp23047_c0_seq7, comp23047_c0_seq4, comp23047_c0_seq3, comp23047_c0_seq2, comp14283_c0_seq2, comp14283_c0_seq1	comp25024_c0_seq4, comp25024_c0_seq3, comp25024_c0_seq1, comp23047_c0_seq8, comp23047_c0_seq6, comp23047_c0_seq5, comp23047_c0_seq1, comp13260_c0_seq1, comp11933_c0_seq1, comp25468_c0_seq2, comp12916_c0_seq2, comp12916_c0_seq1, comp16348_c0_seq1, comp24587_c1_seq4, comp24587_c1_seq3, comp24587_c1_seq2, comp24587_c1_seq1, comp21265_c0_seq1, comp13110_c0_seq1, comp24125_c0_seq5, comp24125_c0_seq3, …
GO:0009902	chloroplast relocation	P	4.3963e-07	1.87045e-09	10	29	304	16364	over	comp10278_c0_seq2, comp23047_c0_seq11, comp23047_c0_seq10, comp22640_c0_seq2, comp23047_c0_seq7, comp23047_c0_seq4, comp23047_c0_seq3, comp23047_c0_seq2, comp14283_c0_seq2, comp14283_c0_seq1	comp25024_c0_seq4, comp25024_c0_seq3, comp25024_c0_seq1, comp23047_c0_seq8, comp23047_c0_seq6, comp23047_c0_seq5, comp23047_c0_seq1, comp13260_c0_seq1, comp11933_c0_seq1, comp25468_c0_seq2, comp12916_c0_seq2, comp12916_c0_seq1, comp16348_c0_seq1, comp24587_c1_seq4, comp24587_c1_seq3, comp24587_c1_seq2, comp24587_c1_seq1, comp21265_c0_seq1, comp13110_c0_seq1, comp24125_c0_seq5, comp24125_c0_seq3, …
GO:0006090	pyruvate metabolic process	P	5.58841e-07	2.47275e-09	13	66	301	16327	over	comp10278_c0_seq2, comp23047_c0_seq11, comp23047_c0_seq10, comp24015_c0_seq17, comp24015_c0_seq12, comp24015_c0_seq4, comp11029_c0_seq2, comp23047_c0_seq7, comp23047_c0_seq4, comp23047_c0_seq3, comp23047_c0_seq2, comp16926_c0_seq2, comp16926_c0_seq1	comp12417_c0_seq1, comp19621_c0_seq4, comp19621_c0_seq3, comp19621_c0_seq2, comp19621_c0_seq1, comp24015_c0_seq20, comp24015_c0_seq19, comp24015_c0_seq18, comp24015_c0_seq16, comp24015_c0_seq15, comp24015_c0_seq14, comp24015_c0_seq13, comp24015_c0_seq11, comp12999_c0_seq1, comp15698_c0_seq1, comp23047_c0_seq8, comp23047_c0_seq6, comp23047_c0_seq5, comp23047_c0_seq1, comp16875_c0_seq2, comp16875_c…
GO:0051656	establishment of organelle localization	P	8.9627e-07	4.11833e-09	10	32	304	16361	over	comp10278_c0_seq2, comp23047_c0_seq11, comp23047_c0_seq10, comp22640_c0_seq2, comp23047_c0_seq7, comp23047_c0_seq4, comp23047_c0_seq3, comp23047_c0_seq2, comp14283_c0_seq2, comp14283_c0_seq1	comp8102_c0_seq1, comp25024_c0_seq4, comp25024_c0_seq3, comp25024_c0_seq1, comp23047_c0_seq8, comp23047_c0_seq6, comp23047_c0_seq5, comp23047_c0_seq1, comp13260_c0_seq1, comp11933_c0_seq1, comp25468_c0_seq2, comp12916_c0_seq2, comp12916_c0_seq1, comp16348_c0_seq1, comp24587_c1_seq4, comp24587_c1_seq3, comp24587_c1_seq2, comp24587_c1_seq1, comp21265_c0_seq1, comp13110_c0_seq1, comp23948_c0_seq2, c…
GO:0009658	chloroplast organization	P	1.87515e-06	8.93538e-09	14	90	300	16303	over	comp10278_c0_seq2, comp23047_c0_seq11, comp23047_c0_seq10, comp24015_c0_seq17, comp24015_c0_seq12, comp12743_c0_seq1, comp22640_c0_seq2, comp24015_c0_seq4, comp23047_c0_seq7, comp23047_c0_seq4, comp23047_c0_seq3, comp23047_c0_seq2, comp14283_c0_seq2, comp14283_c0_seq1	comp8522_c0_seq1, comp16045_c0_seq2, comp16045_c0_seq1, comp7856_c0_seq1, comp24994_c1_seq3, comp24994_c1_seq1, comp24015_c0_seq20, comp24015_c0_seq19, comp24015_c0_seq18, comp24015_c0_seq16, comp24015_c0_seq15, comp24015_c0_seq14, comp24015_c0_seq13, comp24015_c0_seq11, comp14775_c0_seq1, comp25024_c0_seq4, comp25024_c0_seq3, comp25024_c0_seq1, comp23047_c0_seq8, comp23047_c0_seq6, comp23047_c0_…
GO:0006655	phosphatidylglycerol biosynthetic process	P	3.24675e-06	1.65763e-08	8	18	306	16375	over	comp10278_c0_seq2, comp23047_c0_seq11, comp23047_c0_seq10, comp11029_c0_seq2, comp23047_c0_seq7, comp23047_c0_seq4, comp23047_c0_seq3, comp23047_c0_seq2	comp12417_c0_seq1, comp7882_c0_seq1, comp23047_c0_seq8, comp23047_c0_seq6, comp23047_c0_seq5, comp23047_c0_seq1, comp26390_c0_seq2, comp26390_c0_seq1, comp16348_c0_seq1, comp16618_c0_seq2, comp16618_c0_seq1, comp10594_c0_seq2, comp10594_c0_seq1, comp10685_c0_seq2, comp10685_c0_seq1, comp16094_c0_seq2, comp16094_c0_seq1, comp14129_c0_seq1
GO:0046471	phosphatidylglycerol metabolic process	P	3.24675e-06	1.65763e-08	8	18	306	16375	over	comp10278_c0_seq2, comp23047_c0_seq11, comp23047_c0_seq10, comp11029_c0_seq2, comp23047_c0_seq7, comp23047_c0_seq4, comp23047_c0_seq3, comp23047_c0_seq2	comp12417_c0_seq1, comp7882_c0_seq1, comp23047_c0_seq8, comp23047_c0_seq6, comp23047_c0_seq5, comp23047_c0_seq1, comp26390_c0_seq2, comp26390_c0_seq1, comp16348_c0_seq1, comp16618_c0_seq2, comp16618_c0_seq1, comp10594_c0_seq2, comp10594_c0_seq1, comp10685_c0_seq2, comp10685_c0_seq1, comp16094_c0_seq2, comp16094_c0_seq1, comp14129_c0_seq1
GO:0009737	response to abscisic acid stimulus	P	4.98518e-06	2.63003e-08	23	289	291	16104	over	comp16360_c0_seq4, comp16360_c0_seq3, comp16360_c0_seq2, comp16360_c0_seq1, comp16870_c0_seq2, comp16870_c0_seq1, comp23047_c0_seq11, comp23047_c0_seq10, comp25149_c0_seq9, comp25149_c0_seq8, comp25149_c0_seq7, comp25149_c0_seq6, comp25149_c0_seq5, comp25149_c0_seq4, comp25149_c0_seq2, comp25149_c0_seq1, comp24929_c0_seq2, comp22732_c0_seq4, comp22732_c0_seq3, comp23047_c0_seq7, comp23047_c0_seq4…	comp9353_c0_seq1, comp22828_c0_seq1, comp26054_c0_seq9, comp26054_c0_seq8, comp26054_c0_seq7, comp26054_c0_seq6, comp26054_c0_seq5, comp26054_c0_seq4, comp26054_c0_seq3, comp26054_c0_seq2, comp22198_c0_seq1, comp19641_c0_seq2, comp19641_c0_seq1, comp26313_c0_seq5, comp26313_c0_seq4, comp25691_c0_seq2, comp26003_c0_seq25, comp26003_c0_seq24, comp26003_c0_seq23, comp26003_c0_seq22, comp26003_c0_seq…
GO:0016114	terpenoid biosynthetic process	P	5.9225e-06	3.22532e-08	13	84	301	16309	over	comp16984_c0_seq3, comp16984_c0_seq2, comp16984_c0_seq1, comp23645_c0_seq1, comp23047_c0_seq11, comp23047_c0_seq10, comp21663_c0_seq2, comp11029_c0_seq2, comp13309_c0_seq1, comp23047_c0_seq7, comp23047_c0_seq4, comp23047_c0_seq3, comp23047_c0_seq2	comp3969_c0_seq2, comp3969_c0_seq1, comp10734_c0_seq2, comp12417_c0_seq1, comp18299_c0_seq1, comp13857_c0_seq2, comp13857_c0_seq1, comp4761_c0_seq1, comp23047_c0_seq8, comp23047_c0_seq6, comp23047_c0_seq5, comp23047_c0_seq1, comp16875_c0_seq2, comp16875_c0_seq1, comp11815_c0_seq1, comp1007_c0_seq1, comp21663_c0_seq1, comp12681_c0_seq1, comp15278_c0_seq2, comp15278_c0_seq1, comp12681_c1_seq1, comp…
GO:0008299	isoprenoid biosynthetic process	P	6.71372e-06	3.77047e-08	17	159	297	16234	over	comp10278_c0_seq2, comp16984_c0_seq3, comp16984_c0_seq2, comp16984_c0_seq1, comp23645_c0_seq1, comp23047_c0_seq11, comp23047_c0_seq10, comp24015_c0_seq17, comp24015_c0_seq12, comp21663_c0_seq2, comp24015_c0_seq4, comp11029_c0_seq2, comp13309_c0_seq1, comp23047_c0_seq7, comp23047_c0_seq4, comp23047_c0_seq3, comp23047_c0_seq2	comp3969_c0_seq2, comp3969_c0_seq1, comp10734_c0_seq2, comp12417_c0_seq1, comp26360_c0_seq10, comp18299_c0_seq1, comp19621_c0_seq4, comp19621_c0_seq3, comp19621_c0_seq2, comp19621_c0_seq1, comp24015_c0_seq20, comp24015_c0_seq19, comp24015_c0_seq18, comp24015_c0_seq16, comp24015_c0_seq15, comp24015_c0_seq14, comp24015_c0_seq13, comp24015_c0_seq11, comp13598_c0_seq1, comp12999_c0_seq1, comp15698_c0…
GO:0016781	phosphotransferase activity, paired acceptors	F	7.99554e-06	4.62642e-08	5	2	309	16391	over	comp15987_c0_seq4, comp15987_c0_seq3, comp15987_c0_seq2, comp15987_c0_seq1, comp11950_c0_seq1	comp13052_c0_seq2, comp13052_c0_seq1
GO:0051640	organelle localization	P	1.3256e-05	7.89586e-08	10	46	304	16347	over	comp10278_c0_seq2, comp23047_c0_seq11, comp23047_c0_seq10, comp22640_c0_seq2, comp23047_c0_seq7, comp23047_c0_seq4, comp23047_c0_seq3, comp23047_c0_seq2, comp14283_c0_seq2, comp14283_c0_seq1	comp8102_c0_seq1, comp25024_c0_seq4, comp25024_c0_seq3, comp25024_c0_seq1, comp23047_c0_seq8, comp23047_c0_seq6, comp23047_c0_seq5, comp23047_c0_seq1, comp13260_c0_seq1, comp11933_c0_seq1, comp25468_c0_seq2, comp18184_c0_seq2, comp12916_c0_seq2, comp12916_c0_seq1, comp16348_c0_seq1, comp24587_c1_seq4, comp24587_c1_seq3, comp24587_c1_seq2, comp24587_c1_seq1, comp21265_c0_seq1, comp16118_c0_seq4, c…
GO:0016117	carotenoid biosynthetic process	P	1.64822e-05	1.03785e-07	9	35	305	16358	over	comp23645_c0_seq1, comp23047_c0_seq11, comp23047_c0_seq10, comp11029_c0_seq2, comp13309_c0_seq1, comp23047_c0_seq7, comp23047_c0_seq4, comp23047_c0_seq3, comp23047_c0_seq2	comp10734_c0_seq2, comp12417_c0_seq1, comp23047_c0_seq8, comp23047_c0_seq6, comp23047_c0_seq5, comp23047_c0_seq1, comp16875_c0_seq2, comp16875_c0_seq1, comp11815_c0_seq1, comp1007_c0_seq1, comp12681_c0_seq1, comp12681_c1_seq1, comp25468_c0_seq2, comp12005_c0_seq1, comp22143_c0_seq3, comp22143_c0_seq2, comp22143_c0_seq1, comp13110_c0_seq1, comp24125_c0_seq5, comp24125_c0_seq3, comp24125_c0_seq2, c…
GO:0016109	tetraterpenoid biosynthetic process	P	1.64822e-05	1.03785e-07	9	35	305	16358	over	comp23645_c0_seq1, comp23047_c0_seq11, comp23047_c0_seq10, comp11029_c0_seq2, comp13309_c0_seq1, comp23047_c0_seq7, comp23047_c0_seq4, comp23047_c0_seq3, comp23047_c0_seq2	comp10734_c0_seq2, comp12417_c0_seq1, comp23047_c0_seq8, comp23047_c0_seq6, comp23047_c0_seq5, comp23047_c0_seq1, comp16875_c0_seq2, comp16875_c0_seq1, comp11815_c0_seq1, comp1007_c0_seq1, comp12681_c0_seq1, comp12681_c1_seq1, comp25468_c0_seq2, comp12005_c0_seq1, comp22143_c0_seq3, comp22143_c0_seq2, comp22143_c0_seq1, comp13110_c0_seq1, comp24125_c0_seq5, comp24125_c0_seq3, comp24125_c0_seq2, c…
GO:0097305	response to alcohol	P	1.67326e-05	1.13865e-07	23	315	291	16078	over	comp16360_c0_seq4, comp16360_c0_seq3, comp16360_c0_seq2, comp16360_c0_seq1, comp16870_c0_seq2, comp16870_c0_seq1, comp23047_c0_seq11, comp23047_c0_seq10, comp25149_c0_seq9, comp25149_c0_seq8, comp25149_c0_seq7, comp25149_c0_seq6, comp25149_c0_seq5, comp25149_c0_seq4, comp25149_c0_seq2, comp25149_c0_seq1, comp24929_c0_seq2, comp22732_c0_seq4, comp22732_c0_seq3, comp23047_c0_seq7, comp23047_c0_seq4…	comp9353_c0_seq1, comp22828_c0_seq1, comp26054_c0_seq9, comp26054_c0_seq8, comp26054_c0_seq7, comp26054_c0_seq6, comp26054_c0_seq5, comp26054_c0_seq4, comp26054_c0_seq3, comp26054_c0_seq2, comp22509_c1_seq4, comp22509_c1_seq2, comp22509_c1_seq1, comp22198_c0_seq1, comp12113_c0_seq2, comp12113_c0_seq1, comp22894_c0_seq3, comp22894_c0_seq1, comp19641_c0_seq2, comp19641_c0_seq1, comp26313_c0_seq5, c…
GO:0042886	amide transport	P	1.67326e-05	1.16411e-07	12	78	302	16315	over	comp21561_c0_seq8, comp21561_c0_seq7, comp21561_c0_seq6, comp21561_c0_seq5, comp21561_c0_seq4, comp21561_c0_seq3, comp21561_c0_seq2, comp21561_c0_seq1, comp12467_c0_seq2, comp12467_c0_seq1, comp26496_c0_seq1, comp26496_c0_seq10	comp15004_c0_seq2, comp15004_c0_seq1, comp9286_c0_seq2, comp25564_c0_seq3, comp25564_c0_seq2, comp25564_c0_seq1, comp25636_c0_seq1, comp15296_c0_seq1, comp14054_c0_seq2, comp14054_c0_seq1, comp15941_c1_seq1, comp20529_c0_seq2, comp20529_c0_seq1, comp8323_c0_seq1, comp22805_c0_seq3, comp22805_c0_seq2, comp11694_c0_seq1, comp25374_c0_seq4, comp25814_c0_seq3, comp9067_c0_seq1, comp21036_c0_seq3, com…
GO:0016901	oxidoreductase activity, acting on the CH-OH group of donors, quinone or similar compound as acceptor	F	1.67326e-05	1.21471e-07	5	3	309	16390	over	comp25015_c0_seq6, comp25015_c0_seq5, comp25015_c0_seq4, comp25015_c0_seq3, comp25015_c0_seq2	comp25015_c0_seq1, comp15249_c0_seq1, comp7772_c0_seq1
GO:0050521	alpha-glucan, water dikinase activity	F	1.67326e-05	1.22448e-07	4	0	310	16393	over	comp15987_c0_seq4, comp15987_c0_seq3, comp15987_c0_seq2, comp15987_c0_seq1
GO:0030794	(S)-coclaurine-N-methyltransferase activity	F	1.67326e-05	1.22448e-07	4	0	310	16393	over	comp21345_c0_seq4, comp21345_c0_seq3, comp21345_c0_seq2, comp21345_c0_seq1
GO:0010501	RNA secondary structure unwinding	P	1.67326e-05	1.22448e-07	4	0	310	16393	over	comp16870_c0_seq2, comp16870_c0_seq1, comp22732_c0_seq4, comp22732_c0_seq3
GO:0019288	isopentenyl diphosphate biosynthetic process, mevalonate-independent pathway	P	1.94652e-05	1.45757e-07	11	64	303	16329	over	comp10278_c0_seq2, comp23047_c0_seq11, comp23047_c0_seq10, comp24015_c0_seq17, comp24015_c0_seq12, comp24015_c0_seq4, comp11029_c0_seq2, comp23047_c0_seq7, comp23047_c0_seq4, comp23047_c0_seq3, comp23047_c0_seq2	comp12417_c0_seq1, comp19621_c0_seq4, comp19621_c0_seq3, comp19621_c0_seq2, comp19621_c0_seq1, comp24015_c0_seq20, comp24015_c0_seq19, comp24015_c0_seq18, comp24015_c0_seq16, comp24015_c0_seq15, comp24015_c0_seq14, comp24015_c0_seq13, comp24015_c0_seq11, comp12999_c0_seq1, comp15698_c0_seq1, comp23047_c0_seq8, comp23047_c0_seq6, comp23047_c0_seq5, comp23047_c0_seq1, comp16875_c0_seq2, comp16875_c…
GO:0033993	response to lipid	P	2.331e-05	1.78515e-07	24	350	290	16043	over	comp16360_c0_seq4, comp16360_c0_seq3, comp16360_c0_seq2, comp16360_c0_seq1, comp24379_c0_seq2, comp16870_c0_seq2, comp16870_c0_seq1, comp23047_c0_seq11, comp23047_c0_seq10, comp25149_c0_seq9, comp25149_c0_seq8, comp25149_c0_seq7, comp25149_c0_seq6, comp25149_c0_seq5, comp25149_c0_seq4, comp25149_c0_seq2, comp25149_c0_seq1, comp24929_c0_seq2, comp22732_c0_seq4, comp22732_c0_seq3, comp23047_c0_seq7…	comp9353_c0_seq1, comp22828_c0_seq1, comp26054_c0_seq9, comp26054_c0_seq8, comp26054_c0_seq7, comp26054_c0_seq6, comp26054_c0_seq5, comp26054_c0_seq4, comp26054_c0_seq3, comp26054_c0_seq2, comp22509_c1_seq4, comp22509_c1_seq2, comp22509_c1_seq1, comp22198_c0_seq1, comp12113_c0_seq2, comp12113_c0_seq1, comp22894_c0_seq3, comp22894_c0_seq1, comp19641_c0_seq2, comp19641_c0_seq1, comp25078_c0_seq2, c…
GO:0009240	isopentenyl diphosphate biosynthetic process	P	2.35405e-05	1.92298e-07	11	66	303	16327	over	comp10278_c0_seq2, comp23047_c0_seq11, comp23047_c0_seq10, comp24015_c0_seq17, comp24015_c0_seq12, comp24015_c0_seq4, comp11029_c0_seq2, comp23047_c0_seq7, comp23047_c0_seq4, comp23047_c0_seq3, comp23047_c0_seq2	comp12417_c0_seq1, comp19621_c0_seq4, comp19621_c0_seq3, comp19621_c0_seq2, comp19621_c0_seq1, comp24015_c0_seq20, comp24015_c0_seq19, comp24015_c0_seq18, comp24015_c0_seq16, comp24015_c0_seq15, comp24015_c0_seq14, comp24015_c0_seq13, comp24015_c0_seq11, comp12999_c0_seq1, comp15698_c0_seq1, comp23047_c0_seq8, comp23047_c0_seq6, comp23047_c0_seq5, comp23047_c0_seq1, comp16875_c0_seq2, comp16875_c…
GO:0046490	isopentenyl diphosphate metabolic process	P	2.35405e-05	1.92298e-07	11	66	303	16327	over	comp10278_c0_seq2, comp23047_c0_seq11, comp23047_c0_seq10, comp24015_c0_seq17, comp24015_c0_seq12, comp24015_c0_seq4, comp11029_c0_seq2, comp23047_c0_seq7, comp23047_c0_seq4, comp23047_c0_seq3, comp23047_c0_seq2	comp12417_c0_seq1, comp19621_c0_seq4, comp19621_c0_seq3, comp19621_c0_seq2, comp19621_c0_seq1, comp24015_c0_seq20, comp24015_c0_seq19, comp24015_c0_seq18, comp24015_c0_seq16, comp24015_c0_seq15, comp24015_c0_seq14, comp24015_c0_seq13, comp24015_c0_seq11, comp12999_c0_seq1, comp15698_c0_seq1, comp23047_c0_seq8, comp23047_c0_seq6, comp23047_c0_seq5, comp23047_c0_seq1, comp16875_c0_seq2, comp16875_c…
GO:0019682	glyceraldehyde-3-phosphate metabolic process	P	2.35405e-05	1.92298e-07	11	66	303	16327	over	comp10278_c0_seq2, comp23047_c0_seq11, comp23047_c0_seq10, comp24015_c0_seq17, comp24015_c0_seq12, comp24015_c0_seq4, comp11029_c0_seq2, comp23047_c0_seq7, comp23047_c0_seq4, comp23047_c0_seq3, comp23047_c0_seq2	comp12417_c0_seq1, comp16045_c0_seq2, comp16045_c0_seq1, comp19621_c0_seq4, comp19621_c0_seq3, comp19621_c0_seq2, comp19621_c0_seq1, comp24015_c0_seq20, comp24015_c0_seq19, comp24015_c0_seq18, comp24015_c0_seq16, comp24015_c0_seq15, comp24015_c0_seq14, comp24015_c0_seq13, comp24015_c0_seq11, comp12999_c0_seq1, comp15698_c0_seq1, comp23047_c0_seq8, comp23047_c0_seq6, comp23047_c0_seq5, comp23047_c…
GO:0042752	regulation of circadian rhythm	P	3.33994e-05	2.78518e-07	7	18	307	16375	over	comp17278_c0_seq4, comp17278_c0_seq2, comp17278_c0_seq1, comp26257_c1_seq4, comp26257_c1_seq3, comp26257_c1_seq2, comp26257_c1_seq1	comp4244_c0_seq1, comp17278_c0_seq3, comp24778_c0_seq6, comp24778_c0_seq5, comp24778_c0_seq4, comp24778_c0_seq3, comp24778_c0_seq2, comp24778_c0_seq1, comp26257_c1_seq5, comp25921_c0_seq8, comp25921_c0_seq6, comp25921_c0_seq2, comp22137_c0_seq4, comp17201_c0_seq1, comp11771_c0_seq2, comp11771_c0_seq1, comp6577_c0_seq2, comp6577_c0_seq1
GO:0042221	response to chemical stimulus	P	3.55372e-05	3.02392e-07	58	1499	256	14894	over	comp17381_c0_seq1, comp13205_c1_seq1, comp17278_c0_seq4, comp17278_c0_seq2, comp17278_c0_seq1, comp21561_c0_seq8, comp21561_c0_seq7, comp21561_c0_seq6, comp21561_c0_seq5, comp21561_c0_seq4, comp21561_c0_seq3, comp21561_c0_seq2, comp21561_c0_seq1, comp16360_c0_seq4, comp16360_c0_seq3, comp16360_c0_seq2, comp16360_c0_seq1, comp24379_c0_seq2, comp12320_c0_seq1, comp21515_c0_seq2, comp21515_c0_seq1, …	comp26181_c2_seq2, comp26181_c2_seq1, comp13381_c0_seq2, comp13381_c0_seq1, comp9353_c0_seq2, comp9353_c0_seq1, comp26091_c0_seq18, comp26091_c0_seq17, comp26091_c0_seq16, comp26091_c0_seq15, comp26091_c0_seq14, comp26091_c0_seq13, comp26091_c0_seq12, comp26091_c0_seq11, comp26091_c0_seq10, comp26039_c0_seq2, comp26039_c0_seq1, comp25392_c1_seq2, comp25392_c1_seq1, comp22828_c0_seq1, comp26054_c0…
GO:0009657	plastid organization	P	3.78375e-05	3.28405e-07	15	144	299	16249	over	comp10278_c0_seq2, comp23047_c0_seq11, comp23047_c0_seq10, comp24015_c0_seq17, comp24015_c0_seq12, comp12743_c0_seq1, comp22640_c0_seq2, comp24015_c0_seq4, comp13309_c0_seq1, comp23047_c0_seq7, comp23047_c0_seq4, comp23047_c0_seq3, comp23047_c0_seq2, comp14283_c0_seq2, comp14283_c0_seq1	comp8522_c0_seq1, comp13180_c0_seq2, comp13180_c0_seq1, comp24836_c0_seq7, comp24836_c0_seq6, comp24836_c0_seq4, comp24836_c0_seq2, comp18507_c0_seq1, comp16045_c0_seq2, comp16045_c0_seq1, comp7856_c0_seq1, comp24836_c0_seq12, comp24836_c0_seq11, comp24836_c0_seq10, comp24994_c1_seq3, comp24994_c1_seq1, comp24015_c0_seq20, comp24015_c0_seq19, comp24015_c0_seq18, comp24015_c0_seq16, comp24015_c0_s…
GO:0008610	lipid biosynthetic process	P	4.05056e-05	3.58456e-07	27	449	287	15944	over	comp13205_c1_seq1, comp13205_c0_seq1, comp10278_c0_seq2, comp16984_c0_seq3, comp16984_c0_seq2, comp16984_c0_seq1, comp21345_c0_seq5, comp12425_c0_seq1, comp21345_c0_seq4, comp21345_c0_seq3, comp21345_c0_seq2, comp21345_c0_seq1, comp23645_c0_seq1, comp23047_c0_seq11, comp23047_c0_seq10, comp24015_c0_seq17, comp24015_c0_seq12, comp7051_c0_seq2, comp21663_c0_seq2, comp24015_c0_seq4, comp11029_c0_seq…	comp24526_c0_seq8, comp24526_c0_seq7, comp24526_c0_seq6, comp24526_c0_seq5, comp24526_c0_seq4, comp24526_c0_seq3, comp24526_c0_seq2, comp24526_c0_seq1, comp21697_c0_seq1, comp3969_c0_seq2, comp3969_c0_seq1, comp10466_c0_seq1, comp10734_c0_seq2, comp12417_c0_seq1, comp16982_c0_seq1, comp26360_c0_seq10, comp18299_c0_seq1, comp14094_c0_seq1, comp26085_c0_seq4, comp26085_c0_seq3, comp26085_c0_seq2, c…
GO:0016116	carotenoid metabolic process	P	5.13622e-05	4.72014e-07	9	43	305	16350	over	comp23645_c0_seq1, comp23047_c0_seq11, comp23047_c0_seq10, comp11029_c0_seq2, comp13309_c0_seq1, comp23047_c0_seq7, comp23047_c0_seq4, comp23047_c0_seq3, comp23047_c0_seq2	comp10734_c0_seq2, comp12417_c0_seq1, comp23047_c0_seq8, comp23047_c0_seq6, comp23047_c0_seq5, comp23047_c0_seq1, comp16875_c0_seq2, comp16875_c0_seq1, comp11815_c0_seq1, comp1007_c0_seq1, comp12681_c0_seq1, comp12681_c1_seq1, comp25468_c0_seq2, comp26196_c0_seq9, comp26196_c0_seq7, comp26196_c0_seq6, comp26196_c0_seq5, comp26196_c0_seq4, comp26196_c0_seq1, comp23977_c0_seq2, comp12005_c0_seq1, c…
GO:0016108	tetraterpenoid metabolic process	P	5.13622e-05	4.72014e-07	9	43	305	16350	over	comp23645_c0_seq1, comp23047_c0_seq11, comp23047_c0_seq10, comp11029_c0_seq2, comp13309_c0_seq1, comp23047_c0_seq7, comp23047_c0_seq4, comp23047_c0_seq3, comp23047_c0_seq2	comp10734_c0_seq2, comp12417_c0_seq1, comp23047_c0_seq8, comp23047_c0_seq6, comp23047_c0_seq5, comp23047_c0_seq1, comp16875_c0_seq2, comp16875_c0_seq1, comp11815_c0_seq1, comp1007_c0_seq1, comp12681_c0_seq1, comp12681_c1_seq1, comp25468_c0_seq2, comp26196_c0_seq9, comp26196_c0_seq7, comp26196_c0_seq6, comp26196_c0_seq5, comp26196_c0_seq4, comp26196_c0_seq1, comp23977_c0_seq2, comp12005_c0_seq1, c…
GO:0009753	response to jasmonic acid stimulus	P	5.53743e-05	5.22682e-07	12	91	302	16302	over	comp17278_c0_seq4, comp17278_c0_seq2, comp17278_c0_seq1, comp25149_c0_seq9, comp25149_c0_seq8, comp25149_c0_seq7, comp25149_c0_seq6, comp25149_c0_seq5, comp25149_c0_seq4, comp25149_c0_seq2, comp25149_c0_seq1, comp21663_c0_seq2	comp26313_c0_seq5, comp26313_c0_seq4, comp4244_c0_seq1, comp18507_c0_seq1, comp17278_c0_seq3, comp353_c0_seq1, comp3259_c0_seq1, comp17707_c0_seq2, comp17707_c0_seq1, comp21163_c0_seq2, comp21163_c0_seq1, comp19905_c0_seq1, comp21482_c0_seq3, comp21482_c0_seq2, comp21482_c0_seq1, comp14411_c0_seq2, comp14411_c0_seq1, comp20910_c0_seq4, comp20910_c0_seq3, comp20910_c0_seq1, comp22267_c0_seq2, comp…
GO:0043566	structure-specific DNA binding	F	5.53743e-05	5.27734e-07	8	31	306	16362	over	comp16870_c0_seq2, comp16870_c0_seq1, comp16006_c0_seq1, comp22732_c0_seq4, comp22732_c0_seq3, comp22459_c0_seq1, comp22678_c0_seq1, comp9162_c0_seq1	comp21528_c0_seq1, comp25368_c0_seq2, comp25368_c0_seq1, comp25127_c0_seq5, comp25127_c0_seq4, comp25127_c0_seq3, comp25127_c0_seq2, comp14411_c0_seq2, comp14411_c0_seq1, comp25158_c0_seq3, comp20678_c0_seq3, comp20678_c0_seq2, comp24270_c0_seq4, comp24270_c0_seq3, comp24270_c0_seq2, comp24270_c0_seq1, comp9783_c0_seq2, comp9783_c0_seq1, comp23682_c0_seq4, comp23682_c0_seq2, comp23682_c0_seq1, co…
GO:0009739	response to gibberellin stimulus	P	5.76535e-05	5.59266e-07	9	44	305	16349	over	comp24379_c0_seq2, comp25149_c0_seq9, comp25149_c0_seq8, comp25149_c0_seq7, comp25149_c0_seq6, comp25149_c0_seq5, comp25149_c0_seq4, comp25149_c0_seq2, comp25149_c0_seq1	comp25078_c0_seq2, comp25078_c0_seq1, comp15142_c0_seq2, comp15142_c0_seq1, comp18299_c0_seq1, comp14094_c0_seq1, comp14411_c0_seq2, comp14411_c0_seq1, comp26427_c1_seq5, comp16283_c1_seq1, comp9830_c0_seq1, comp23682_c0_seq4, comp23682_c0_seq2, comp23682_c0_seq1, comp15718_c0_seq1, comp24395_c0_seq1, comp4475_c0_seq1, comp24232_c0_seq2, comp24232_c0_seq1, comp13017_c0_seq1, comp21714_c0_seq1, co…
GO:0003697	single-stranded DNA binding	F	9.39811e-05	9.27656e-07	6	13	308	16380	over	comp16870_c0_seq2, comp16870_c0_seq1, comp16006_c0_seq1, comp22732_c0_seq4, comp22732_c0_seq3, comp22459_c0_seq1	comp25158_c0_seq3, comp20678_c0_seq3, comp20678_c0_seq2, comp24270_c0_seq4, comp24270_c0_seq3, comp24270_c0_seq2, comp24270_c0_seq1, comp13487_c0_seq1, comp22995_c0_seq3, comp22995_c0_seq2, comp22995_c0_seq1, comp9003_c0_seq2, comp9003_c0_seq1
GO:0006261	DNA-dependent DNA replication	P	0.000184114	1.84866e-06	11	85	303	16308	over	comp7503_c0_seq1, comp23601_c0_seq3, comp20364_c0_seq1, comp9318_c0_seq1, comp25213_c0_seq3, comp23585_c0_seq1, comp16003_c0_seq2, comp22678_c0_seq1, comp25231_c0_seq5, comp25231_c0_seq3, comp20006_c0_seq1	comp22509_c1_seq4, comp22509_c1_seq2, comp22509_c1_seq1, comp24758_c0_seq3, comp24758_c0_seq2, comp24758_c0_seq1, comp11637_c0_seq1, comp25897_c0_seq1, comp6927_c0_seq1, comp16016_c0_seq1, comp384_c0_seq2, comp9261_c0_seq2, comp9261_c0_seq1, comp24919_c0_seq3, comp24919_c0_seq2, comp21540_c0_seq3, comp21540_c0_seq1, comp18564_c0_seq3, comp18564_c0_seq1, comp25231_c0_seq4, comp25231_c0_seq2, comp1…
GO:0032508	DNA duplex unwinding	P	0.000253	2.58339e-06	5	8	309	16385	over	comp16870_c0_seq2, comp16870_c0_seq1, comp22732_c0_seq4, comp22732_c0_seq3, comp16003_c0_seq2	comp22647_c0_seq3, comp22647_c0_seq2, comp22647_c0_seq1, comp15055_c0_seq1, comp18787_c0_seq3, comp13487_c0_seq1, comp16003_c0_seq1, comp14190_c0_seq1
GO:0008643	carbohydrate transport	P	0.000295289	3.06546e-06	11	90	303	16303	over	comp21561_c0_seq8, comp21561_c0_seq7, comp21561_c0_seq6, comp21561_c0_seq5, comp21561_c0_seq4, comp21561_c0_seq3, comp21561_c0_seq2, comp21561_c0_seq1, comp26249_c0_seq5, comp22595_c0_seq2, comp22595_c0_seq1	comp22602_c0_seq2, comp22602_c0_seq1, comp25578_c0_seq3, comp25578_c0_seq2, comp25578_c0_seq1, comp24092_c1_seq1, comp11652_c0_seq2, comp11652_c0_seq1, comp25219_c0_seq1, comp7414_c0_seq1, comp10716_c0_seq2, comp10716_c0_seq1, comp10595_c0_seq1, comp10256_c0_seq2, comp24358_c0_seq3, comp24358_c0_seq2, comp24358_c0_seq1, comp23774_c0_seq5, comp23774_c0_seq4, comp23774_c0_seq3, comp23774_c0_seq2, c…
GO:0009725	response to hormone stimulus	P	0.000345409	3.64455e-06	32	671	282	15722	over	comp17278_c0_seq4, comp17278_c0_seq2, comp17278_c0_seq1, comp16360_c0_seq4, comp16360_c0_seq3, comp16360_c0_seq2, comp16360_c0_seq1, comp24379_c0_seq2, comp16870_c0_seq2, comp16870_c0_seq1, comp23047_c0_seq11, comp23047_c0_seq10, comp25149_c0_seq9, comp25149_c0_seq8, comp25149_c0_seq7, comp25149_c0_seq6, comp25149_c0_seq5, comp25149_c0_seq4, comp25149_c0_seq2, comp25149_c0_seq1, comp21663_c0_seq2…	comp26181_c2_seq2, comp26181_c2_seq1, comp13381_c0_seq2, comp13381_c0_seq1, comp9353_c0_seq1, comp26039_c0_seq2, comp26039_c0_seq1, comp22828_c0_seq1, comp26054_c0_seq9, comp26054_c0_seq8, comp26054_c0_seq7, comp26054_c0_seq6, comp26054_c0_seq5, comp26054_c0_seq4, comp26054_c0_seq3, comp26054_c0_seq2, comp22509_c1_seq4, comp22509_c1_seq2, comp22509_c1_seq1, comp22198_c0_seq1, comp23746_c0_seq1, c…
GO:0008654	phospholipid biosynthetic process	P	0.000411332	4.41013e-06	14	157	300	16236	over	comp13205_c1_seq1, comp13205_c0_seq1, comp10278_c0_seq2, comp12425_c0_seq1, comp23047_c0_seq11, comp23047_c0_seq10, comp24015_c0_seq17, comp24015_c0_seq12, comp24015_c0_seq4, comp11029_c0_seq2, comp23047_c0_seq7, comp23047_c0_seq4, comp23047_c0_seq3, comp23047_c0_seq2	comp21697_c0_seq1, comp12417_c0_seq1, comp16982_c0_seq1, comp26085_c0_seq4, comp26085_c0_seq3, comp26085_c0_seq2, comp26085_c0_seq1, comp19621_c0_seq4, comp19621_c0_seq3, comp19621_c0_seq2, comp19621_c0_seq1, comp24015_c0_seq20, comp24015_c0_seq19, comp24015_c0_seq18, comp24015_c0_seq16, comp24015_c0_seq15, comp24015_c0_seq14, comp24015_c0_seq13, comp24015_c0_seq11, comp15399_c0_seq2, comp15399_c…
GO:0046474	glycerophospholipid biosynthetic process	P	0.000432502	4.77322e-06	10	76	304	16317	over	comp13205_c1_seq1, comp10278_c0_seq2, comp12425_c0_seq1, comp23047_c0_seq11, comp23047_c0_seq10, comp11029_c0_seq2, comp23047_c0_seq7, comp23047_c0_seq4, comp23047_c0_seq3, comp23047_c0_seq2	comp21697_c0_seq1, comp12417_c0_seq1, comp16982_c0_seq1, comp7882_c0_seq1, comp23047_c0_seq8, comp23047_c0_seq6, comp23047_c0_seq5, comp23047_c0_seq1, comp23660_c0_seq4, comp26390_c0_seq2, comp26390_c0_seq1, comp6857_c0_seq1, comp23892_c0_seq1, comp17905_c0_seq2, comp17905_c0_seq1, comp22919_c0_seq4, comp22919_c0_seq3, comp22919_c0_seq2, comp14913_c0_seq1, comp16348_c0_seq1, comp14326_c0_seq2, co…
GO:0015144	carbohydrate transmembrane transporter activity	F	0.000432502	4.85792e-06	9	59	305	16334	over	comp21561_c0_seq8, comp21561_c0_seq7, comp21561_c0_seq6, comp21561_c0_seq5, comp21561_c0_seq4, comp21561_c0_seq3, comp21561_c0_seq2, comp21561_c0_seq1, comp10770_c0_seq1	comp24092_c1_seq1, comp23042_c0_seq1, comp10716_c0_seq2, comp10716_c0_seq1, comp10595_c0_seq1, comp24358_c0_seq3, comp24358_c0_seq2, comp24358_c0_seq1, comp21350_c0_seq4, comp21350_c0_seq3, comp21350_c0_seq2, comp21350_c0_seq1, comp11748_c0_seq1, comp23897_c0_seq2, comp23897_c0_seq1, comp23573_c0_seq2, comp23573_c0_seq1, comp23573_c1_seq1, comp24638_c0_seq10, comp9656_c0_seq2, comp9656_c0_seq1, c…
GO:1901476	carbohydrate transporter activity	F	0.000432502	4.85792e-06	9	59	305	16334	over	comp21561_c0_seq8, comp21561_c0_seq7, comp21561_c0_seq6, comp21561_c0_seq5, comp21561_c0_seq4, comp21561_c0_seq3, comp21561_c0_seq2, comp21561_c0_seq1, comp10770_c0_seq1	comp24092_c1_seq1, comp23042_c0_seq1, comp10716_c0_seq2, comp10716_c0_seq1, comp10595_c0_seq1, comp24358_c0_seq3, comp24358_c0_seq2, comp24358_c0_seq1, comp21350_c0_seq4, comp21350_c0_seq3, comp21350_c0_seq2, comp21350_c0_seq1, comp11748_c0_seq1, comp23897_c0_seq2, comp23897_c0_seq1, comp23573_c0_seq2, comp23573_c0_seq1, comp23573_c1_seq1, comp24638_c0_seq10, comp9656_c0_seq2, comp9656_c0_seq1, c…
GO:0009719	response to endogenous stimulus	P	0.000485445	5.53519e-06	33	719	281	15674	over	comp17278_c0_seq4, comp17278_c0_seq2, comp17278_c0_seq1, comp16360_c0_seq4, comp16360_c0_seq3, comp16360_c0_seq2, comp16360_c0_seq1, comp24379_c0_seq2, comp16870_c0_seq2, comp16870_c0_seq1, comp24425_c0_seq2, comp23047_c0_seq11, comp23047_c0_seq10, comp25149_c0_seq9, comp25149_c0_seq8, comp25149_c0_seq7, comp25149_c0_seq6, comp25149_c0_seq5, comp25149_c0_seq4, comp25149_c0_seq2, comp25149_c0_seq1…	comp26181_c2_seq2, comp26181_c2_seq1, comp13381_c0_seq2, comp13381_c0_seq1, comp9353_c0_seq1, comp26039_c0_seq2, comp26039_c0_seq1, comp22828_c0_seq1, comp26054_c0_seq9, comp26054_c0_seq8, comp26054_c0_seq7, comp26054_c0_seq6, comp26054_c0_seq5, comp26054_c0_seq4, comp26054_c0_seq3, comp26054_c0_seq2, comp22509_c1_seq4, comp22509_c1_seq2, comp22509_c1_seq1, comp22198_c0_seq1, comp23746_c0_seq1, c…
GO:0004512	inositol-3-phosphate synthase activity	F	0.000568308	6.57675e-06	3	0	311	16393	over	comp13205_c1_seq1, comp13205_c0_seq1, comp12425_c0_seq1
GO:0003690	double-stranded DNA binding	F	0.000599912	7.04457e-06	6	20	308	16373	over	comp16870_c0_seq2, comp16870_c0_seq1, comp22732_c0_seq4, comp22732_c0_seq3, comp22678_c0_seq1, comp9162_c0_seq1	comp21528_c0_seq1, comp25368_c0_seq2, comp25368_c0_seq1, comp25127_c0_seq5, comp25127_c0_seq4, comp25127_c0_seq3, comp25127_c0_seq2, comp14411_c0_seq2, comp14411_c0_seq1, comp25158_c0_seq3, comp9783_c0_seq2, comp9783_c0_seq1, comp23682_c0_seq4, comp23682_c0_seq2, comp23682_c0_seq1, comp26470_c0_seq3, comp20400_c0_seq2, comp10364_c0_seq1, comp13487_c0_seq1, comp19161_c0_seq1
GO:0015103	inorganic anion transmembrane transporter activity	F	0.0008142	9.69945e-06	10	83	304	16310	over	comp21561_c0_seq8, comp21561_c0_seq7, comp21561_c0_seq6, comp21561_c0_seq5, comp21561_c0_seq4, comp21561_c0_seq3, comp21561_c0_seq2, comp21561_c0_seq1, comp26131_c1_seq3, comp26131_c1_seq2	comp25455_c0_seq3, comp25455_c0_seq2, comp25455_c0_seq1, comp23252_c0_seq1, comp1281_c0_seq1, comp14960_c0_seq1, comp6654_c0_seq1, comp20529_c0_seq2, comp20529_c0_seq1, comp10231_c0_seq2, comp10231_c0_seq1, comp17316_c0_seq1, comp9545_c1_seq1, comp14580_c0_seq1, comp8992_c0_seq1, comp16484_c0_seq1, comp10834_c0_seq1, comp20859_c0_seq3, comp20859_c0_seq2, comp20859_c0_seq1, comp23033_c1_seq2, comp…
GO:0010027	thylakoid membrane organization	P	0.00111936	1.37158e-05	9	68	305	16325	over	comp10278_c0_seq2, comp23047_c0_seq11, comp23047_c0_seq10, comp23047_c0_seq7, comp23047_c0_seq4, comp23047_c0_seq3, comp23047_c0_seq2, comp14283_c0_seq2, comp14283_c0_seq1	comp13180_c0_seq2, comp13180_c0_seq1, comp24836_c0_seq7, comp24836_c0_seq6, comp24836_c0_seq4, comp24836_c0_seq2, comp24836_c0_seq12, comp24836_c0_seq11, comp24836_c0_seq10, comp24994_c1_seq3, comp24994_c1_seq1, comp14898_c0_seq2, comp14898_c0_seq1, comp25024_c0_seq4, comp25024_c0_seq3, comp25024_c0_seq1, comp25584_c0_seq7, comp25584_c0_seq6, comp25584_c0_seq5, comp25584_c0_seq1, comp23047_c0_seq…
GO:0009668	plastid membrane organization	P	0.00111936	1.37158e-05	9	68	305	16325	over	comp10278_c0_seq2, comp23047_c0_seq11, comp23047_c0_seq10, comp23047_c0_seq7, comp23047_c0_seq4, comp23047_c0_seq3, comp23047_c0_seq2, comp14283_c0_seq2, comp14283_c0_seq1	comp13180_c0_seq2, comp13180_c0_seq1, comp24836_c0_seq7, comp24836_c0_seq6, comp24836_c0_seq4, comp24836_c0_seq2, comp24836_c0_seq12, comp24836_c0_seq11, comp24836_c0_seq10, comp24994_c1_seq3, comp24994_c1_seq1, comp14898_c0_seq2, comp14898_c0_seq1, comp25024_c0_seq4, comp25024_c0_seq3, comp25024_c0_seq1, comp25584_c0_seq7, comp25584_c0_seq6, comp25584_c0_seq5, comp25584_c0_seq1, comp23047_c0_seq…
GO:0045017	glycerolipid biosynthetic process	P	0.00113748	1.41313e-05	10	87	304	16306	over	comp13205_c1_seq1, comp10278_c0_seq2, comp12425_c0_seq1, comp23047_c0_seq11, comp23047_c0_seq10, comp11029_c0_seq2, comp23047_c0_seq7, comp23047_c0_seq4, comp23047_c0_seq3, comp23047_c0_seq2	comp21697_c0_seq1, comp12417_c0_seq1, comp16982_c0_seq1, comp14094_c0_seq1, comp24670_c0_seq1, comp7882_c0_seq1, comp23047_c0_seq8, comp23047_c0_seq6, comp23047_c0_seq5, comp23047_c0_seq1, comp23660_c0_seq4, comp26390_c0_seq2, comp26390_c0_seq1, comp6857_c0_seq1, comp23892_c0_seq1, comp17905_c0_seq2, comp17905_c0_seq1, comp14103_c0_seq1, comp22919_c0_seq4, comp22919_c0_seq3, comp22919_c0_seq2, co…
GO:0004673	protein histidine kinase activity	F	0.00149231	1.90475e-05	7	38	307	16355	over	comp17278_c0_seq4, comp17278_c0_seq2, comp17278_c0_seq1, comp15987_c0_seq4, comp15987_c0_seq3, comp15987_c0_seq2, comp15987_c0_seq1	comp16431_c0_seq1, comp25935_c0_seq2, comp25935_c0_seq1, comp17278_c0_seq3, comp21884_c0_seq4, comp21884_c0_seq3, comp21884_c0_seq2, comp21884_c0_seq1, comp8912_c0_seq1, comp12916_c0_seq2, comp12916_c0_seq1, comp16178_c0_seq1, comp24571_c0_seq4, comp24571_c0_seq3, comp24571_c0_seq2, comp24571_c0_seq1, comp20604_c0_seq2, comp20604_c0_seq1, comp5137_c0_seq2, comp5137_c0_seq1, comp25604_c1_seq5, com…
GO:0016775	phosphotransferase activity, nitrogenous group as acceptor	F	0.00149231	1.90475e-05	7	38	307	16355	over	comp17278_c0_seq4, comp17278_c0_seq2, comp17278_c0_seq1, comp15987_c0_seq4, comp15987_c0_seq3, comp15987_c0_seq2, comp15987_c0_seq1	comp16431_c0_seq1, comp25935_c0_seq2, comp25935_c0_seq1, comp17278_c0_seq3, comp21884_c0_seq4, comp21884_c0_seq3, comp21884_c0_seq2, comp21884_c0_seq1, comp8912_c0_seq1, comp12916_c0_seq2, comp12916_c0_seq1, comp16178_c0_seq1, comp24571_c0_seq4, comp24571_c0_seq3, comp24571_c0_seq2, comp24571_c0_seq1, comp20604_c0_seq2, comp20604_c0_seq1, comp5137_c0_seq2, comp5137_c0_seq1, comp25604_c1_seq5, com…
GO:0034660	ncRNA metabolic process	P	0.00158372	2.04838e-05	16	233	298	16160	over	comp24963_c0_seq3, comp24963_c0_seq2, comp10278_c0_seq2, comp22779_c1_seq2, comp22779_c1_seq1, comp20766_c0_seq2, comp23047_c0_seq11, comp23047_c0_seq10, comp20025_c0_seq2, comp11029_c0_seq2, comp23047_c0_seq7, comp23047_c0_seq4, comp23047_c0_seq3, comp23047_c0_seq2, comp14283_c0_seq2, comp14283_c0_seq1	comp22745_c0_seq2, comp22745_c0_seq1, comp15817_c0_seq2, comp15817_c0_seq1, comp24820_c1_seq1, comp21177_c0_seq1, comp18507_c0_seq1, comp12968_c0_seq1, comp24994_c1_seq3, comp24994_c1_seq2, comp24994_c1_seq1, comp23217_c0_seq2, comp23217_c0_seq1, comp11402_c0_seq1, comp11402_c1_seq1, comp20857_c0_seq1, comp15823_c0_seq4, comp15823_c0_seq3, comp15823_c0_seq2, comp15823_c0_seq1, comp25497_c0_seq9, …
GO:0071491	cellular response to red light	P	0.00186255	2.59397e-05	3	1	311	16392	over	comp17278_c0_seq4, comp17278_c0_seq2, comp17278_c0_seq1	comp17278_c0_seq3
GO:0009883	red or far-red light photoreceptor activity	F	0.00186255	2.59397e-05	3	1	311	16392	over	comp17278_c0_seq4, comp17278_c0_seq2, comp17278_c0_seq1	comp17278_c0_seq3
GO:0010202	response to low fluence red light stimulus	P	0.00186255	2.59397e-05	3	1	311	16392	over	comp17278_c0_seq4, comp17278_c0_seq2, comp17278_c0_seq1	comp17278_c0_seq3
GO:0010161	red light signaling pathway	P	0.00186255	2.59397e-05	3	1	311	16392	over	comp17278_c0_seq4, comp17278_c0_seq2, comp17278_c0_seq1	comp17278_c0_seq3
GO:0010148	transpiration	P	0.00186255	2.59397e-05	3	1	311	16392	over	comp17278_c0_seq4, comp17278_c0_seq2, comp17278_c0_seq1	comp17278_c0_seq3
GO:0071705	nitrogen compound transport	P	0.00186255	2.59921e-05	19	322	295	16071	over	comp21561_c0_seq8, comp21561_c0_seq7, comp21561_c0_seq6, comp21561_c0_seq5, comp21561_c0_seq4, comp21561_c0_seq3, comp21561_c0_seq2, comp21561_c0_seq1, comp16870_c0_seq2, comp16870_c0_seq1, comp12467_c0_seq2, comp12467_c0_seq1, comp26496_c0_seq1, comp21708_c0_seq1, comp21663_c0_seq2, comp22732_c0_seq4, comp22732_c0_seq3, comp10770_c0_seq1, comp26496_c0_seq10	comp8522_c0_seq1, comp14233_c0_seq1, comp3620_c0_seq1, comp15004_c0_seq2, comp15004_c0_seq1, comp12211_c0_seq1, comp25131_c0_seq5, comp25131_c0_seq4, comp25131_c0_seq3, comp25131_c0_seq2, comp25131_c0_seq1, comp14233_c1_seq1, comp23603_c0_seq4, comp23603_c0_seq3, comp23603_c0_seq2, comp23603_c0_seq1, comp23252_c0_seq1, comp4244_c0_seq1, comp24072_c0_seq7, comp24072_c0_seq4, comp24072_c0_seq3, com…
GO:0032392	DNA geometric change	P	0.00197714	2.79275e-05	5	15	309	16378	over	comp16870_c0_seq2, comp16870_c0_seq1, comp22732_c0_seq4, comp22732_c0_seq3, comp16003_c0_seq2	comp22647_c0_seq3, comp22647_c0_seq2, comp22647_c0_seq1, comp15142_c0_seq2, comp15142_c0_seq1, comp15055_c0_seq1, comp18787_c0_seq3, comp25080_c0_seq8, comp25080_c0_seq5, comp25080_c0_seq4, comp25080_c0_seq2, comp19010_c0_seq1, comp13487_c0_seq1, comp16003_c0_seq1, comp14190_c0_seq1
GO:0006081	cellular aldehyde metabolic process	P	0.00214313	3.0637e-05	12	140	302	16253	over	comp10278_c0_seq2, comp23047_c0_seq11, comp23047_c0_seq10, comp24015_c0_seq17, comp24015_c0_seq12, comp24015_c0_seq4, comp11029_c0_seq2, comp23047_c0_seq7, comp23047_c0_seq4, comp23047_c0_seq3, comp23047_c0_seq2, comp22459_c0_seq1	comp12417_c0_seq1, comp16045_c0_seq2, comp16045_c0_seq1, comp19621_c0_seq4, comp19621_c0_seq3, comp19621_c0_seq2, comp19621_c0_seq1, comp24015_c0_seq20, comp24015_c0_seq19, comp24015_c0_seq18, comp24015_c0_seq16, comp24015_c0_seq15, comp24015_c0_seq14, comp24015_c0_seq13, comp24015_c0_seq11, comp10461_c0_seq1, comp12999_c0_seq1, comp26128_c0_seq9, comp15698_c0_seq1, comp15412_c0_seq2, comp16413_c…
GO:0090304	nucleic acid metabolic process	P	0.00217918	3.15231e-05	73	2380	241	14013	over	comp17381_c0_seq1, comp23870_c0_seq2, comp17278_c0_seq4, comp17278_c0_seq2, comp17278_c0_seq1, comp22131_c0_seq4, comp22131_c0_seq3, comp22131_c0_seq2, comp26176_c0_seq6, comp22131_c0_seq1, comp24963_c0_seq3, comp24963_c0_seq2, comp25070_c0_seq5, comp25070_c0_seq2, comp25070_c0_seq1, comp24379_c0_seq2, comp10278_c0_seq2, comp26257_c1_seq4, comp26257_c1_seq3, comp26257_c1_seq2, comp26257_c1_seq1, …	comp26181_c2_seq2, comp26181_c2_seq1, comp2030_c1_seq1, comp26137_c0_seq3, comp26137_c0_seq2, comp23266_c1_seq3, comp23266_c1_seq2, comp24722_c0_seq5, comp24722_c0_seq4, comp24722_c0_seq3, comp24722_c0_seq2, comp16710_c0_seq2, comp16710_c0_seq1, comp15064_c0_seq1, comp14816_c0_seq1, comp23344_c0_seq2, comp16261_c0_seq2, comp16261_c0_seq1, comp22745_c0_seq2, comp22745_c0_seq1, comp25470_c0_seq3, c…
GO:0051234	establishment of localization	P	0.00279846	4.09576e-05	62	1932	252	14461	over	comp23485_c0_seq3, comp23485_c0_seq1, comp17278_c0_seq4, comp17278_c0_seq2, comp17278_c0_seq1, comp21561_c0_seq8, comp21561_c0_seq7, comp21561_c0_seq6, comp21561_c0_seq5, comp21561_c0_seq4, comp21561_c0_seq3, comp21561_c0_seq2, comp21561_c0_seq1, comp12482_c0_seq1, comp20455_c0_seq1, comp10278_c0_seq2, comp6611_c0_seq1, comp15685_c0_seq2, comp16973_c0_seq2, comp16973_c0_seq1, comp22967_c0_seq2, c…	comp26181_c2_seq2, comp26181_c2_seq1, comp8522_c0_seq1, comp14233_c0_seq1, comp7242_c0_seq1, comp26039_c0_seq2, comp26039_c0_seq1, comp15332_c0_seq1, comp25455_c0_seq3, comp25455_c0_seq2, comp25455_c0_seq1, comp11617_c1_seq1, comp3620_c0_seq1, comp15004_c0_seq2, comp15004_c0_seq1, comp20665_c2_seq1, comp14382_c0_seq1, comp20841_c1_seq1, comp22647_c0_seq1, comp26460_c3_seq6, comp16431_c0_seq2, com…
GO:0048038	quinone binding	F	0.00390853	5.78696e-05	5	18	309	16375	over	comp25015_c0_seq6, comp25015_c0_seq5, comp25015_c0_seq4, comp25015_c0_seq3, comp25015_c0_seq2	comp25495_c0_seq2, comp25495_c0_seq1, comp22823_c0_seq3, comp22823_c0_seq2, comp22823_c0_seq1, comp25029_c1_seq1, comp23131_c0_seq1, comp25015_c0_seq1, comp22554_c0_seq2, comp7772_c0_seq1, comp3170_c0_seq1, comp24538_c0_seq4, comp24538_c0_seq3, comp24538_c0_seq2, comp24538_c0_seq1, comp7986_c0_seq1, comp7756_c0_seq1, comp1229_c0_seq1
GO:0010035	response to inorganic substance	P	0.00395927	5.95353e-05	26	568	288	15825	over	comp13205_c1_seq1, comp21515_c0_seq2, comp21515_c0_seq1, comp12425_c0_seq1, comp16870_c0_seq2, comp16870_c0_seq1, comp14284_c0_seq1, comp20889_c0_seq1, comp25149_c0_seq9, comp25149_c0_seq8, comp25149_c0_seq7, comp25149_c0_seq6, comp25149_c0_seq5, comp25149_c0_seq4, comp25149_c0_seq2, comp25149_c0_seq1, comp21663_c0_seq2, comp12122_c0_seq1, comp26507_c0_seq2, comp26507_c0_seq1, comp22732_c0_seq4, …	comp26181_c2_seq2, comp26181_c2_seq1, comp9353_c0_seq1, comp22828_c0_seq1, comp26054_c0_seq9, comp26054_c0_seq8, comp26054_c0_seq7, comp26054_c0_seq6, comp26054_c0_seq5, comp26054_c0_seq4, comp26054_c0_seq3, comp26054_c0_seq2, comp11755_c0_seq1, comp22745_c0_seq2, comp22745_c0_seq1, comp20665_c2_seq1, comp24190_c0_seq2, comp24871_c0_seq1, comp15817_c0_seq2, comp15817_c0_seq1, comp15466_c0_seq1, c…
GO:0046148	pigment biosynthetic process	P	0.00395927	5.99685e-05	11	127	303	16266	over	comp23645_c0_seq1, comp23047_c0_seq11, comp23047_c0_seq10, comp12122_c0_seq1, comp11029_c0_seq2, comp11029_c0_seq1, comp13309_c0_seq1, comp23047_c0_seq7, comp23047_c0_seq4, comp23047_c0_seq3, comp23047_c0_seq2	comp26039_c0_seq2, comp26039_c0_seq1, comp17428_c0_seq1, comp10734_c0_seq2, comp12417_c0_seq1, comp8723_c0_seq2, comp8723_c0_seq1, comp14059_c0_seq2, comp14059_c0_seq1, comp17088_c0_seq1, comp24528_c0_seq1, comp14519_c0_seq2, comp14519_c0_seq1, comp23047_c0_seq8, comp23047_c0_seq6, comp23047_c0_seq5, comp23047_c0_seq1, comp16875_c0_seq2, comp16875_c0_seq1, comp11815_c0_seq1, comp1007_c0_seq1, com…
GO:0006021	inositol biosynthetic process	P	0.00399721	6.39444e-05	3	2	311	16391	over	comp13205_c1_seq1, comp13205_c0_seq1, comp12425_c0_seq1	comp17320_c0_seq2, comp17320_c0_seq1
GO:0009881	photoreceptor activity	F	0.00399721	6.39444e-05	3	2	311	16391	over	comp17278_c0_seq4, comp17278_c0_seq2, comp17278_c0_seq1	comp17278_c0_seq3, comp17406_c0_seq1
GO:0008020	G-protein coupled photoreceptor activity	F	0.00399721	6.39444e-05	3	2	311	16391	over	comp17278_c0_seq4, comp17278_c0_seq2, comp17278_c0_seq1	comp17278_c0_seq3, comp17406_c0_seq1
GO:0009645	response to low light intensity stimulus	P	0.00399721	6.39444e-05	3	2	311	16391	over	comp17278_c0_seq4, comp17278_c0_seq2, comp17278_c0_seq1	comp17278_c0_seq3, comp24689_c0_seq1
GO:0009584	detection of visible light	P	0.00399721	6.39444e-05	3	2	311	16391	over	comp17278_c0_seq4, comp17278_c0_seq2, comp17278_c0_seq1	comp17278_c0_seq3, comp17406_c0_seq1
GO:0051179	localization	P	0.00530709	8.58022e-05	62	1983	252	14410	over	comp23485_c0_seq3, comp23485_c0_seq1, comp17278_c0_seq4, comp17278_c0_seq2, comp17278_c0_seq1, comp21561_c0_seq8, comp21561_c0_seq7, comp21561_c0_seq6, comp21561_c0_seq5, comp21561_c0_seq4, comp21561_c0_seq3, comp21561_c0_seq2, comp21561_c0_seq1, comp12482_c0_seq1, comp20455_c0_seq1, comp10278_c0_seq2, comp6611_c0_seq1, comp15685_c0_seq2, comp16973_c0_seq2, comp16973_c0_seq1, comp22967_c0_seq2, c…	comp26181_c2_seq2, comp26181_c2_seq1, comp8522_c0_seq1, comp14233_c0_seq1, comp7242_c0_seq1, comp26039_c0_seq2, comp26039_c0_seq1, comp15332_c0_seq1, comp25455_c0_seq3, comp25455_c0_seq2, comp25455_c0_seq1, comp11617_c1_seq1, comp3620_c0_seq1, comp15004_c0_seq2, comp15004_c0_seq1, comp20665_c2_seq1, comp14382_c0_seq1, comp20841_c1_seq1, comp22647_c0_seq1, comp26460_c3_seq6, comp16431_c0_seq2, com…
GO:0006644	phospholipid metabolic process	P	0.00542092	8.8565e-05	15	237	299	16156	over	comp13205_c1_seq1, comp13205_c0_seq1, comp10278_c0_seq2, comp12425_c0_seq1, comp23047_c0_seq11, comp23047_c0_seq10, comp24015_c0_seq17, comp24015_c0_seq12, comp21663_c0_seq2, comp24015_c0_seq4, comp11029_c0_seq2, comp23047_c0_seq7, comp23047_c0_seq4, comp23047_c0_seq3, comp23047_c0_seq2	comp21697_c0_seq1, comp6849_c0_seq1, comp12417_c0_seq1, comp16982_c0_seq1, comp9250_c0_seq1, comp26085_c0_seq4, comp26085_c0_seq3, comp26085_c0_seq2, comp26085_c0_seq1, comp19621_c0_seq4, comp19621_c0_seq3, comp19621_c0_seq2, comp19621_c0_seq1, comp14398_c0_seq2, comp14398_c0_seq1, comp13522_c0_seq1, comp24015_c0_seq20, comp24015_c0_seq19, comp24015_c0_seq18, comp24015_c0_seq16, comp24015_c0_seq1…
GO:0032787	monocarboxylic acid metabolic process	P	0.00600719	9.91657e-05	22	453	292	15940	over	comp23485_c0_seq3, comp17278_c0_seq4, comp17278_c0_seq2, comp17278_c0_seq1, comp10278_c0_seq2, comp23047_c0_seq11, comp23047_c0_seq10, comp24015_c0_seq17, comp24015_c0_seq12, comp7051_c0_seq2, comp21663_c0_seq2, comp20651_c0_seq2, comp24015_c0_seq4, comp11029_c0_seq2, comp11029_c0_seq1, comp23047_c0_seq7, comp23047_c0_seq4, comp23047_c0_seq3, comp23047_c0_seq2, comp22459_c0_seq1, comp16926_c0_seq…	comp26181_c2_seq2, comp26181_c2_seq1, comp23091_c0_seq1, comp24758_c0_seq3, comp24758_c0_seq2, comp24758_c0_seq1, comp22004_c0_seq2, comp10466_c0_seq1, comp12417_c0_seq1, comp14094_c0_seq1, comp18507_c0_seq1, comp24670_c0_seq1, comp19621_c0_seq4, comp19621_c0_seq3, comp19621_c0_seq2, comp19621_c0_seq1, comp14106_c0_seq2, comp24015_c0_seq20, comp17278_c0_seq3, comp24015_c0_seq19, comp24015_c0_seq1…
GO:0016070	RNA metabolic process	P	0.00605634	0.000101008	53	1619	261	14774	over	comp17381_c0_seq1, comp23870_c0_seq2, comp17278_c0_seq4, comp17278_c0_seq2, comp17278_c0_seq1, comp22131_c0_seq4, comp22131_c0_seq3, comp22131_c0_seq2, comp26176_c0_seq6, comp22131_c0_seq1, comp24963_c0_seq3, comp24963_c0_seq2, comp25070_c0_seq5, comp25070_c0_seq2, comp25070_c0_seq1, comp24379_c0_seq2, comp10278_c0_seq2, comp26257_c1_seq4, comp26257_c1_seq3, comp26257_c1_seq2, comp26257_c1_seq1, …	comp26137_c0_seq3, comp26137_c0_seq2, comp23266_c1_seq3, comp23266_c1_seq2, comp24722_c0_seq5, comp24722_c0_seq4, comp24722_c0_seq3, comp24722_c0_seq2, comp23344_c0_seq2, comp16261_c0_seq2, comp16261_c0_seq1, comp22745_c0_seq2, comp22745_c0_seq1, comp17345_c0_seq3, comp17345_c0_seq2, comp17345_c0_seq1, comp22647_c0_seq1, comp22509_c1_seq4, comp22509_c1_seq2, comp22509_c1_seq1, comp16431_c0_seq2, …
GO:0006406	mRNA export from nucleus	P	0.00634702	0.000108016	5	21	309	16372	over	comp16870_c0_seq2, comp16870_c0_seq1, comp21708_c0_seq1, comp22732_c0_seq4, comp22732_c0_seq3	comp25740_c0_seq3, comp25740_c0_seq2, comp25901_c0_seq2, comp3894_c0_seq1, comp7889_c0_seq1, comp25278_c0_seq3, comp25278_c0_seq2, comp25278_c0_seq1, comp14036_c0_seq2, comp14036_c0_seq1, comp7060_c0_seq2, comp7060_c0_seq1, comp16719_c0_seq1, comp4223_c1_seq1, comp7660_c0_seq1, comp11903_c0_seq1, comp25786_c0_seq2, comp24667_c0_seq2, comp24667_c0_seq1, comp25728_c0_seq3, comp25728_c0_seq1
GO:0051028	mRNA transport	P	0.00634702	0.000108016	5	21	309	16372	over	comp16870_c0_seq2, comp16870_c0_seq1, comp21708_c0_seq1, comp22732_c0_seq4, comp22732_c0_seq3	comp25740_c0_seq3, comp25740_c0_seq2, comp25901_c0_seq2, comp3894_c0_seq1, comp7889_c0_seq1, comp25278_c0_seq3, comp25278_c0_seq2, comp25278_c0_seq1, comp14036_c0_seq2, comp14036_c0_seq1, comp7060_c0_seq2, comp7060_c0_seq1, comp16719_c0_seq1, comp4223_c1_seq1, comp7660_c0_seq1, comp11903_c0_seq1, comp25786_c0_seq2, comp24667_c0_seq2, comp24667_c0_seq1, comp25728_c0_seq3, comp25728_c0_seq1
GO:0017006	protein-tetrapyrrole linkage	P	0.00703712	0.000126106	3	3	311	16390	over	comp17278_c0_seq4, comp17278_c0_seq2, comp17278_c0_seq1	comp17278_c0_seq3, comp11044_c0_seq1, comp17406_c0_seq1
GO:0004148	dihydrolipoyl dehydrogenase activity	F	0.00703712	0.000126106	3	3	311	16390	over	comp16926_c0_seq3, comp16926_c0_seq2, comp16926_c0_seq1	comp15289_c1_seq1, comp17450_c0_seq1, comp8299_c0_seq1
GO:0010617	circadian regulation of calcium ion oscillation	P	0.00703712	0.000126106	3	3	311	16390	over	comp17278_c0_seq4, comp17278_c0_seq2, comp17278_c0_seq1	comp17278_c0_seq3, comp7984_c0_seq2, comp7984_c0_seq1
GO:0051480	cytosolic calcium ion homeostasis	P	0.00703712	0.000126106	3	3	311	16390	over	comp17278_c0_seq4, comp17278_c0_seq2, comp17278_c0_seq1	comp17278_c0_seq3, comp7984_c0_seq2, comp7984_c0_seq1
GO:0006405	RNA export from nucleus	P	0.00703712	0.000130539	5	22	309	16371	over	comp16870_c0_seq2, comp16870_c0_seq1, comp21708_c0_seq1, comp22732_c0_seq4, comp22732_c0_seq3	comp25740_c0_seq3, comp25740_c0_seq2, comp25901_c0_seq2, comp3894_c0_seq1, comp7889_c0_seq1, comp25278_c0_seq3, comp25278_c0_seq2, comp25278_c0_seq1, comp14036_c0_seq2, comp14036_c0_seq1, comp7060_c0_seq2, comp7060_c0_seq1, comp16719_c0_seq1, comp4223_c1_seq1, comp7660_c0_seq1, comp11903_c0_seq1, comp25786_c0_seq2, comp14972_c0_seq1, comp24667_c0_seq2, comp24667_c0_seq1, comp25728_c0_seq3, comp25…
GO:0006403	RNA localization	P	0.00703712	0.000130539	5	22	309	16371	over	comp16870_c0_seq2, comp16870_c0_seq1, comp21708_c0_seq1, comp22732_c0_seq4, comp22732_c0_seq3	comp25740_c0_seq3, comp25740_c0_seq2, comp25901_c0_seq2, comp3894_c0_seq1, comp7889_c0_seq1, comp25278_c0_seq3, comp25278_c0_seq2, comp25278_c0_seq1, comp14036_c0_seq2, comp14036_c0_seq1, comp7060_c0_seq2, comp7060_c0_seq1, comp16719_c0_seq1, comp4223_c1_seq1, comp7660_c0_seq1, comp11903_c0_seq1, comp25786_c0_seq2, comp14972_c0_seq1, comp24667_c0_seq2, comp24667_c0_seq1, comp25728_c0_seq3, comp25…
GO:0051236	establishment of RNA localization	P	0.00703712	0.000130539	5	22	309	16371	over	comp16870_c0_seq2, comp16870_c0_seq1, comp21708_c0_seq1, comp22732_c0_seq4, comp22732_c0_seq3	comp25740_c0_seq3, comp25740_c0_seq2, comp25901_c0_seq2, comp3894_c0_seq1, comp7889_c0_seq1, comp25278_c0_seq3, comp25278_c0_seq2, comp25278_c0_seq1, comp14036_c0_seq2, comp14036_c0_seq1, comp7060_c0_seq2, comp7060_c0_seq1, comp16719_c0_seq1, comp4223_c1_seq1, comp7660_c0_seq1, comp11903_c0_seq1, comp25786_c0_seq2, comp14972_c0_seq1, comp24667_c0_seq2, comp24667_c0_seq1, comp25728_c0_seq3, comp25…
GO:0050658	RNA transport	P	0.00703712	0.000130539	5	22	309	16371	over	comp16870_c0_seq2, comp16870_c0_seq1, comp21708_c0_seq1, comp22732_c0_seq4, comp22732_c0_seq3	comp25740_c0_seq3, comp25740_c0_seq2, comp25901_c0_seq2, comp3894_c0_seq1, comp7889_c0_seq1, comp25278_c0_seq3, comp25278_c0_seq2, comp25278_c0_seq1, comp14036_c0_seq2, comp14036_c0_seq1, comp7060_c0_seq2, comp7060_c0_seq1, comp16719_c0_seq1, comp4223_c1_seq1, comp7660_c0_seq1, comp11903_c0_seq1, comp25786_c0_seq2, comp14972_c0_seq1, comp24667_c0_seq2, comp24667_c0_seq1, comp25728_c0_seq3, comp25…
GO:0050657	nucleic acid transport	P	0.00703712	0.000130539	5	22	309	16371	over	comp16870_c0_seq2, comp16870_c0_seq1, comp21708_c0_seq1, comp22732_c0_seq4, comp22732_c0_seq3	comp25740_c0_seq3, comp25740_c0_seq2, comp25901_c0_seq2, comp3894_c0_seq1, comp7889_c0_seq1, comp25278_c0_seq3, comp25278_c0_seq2, comp25278_c0_seq1, comp14036_c0_seq2, comp14036_c0_seq1, comp7060_c0_seq2, comp7060_c0_seq1, comp16719_c0_seq1, comp4223_c1_seq1, comp7660_c0_seq1, comp11903_c0_seq1, comp25786_c0_seq2, comp14972_c0_seq1, comp24667_c0_seq2, comp24667_c0_seq1, comp25728_c0_seq3, comp25…
GO:0046686	response to cadmium ion	P	0.00792418	0.000148342	15	249	299	16144	over	comp21515_c0_seq2, comp21515_c0_seq1, comp16870_c0_seq2, comp16870_c0_seq1, comp20889_c0_seq1, comp25149_c0_seq9, comp25149_c0_seq8, comp25149_c0_seq7, comp25149_c0_seq6, comp25149_c0_seq5, comp25149_c0_seq4, comp25149_c0_seq2, comp25149_c0_seq1, comp22732_c0_seq4, comp22732_c0_seq3	comp22745_c0_seq2, comp22745_c0_seq1, comp24190_c0_seq2, comp15817_c0_seq2, comp15817_c0_seq1, comp15466_c0_seq1, comp14867_c0_seq2, comp14867_c0_seq1, comp8723_c0_seq2, comp8723_c0_seq1, comp8759_c0_seq2, comp8759_c0_seq1, comp17135_c0_seq2, comp17135_c0_seq1, comp23619_c0_seq3, comp23619_c0_seq2, comp23619_c0_seq1, comp9775_c0_seq1, comp15509_c0_seq1, comp11402_c0_seq1, comp26514_c0_seq3, comp1…
GO:0006629	lipid metabolic process	P	0.00799775	0.000151081	31	782	283	15611	over	comp13205_c1_seq1, comp17278_c0_seq4, comp17278_c0_seq2, comp17278_c0_seq1, comp13205_c0_seq1, comp10278_c0_seq2, comp16984_c0_seq3, comp16984_c0_seq2, comp16984_c0_seq1, comp21345_c0_seq5, comp12425_c0_seq1, comp21345_c0_seq4, comp21345_c0_seq3, comp21345_c0_seq2, comp21345_c0_seq1, comp23645_c0_seq1, comp23047_c0_seq11, comp23047_c0_seq10, comp24015_c0_seq17, comp24015_c0_seq12, comp7051_c0_seq…	comp26181_c2_seq2, comp26181_c2_seq1, comp1786_c0_seq1, comp24526_c0_seq8, comp24526_c0_seq7, comp24526_c0_seq6, comp24526_c0_seq5, comp24526_c0_seq4, comp24526_c0_seq3, comp24526_c0_seq2, comp24526_c0_seq1, comp21697_c0_seq1, comp3969_c0_seq2, comp3969_c0_seq1, comp14867_c0_seq2, comp14867_c0_seq1, comp16663_c0_seq1, comp6849_c0_seq1, comp10466_c0_seq1, comp10734_c0_seq2, comp16422_c0_seq2, comp…
GO:1901576	organic substance biosynthetic process	P	0.00890023	0.000169644	91	3321	223	13072	over	comp23922_c0_seq2, comp17381_c0_seq1, comp13205_c1_seq1, comp23870_c0_seq2, comp17278_c0_seq4, comp17278_c0_seq2, comp17278_c0_seq1, comp21561_c0_seq2, comp26176_c0_seq6, comp26467_c0_seq11, comp25070_c0_seq5, comp25070_c0_seq2, comp25070_c0_seq1, comp24379_c0_seq2, comp13205_c0_seq1, comp10278_c0_seq2, comp26257_c1_seq4, comp26257_c1_seq3, comp26257_c1_seq2, comp26257_c1_seq1, comp17276_c0_seq1,…	comp26181_c2_seq2, comp26181_c2_seq1, comp26137_c0_seq3, comp26137_c0_seq2, comp21393_c0_seq4, comp21393_c0_seq1, comp23266_c1_seq3, comp23266_c1_seq2, comp24722_c0_seq5, comp24722_c0_seq4, comp24722_c0_seq3, comp24722_c0_seq2, comp16710_c0_seq2, comp16710_c0_seq1, comp26039_c0_seq2, comp26039_c0_seq1, comp16889_c0_seq1, comp15064_c0_seq1, comp14816_c0_seq1, comp22477_c0_seq2, comp22477_c0_seq1, …
GO:0031669	cellular response to nutrient levels	P	0.00934959	0.0001798	8	76	306	16317	over	comp21561_c0_seq8, comp21561_c0_seq7, comp21561_c0_seq6, comp21561_c0_seq5, comp21561_c0_seq4, comp21561_c0_seq3, comp21561_c0_seq2, comp21561_c0_seq1	comp10892_c0_seq1, comp26230_c0_seq6, comp26230_c0_seq5, comp26230_c0_seq4, comp26230_c0_seq2, comp26230_c0_seq1, comp14094_c0_seq1, comp6591_c0_seq2, comp6591_c0_seq1, comp17644_c0_seq2, comp17644_c0_seq1, comp24367_c0_seq6, comp24367_c0_seq4, comp24367_c0_seq3, comp18053_c0_seq1, comp18538_c0_seq2, comp16076_c0_seq1, comp16757_c0_seq2, comp16757_c0_seq1, comp13018_c0_seq1, comp9931_c0_seq1, com…
GO:0009751	response to salicylic acid stimulus	P	0.00960976	0.000186438	9	98	305	16295	over	comp25149_c0_seq9, comp25149_c0_seq8, comp25149_c0_seq7, comp25149_c0_seq6, comp25149_c0_seq5, comp25149_c0_seq4, comp25149_c0_seq2, comp25149_c0_seq1, comp21663_c0_seq2	comp26181_c2_seq2, comp26181_c2_seq1, comp26313_c0_seq5, comp26313_c0_seq4, comp22457_c0_seq4, comp22457_c0_seq3, comp22457_c0_seq2, comp22457_c0_seq1, comp21873_c0_seq1, comp18507_c0_seq1, comp17037_c0_seq1, comp21163_c0_seq2, comp21163_c0_seq1, comp15843_c0_seq3, comp25642_c0_seq4, comp25642_c0_seq2, comp25714_c0_seq8, comp25714_c0_seq7, comp25714_c0_seq6, comp25714_c0_seq5, comp25714_c0_seq4, …
GO:0051169	nuclear transport	P	0.0106743	0.000212021	7	58	307	16335	over	comp20455_c0_seq1, comp16870_c0_seq2, comp16870_c0_seq1, comp21708_c0_seq1, comp23558_c0_seq1, comp22732_c0_seq4, comp22732_c0_seq3	comp22647_c0_seq1, comp17943_c0_seq1, comp14867_c0_seq2, comp14867_c0_seq1, comp6706_c0_seq2, comp6706_c0_seq1, comp17943_c1_seq1, comp8872_c0_seq1, comp25740_c0_seq3, comp25740_c0_seq2, comp24919_c0_seq3, comp24919_c0_seq2, comp19916_c0_seq2, comp19916_c0_seq1, comp26427_c1_seq5, comp16495_c0_seq1, comp23084_c0_seq3, comp23084_c0_seq2, comp23084_c0_seq1, comp15072_c0_seq1, comp25901_c0_seq2, com…
GO:0006913	nucleocytoplasmic transport	P	0.0106743	0.000212021	7	58	307	16335	over	comp20455_c0_seq1, comp16870_c0_seq2, comp16870_c0_seq1, comp21708_c0_seq1, comp23558_c0_seq1, comp22732_c0_seq4, comp22732_c0_seq3	comp22647_c0_seq1, comp17943_c0_seq1, comp14867_c0_seq2, comp14867_c0_seq1, comp6706_c0_seq2, comp6706_c0_seq1, comp17943_c1_seq1, comp8872_c0_seq1, comp25740_c0_seq3, comp25740_c0_seq2, comp24919_c0_seq3, comp24919_c0_seq2, comp19916_c0_seq2, comp19916_c0_seq1, comp26427_c1_seq5, comp16495_c0_seq1, comp23084_c0_seq3, comp23084_c0_seq2, comp23084_c0_seq1, comp15072_c0_seq1, comp25901_c0_seq2, com…
GO:0042440	pigment metabolic process	P	0.0106743	0.000212541	11	148	303	16245	over	comp23645_c0_seq1, comp23047_c0_seq11, comp23047_c0_seq10, comp12122_c0_seq1, comp11029_c0_seq2, comp11029_c0_seq1, comp13309_c0_seq1, comp23047_c0_seq7, comp23047_c0_seq4, comp23047_c0_seq3, comp23047_c0_seq2	comp26039_c0_seq2, comp26039_c0_seq1, comp17428_c0_seq1, comp10734_c0_seq2, comp12417_c0_seq1, comp8723_c0_seq2, comp8723_c0_seq1, comp14059_c0_seq2, comp14059_c0_seq1, comp17088_c0_seq1, comp22360_c0_seq3, comp24528_c0_seq1, comp14519_c0_seq2, comp14519_c0_seq1, comp23047_c0_seq8, comp23047_c0_seq6, comp23047_c0_seq5, comp23047_c0_seq1, comp16875_c0_seq2, comp16875_c0_seq1, comp11815_c0_seq1, co…
GO:0016099	monoterpenoid biosynthetic process	P	0.0107453	0.000217613	3	4	311	16389	over	comp16984_c0_seq3, comp16984_c0_seq2, comp16984_c0_seq1	comp4761_c0_seq1, comp1481_c0_seq1, comp3856_c0_seq2, comp23802_c0_seq1
GO:0016098	monoterpenoid metabolic process	P	0.0107453	0.000217613	3	4	311	16389	over	comp16984_c0_seq3, comp16984_c0_seq2, comp16984_c0_seq1	comp4761_c0_seq1, comp1481_c0_seq1, comp3856_c0_seq2, comp23802_c0_seq1
GO:0009266	response to temperature stimulus	P	0.010991	0.000224459	16	289	298	16104	over	comp13205_c1_seq1, comp17278_c0_seq4, comp17278_c0_seq2, comp17278_c0_seq1, comp12320_c0_seq1, comp12425_c0_seq1, comp16870_c0_seq2, comp16870_c0_seq1, comp16006_c0_seq1, comp21663_c0_seq2, comp12122_c0_seq1, comp26507_c0_seq2, comp26507_c0_seq1, comp22732_c0_seq4, comp22732_c0_seq3, comp22678_c0_seq1	comp22828_c0_seq1, comp24592_c0_seq2, comp24592_c0_seq1, comp26313_c0_seq6, comp26313_c0_seq5, comp26313_c0_seq4, comp26313_c0_seq3, comp26313_c0_seq2, comp26313_c0_seq1, comp14094_c0_seq1, comp7722_c0_seq1, comp18507_c0_seq1, comp12468_c0_seq2, comp12468_c0_seq1, comp21632_c0_seq5, comp21632_c0_seq2, comp15280_c0_seq1, comp12340_c0_seq1, comp17278_c0_seq3, comp26400_c1_seq5, comp26400_c1_seq4, c…
GO:0006650	glycerophospholipid metabolic process	P	0.0121445	0.000250082	11	151	303	16242	over	comp13205_c1_seq1, comp10278_c0_seq2, comp12425_c0_seq1, comp23047_c0_seq11, comp23047_c0_seq10, comp21663_c0_seq2, comp11029_c0_seq2, comp23047_c0_seq7, comp23047_c0_seq4, comp23047_c0_seq3, comp23047_c0_seq2	comp21697_c0_seq1, comp6849_c0_seq1, comp12417_c0_seq1, comp16982_c0_seq1, comp9250_c0_seq1, comp14398_c0_seq2, comp14398_c0_seq1, comp13522_c0_seq1, comp9250_c1_seq1, comp17320_c0_seq2, comp17320_c0_seq1, comp7882_c0_seq1, comp23047_c0_seq8, comp23047_c0_seq6, comp23047_c0_seq5, comp23047_c0_seq1, comp23660_c0_seq4, comp15767_c0_seq2, comp24244_c1_seq8, comp24244_c1_seq7, comp24244_c1_seq6, comp…
GO:0009723	response to ethylene stimulus	P	0.0135554	0.000281443	9	104	305	16289	over	comp25149_c0_seq9, comp25149_c0_seq8, comp25149_c0_seq7, comp25149_c0_seq6, comp25149_c0_seq5, comp25149_c0_seq4, comp25149_c0_seq2, comp25149_c0_seq1, comp20025_c0_seq2	comp26181_c2_seq2, comp26181_c2_seq1, comp26313_c0_seq5, comp26313_c0_seq4, comp16824_c0_seq2, comp16824_c0_seq1, comp2026_c0_seq1, comp14568_c0_seq2, comp14568_c0_seq1, comp353_c0_seq1, comp19905_c0_seq1, comp14411_c0_seq2, comp14411_c0_seq1, comp26237_c0_seq5, comp26237_c0_seq3, comp12186_c0_seq1, comp21993_c0_seq2, comp21993_c0_seq1, comp24215_c0_seq2, comp21139_c0_seq1, comp20570_c0_seq3, com…
GO:0006270	DNA replication initiation	P	0.014288	0.000301517	5	27	309	16366	over	comp7503_c0_seq1, comp9318_c0_seq1, comp25213_c0_seq3, comp25231_c0_seq5, comp25231_c0_seq3	comp24758_c0_seq3, comp24758_c0_seq2, comp24758_c0_seq1, comp6927_c0_seq1, comp25231_c0_seq4, comp25231_c0_seq2, comp15213_c0_seq1, comp18787_c0_seq3, comp11332_c0_seq1, comp19969_c0_seq2, comp18876_c0_seq1, comp23211_c0_seq3, comp23211_c0_seq2, comp25945_c0_seq9, comp25945_c0_seq8, comp25945_c0_seq7, comp25945_c0_seq5, comp25945_c0_seq3, comp25945_c0_seq2, comp25945_c0_seq1, comp21118_c0_seq1, c…
GO:0051168	nuclear export	P	0.014288	0.000301517	5	27	309	16366	over	comp16870_c0_seq2, comp16870_c0_seq1, comp21708_c0_seq1, comp22732_c0_seq4, comp22732_c0_seq3	comp8872_c0_seq1, comp25740_c0_seq3, comp25740_c0_seq2, comp25901_c0_seq2, comp3894_c0_seq1, comp25711_c0_seq7, comp25711_c0_seq6, comp25711_c0_seq3, comp25711_c0_seq2, comp7889_c0_seq1, comp25278_c0_seq3, comp25278_c0_seq2, comp25278_c0_seq1, comp14036_c0_seq2, comp14036_c0_seq1, comp7060_c0_seq2, comp7060_c0_seq1, comp16719_c0_seq1, comp4223_c1_seq1, comp7660_c0_seq1, comp11903_c0_seq1, comp257…
GO:0044255	cellular lipid metabolic process	P	0.0148057	0.000314961	25	598	289	15795	over	comp13205_c1_seq1, comp17278_c0_seq4, comp17278_c0_seq2, comp17278_c0_seq1, comp13205_c0_seq1, comp10278_c0_seq2, comp16984_c0_seq3, comp16984_c0_seq2, comp16984_c0_seq1, comp12425_c0_seq1, comp23645_c0_seq1, comp23047_c0_seq11, comp23047_c0_seq10, comp24015_c0_seq17, comp24015_c0_seq12, comp7051_c0_seq2, comp21663_c0_seq2, comp24015_c0_seq4, comp11029_c0_seq2, comp11029_c0_seq1, comp13309_c0_seq…	comp26181_c2_seq2, comp26181_c2_seq1, comp21697_c0_seq1, comp3969_c0_seq2, comp3969_c0_seq1, comp6849_c0_seq1, comp10466_c0_seq1, comp10734_c0_seq2, comp16422_c0_seq2, comp16422_c0_seq1, comp12417_c0_seq1, comp16982_c0_seq1, comp26360_c0_seq10, comp18299_c0_seq1, comp9250_c0_seq1, comp14094_c0_seq1, comp16045_c0_seq2, comp16045_c0_seq1, comp17227_c0_seq2, comp17227_c0_seq1, comp26085_c0_seq4, com…
GO:0006020	inositol metabolic process	P	0.0154412	0.000343336	3	5	311	16388	over	comp13205_c1_seq1, comp13205_c0_seq1, comp12425_c0_seq1	comp17320_c0_seq2, comp17320_c0_seq1, comp12848_c0_seq2, comp12848_c0_seq1, comp14592_c0_seq2
GO:0009649	entrainment of circadian clock	P	0.0154412	0.000343336	3	5	311	16388	over	comp17278_c0_seq4, comp17278_c0_seq2, comp17278_c0_seq1	comp17278_c0_seq3, comp11771_c0_seq2, comp11771_c0_seq1, comp6577_c0_seq2, comp6577_c0_seq1
GO:0035673	oligopeptide transmembrane transporter activity	F	0.0154412	0.00035213	2	0	312	16393	over	comp26496_c0_seq1, comp26496_c0_seq10
GO:0035672	oligopeptide transmembrane transport	P	0.0154412	0.00035213	2	0	312	16393	over	comp26496_c0_seq1, comp26496_c0_seq10
GO:0008765	UDP-N-acetylmuramoylalanyl-D-glutamate-2,6-diaminopimelate ligase activity	F	0.0154412	0.00035213	2	0	312	16393	over	comp14283_c0_seq2, comp14283_c0_seq1
GO:0015440	peptide-transporting ATPase activity	F	0.0154412	0.00035213	2	0	312	16393	over	comp26496_c0_seq1, comp26496_c0_seq10
GO:0015421	oligopeptide-transporting ATPase activity	F	0.0154412	0.00035213	2	0	312	16393	over	comp26496_c0_seq1, comp26496_c0_seq10
GO:0006086	acetyl-CoA biosynthetic process from pyruvate	P	0.0154412	0.00035213	2	0	312	16393	over	comp16926_c0_seq2, comp16926_c0_seq1
GO:0010157	response to chlorate	P	0.0154412	0.00035213	2	0	312	16393	over	comp26507_c0_seq2, comp26507_c0_seq1
GO:0009605	response to external stimulus	P	0.0163858	0.000376461	14	243	300	16150	over	comp17278_c0_seq4, comp17278_c0_seq2, comp17278_c0_seq1, comp21561_c0_seq8, comp21561_c0_seq7, comp21561_c0_seq6, comp21561_c0_seq5, comp21561_c0_seq4, comp21561_c0_seq3, comp21561_c0_seq2, comp21561_c0_seq1, comp15685_c0_seq2, comp24425_c0_seq2, comp20025_c0_seq2	comp10892_c0_seq1, comp17104_c0_seq1, comp26313_c0_seq5, comp26313_c0_seq4, comp26230_c0_seq6, comp26230_c0_seq5, comp26230_c0_seq4, comp26230_c0_seq2, comp26230_c0_seq1, comp1281_c0_seq1, comp6998_c0_seq1, comp16324_c0_seq1, comp14094_c0_seq1, comp7190_c0_seq1, comp6591_c0_seq2, comp6591_c0_seq1, comp17644_c0_seq2, comp17644_c0_seq1, comp17278_c0_seq3, comp24778_c0_seq6, comp24778_c0_seq5, comp2…
GO:0046173	polyol biosynthetic process	P	0.0163996	0.000379568	4	15	310	16378	over	comp13205_c1_seq1, comp21561_c0_seq2, comp13205_c0_seq1, comp12425_c0_seq1	comp17320_c0_seq2, comp17320_c0_seq1, comp16500_c1_seq4, comp16500_c1_seq3, comp16500_c1_seq2, comp16500_c1_seq1, comp8627_c0_seq2, comp8627_c0_seq1, comp7362_c0_seq1, comp8339_c0_seq1, comp18238_c0_seq3, comp18238_c0_seq1, comp24689_c0_seq1, comp23257_c0_seq4, comp23257_c0_seq3
GO:0071702	organic substance transport	P	0.0165287	0.000385369	31	827	283	15566	over	comp21561_c0_seq8, comp21561_c0_seq7, comp21561_c0_seq6, comp21561_c0_seq5, comp21561_c0_seq4, comp21561_c0_seq3, comp21561_c0_seq2, comp21561_c0_seq1, comp12482_c0_seq1, comp20455_c0_seq1, comp22967_c0_seq2, comp16870_c0_seq2, comp16870_c0_seq1, comp12467_c0_seq2, comp12467_c0_seq1, comp23201_c0_seq4, comp26496_c0_seq1, comp21708_c0_seq1, comp23558_c0_seq1, comp21663_c0_seq2, comp15904_c0_seq1, …	comp26181_c2_seq2, comp26181_c2_seq1, comp8522_c0_seq1, comp14233_c0_seq1, comp11617_c1_seq1, comp3620_c0_seq1, comp15004_c0_seq2, comp15004_c0_seq1, comp14382_c0_seq1, comp22647_c0_seq1, comp16080_c0_seq1, comp12211_c0_seq1, comp17262_c0_seq2, comp23201_c0_seq3, comp23201_c0_seq2, comp23201_c0_seq1, comp17943_c0_seq1, comp22602_c0_seq2, comp22602_c0_seq1, comp24032_c0_seq2, comp24032_c0_seq1, co…
GO:0031667	response to nutrient levels	P	0.0166273	0.000390499	8	86	306	16307	over	comp21561_c0_seq8, comp21561_c0_seq7, comp21561_c0_seq6, comp21561_c0_seq5, comp21561_c0_seq4, comp21561_c0_seq3, comp21561_c0_seq2, comp21561_c0_seq1	comp10892_c0_seq1, comp26230_c0_seq6, comp26230_c0_seq5, comp26230_c0_seq4, comp26230_c0_seq2, comp26230_c0_seq1, comp16324_c0_seq1, comp14094_c0_seq1, comp6591_c0_seq2, comp6591_c0_seq1, comp17644_c0_seq2, comp17644_c0_seq1, comp24367_c0_seq6, comp24367_c0_seq4, comp24367_c0_seq3, comp18053_c0_seq1, comp18538_c0_seq2, comp16076_c0_seq1, comp16757_c0_seq2, comp16757_c0_seq1, comp13018_c0_seq1, co…
GO:0006260	DNA replication	P	0.0172076	0.000407054	15	275	299	16118	over	comp7503_c0_seq1, comp23601_c0_seq3, comp17016_c0_seq1, comp20364_c0_seq1, comp9318_c0_seq1, comp25213_c0_seq3, comp23585_c0_seq1, comp26507_c0_seq1, comp22459_c0_seq1, comp16003_c0_seq2, comp22678_c0_seq1, comp25231_c0_seq5, comp25231_c0_seq3, comp20006_c0_seq1, comp9162_c0_seq1	comp16710_c0_seq2, comp16710_c0_seq1, comp15064_c0_seq1, comp14816_c0_seq1, comp25470_c0_seq3, comp25470_c0_seq2, comp25470_c0_seq1, comp22509_c1_seq4, comp22509_c1_seq2, comp22509_c1_seq1, comp24758_c0_seq3, comp24758_c0_seq2, comp24758_c0_seq1, comp6051_c0_seq1, comp11637_c0_seq1, comp24851_c0_seq1, comp25897_c0_seq1, comp6927_c0_seq1, comp19508_c0_seq2, comp19508_c0_seq1, comp25754_c0_seq3, co…
GO:0003676	nucleic acid binding	F	0.0194429	0.000465897	71	2509	243	13884	over	comp24040_c0_seq2, comp26176_c0_seq6, comp25070_c0_seq5, comp25070_c0_seq2, comp25070_c0_seq1, comp24416_c0_seq3, comp24416_c0_seq2, comp18236_c1_seq2, comp17276_c0_seq1, comp7503_c0_seq1, comp24031_c0_seq3, comp16240_c0_seq4, comp16240_c0_seq1, comp10775_c0_seq2, comp16870_c0_seq2, comp16870_c0_seq1, comp25198_c2_seq1, comp24673_c0_seq3, comp20766_c0_seq2, comp23047_c0_seq11, comp23047_c0_seq10,…	comp6726_c0_seq1, comp7885_c0_seq1, comp2030_c1_seq1, comp23266_c1_seq3, comp23266_c1_seq2, comp24722_c0_seq5, comp24722_c0_seq4, comp24722_c0_seq3, comp24722_c0_seq2, comp16889_c0_seq1, comp15064_c0_seq1, comp14816_c0_seq1, comp22843_c0_seq5, comp22843_c0_seq4, comp22843_c0_seq3, comp22843_c0_seq2, comp22843_c0_seq1, comp22477_c0_seq2, comp22477_c0_seq1, comp25470_c0_seq5, comp22745_c0_seq2, com…
GO:0010043	response to zinc ion	P	0.0194429	0.000467478	4	16	310	16377	over	comp16870_c0_seq2, comp16870_c0_seq1, comp22732_c0_seq4, comp22732_c0_seq3	comp11755_c0_seq1, comp24871_c0_seq1, comp11294_c0_seq1, comp13198_c0_seq1, comp20885_c0_seq1, comp7777_c0_seq2, comp7777_c0_seq1, comp4866_c0_seq2, comp4866_c0_seq1, comp13609_c0_seq1, comp15427_c0_seq1, comp12093_c0_seq2, comp12093_c0_seq1, comp22388_c0_seq1, comp12167_c0_seq2, comp12167_c0_seq1
GO:0010038	response to metal ion	P	0.0194429	0.000469859	15	279	299	16114	over	comp21515_c0_seq2, comp21515_c0_seq1, comp16870_c0_seq2, comp16870_c0_seq1, comp20889_c0_seq1, comp25149_c0_seq9, comp25149_c0_seq8, comp25149_c0_seq7, comp25149_c0_seq6, comp25149_c0_seq5, comp25149_c0_seq4, comp25149_c0_seq2, comp25149_c0_seq1, comp22732_c0_seq4, comp22732_c0_seq3	comp11755_c0_seq1, comp22745_c0_seq2, comp22745_c0_seq1, comp24190_c0_seq2, comp24871_c0_seq1, comp15817_c0_seq2, comp15817_c0_seq1, comp15466_c0_seq1, comp14867_c0_seq2, comp14867_c0_seq1, comp8723_c0_seq2, comp8723_c0_seq1, comp8759_c0_seq2, comp8759_c0_seq1, comp17135_c0_seq2, comp17135_c0_seq1, comp23619_c0_seq3, comp23619_c0_seq2, comp23619_c0_seq1, comp9775_c0_seq1, comp22339_c0_seq1, comp1…
GO:0006996	organelle organization	P	0.0207229	0.000504514	32	879	282	15514	over	comp17278_c0_seq4, comp17278_c0_seq2, comp17278_c0_seq1, comp24379_c0_seq2, comp10278_c0_seq2, comp7503_c0_seq1, comp21515_c0_seq2, comp21515_c0_seq1, comp9132_c0_seq2, comp23047_c0_seq11, comp23047_c0_seq10, comp24015_c0_seq17, comp24015_c0_seq12, comp11418_c0_seq1, comp26104_c0_seq3, comp20364_c0_seq1, comp12743_c0_seq1, comp22640_c0_seq2, comp25213_c0_seq3, comp23585_c0_seq1, comp20025_c0_seq2…	comp26181_c2_seq2, comp26181_c2_seq1, comp8522_c0_seq1, comp22647_c0_seq1, comp22509_c1_seq4, comp22509_c1_seq2, comp22509_c1_seq1, comp24758_c0_seq3, comp24758_c0_seq2, comp24758_c0_seq1, comp16080_c0_seq1, comp24773_c0_seq8, comp24773_c0_seq7, comp24773_c0_seq4, comp24773_c0_seq3, comp24773_c0_seq2, comp24773_c0_seq1, comp19043_c0_seq3, comp19043_c0_seq2, comp19043_c0_seq1, comp14965_c0_seq1, c…
GO:0016872	intramolecular lyase activity	F	0.0207229	0.000507845	3	6	311	16387	over	comp13205_c1_seq1, comp13205_c0_seq1, comp12425_c0_seq1	comp9942_c0_seq2, comp9942_c0_seq1, comp16381_c0_seq1, comp15988_c0_seq3, comp15988_c0_seq2, comp15988_c0_seq1
GO:0071496	cellular response to external stimulus	P	0.0222954	0.00055397	8	91	306	16302	over	comp21561_c0_seq8, comp21561_c0_seq7, comp21561_c0_seq6, comp21561_c0_seq5, comp21561_c0_seq4, comp21561_c0_seq3, comp21561_c0_seq2, comp21561_c0_seq1	comp10892_c0_seq1, comp26230_c0_seq6, comp26230_c0_seq5, comp26230_c0_seq4, comp26230_c0_seq2, comp26230_c0_seq1, comp6998_c0_seq1, comp14094_c0_seq1, comp6591_c0_seq2, comp6591_c0_seq1, comp17644_c0_seq2, comp17644_c0_seq1, comp24367_c0_seq6, comp24367_c0_seq4, comp24367_c0_seq3, comp18053_c0_seq1, comp18538_c0_seq2, comp16076_c0_seq1, comp16757_c0_seq2, comp16757_c0_seq1, comp13018_c0_seq1, com…
GO:0031668	cellular response to extracellular stimulus	P	0.0222954	0.00055397	8	91	306	16302	over	comp21561_c0_seq8, comp21561_c0_seq7, comp21561_c0_seq6, comp21561_c0_seq5, comp21561_c0_seq4, comp21561_c0_seq3, comp21561_c0_seq2, comp21561_c0_seq1	comp10892_c0_seq1, comp26230_c0_seq6, comp26230_c0_seq5, comp26230_c0_seq4, comp26230_c0_seq2, comp26230_c0_seq1, comp6998_c0_seq1, comp14094_c0_seq1, comp6591_c0_seq2, comp6591_c0_seq1, comp17644_c0_seq2, comp17644_c0_seq1, comp24367_c0_seq6, comp24367_c0_seq4, comp24367_c0_seq3, comp18053_c0_seq1, comp18538_c0_seq2, comp16076_c0_seq1, comp16757_c0_seq2, comp16757_c0_seq1, comp13018_c0_seq1, com…
GO:0009507	chloroplast	C	0.0227495	0.000569123	47	1488	267	14905	over	comp17381_c0_seq1, comp16973_c0_seq2, comp16973_c0_seq1, comp16870_c0_seq2, comp16870_c0_seq1, comp12892_c0_seq2, comp12892_c0_seq1, comp25954_c0_seq5, comp15987_c0_seq4, comp15987_c0_seq3, comp15987_c0_seq2, comp15987_c0_seq1, comp23047_c0_seq11, comp23047_c0_seq10, comp24015_c0_seq17, comp24015_c0_seq12, comp26496_c0_seq1, comp10819_c0_seq2, comp10819_c0_seq1, comp12743_c0_seq1, comp21663_c0_se…	comp8522_c0_seq1, comp14233_c0_seq1, comp12452_c0_seq1, comp11487_c0_seq1, comp12354_c0_seq1, comp11755_c0_seq1, comp11617_c1_seq1, comp15004_c0_seq2, comp15004_c0_seq1, comp20665_c2_seq1, comp19126_c0_seq3, comp19126_c0_seq2, comp22647_c0_seq1, comp22509_c1_seq6, comp22509_c1_seq5, comp16431_c0_seq2, comp16431_c0_seq1, comp21137_c0_seq2, comp13783_c0_seq1, comp12488_c0_seq1, comp12211_c0_seq1, c…
GO:0008509	anion transmembrane transporter activity	F	0.0234089	0.000589604	13	225	301	16168	over	comp21561_c0_seq8, comp21561_c0_seq7, comp21561_c0_seq6, comp21561_c0_seq5, comp21561_c0_seq4, comp21561_c0_seq3, comp21561_c0_seq2, comp21561_c0_seq1, comp16973_c0_seq2, comp16973_c0_seq1, comp22967_c0_seq2, comp26131_c1_seq3, comp26131_c1_seq2	comp8522_c0_seq1, comp14233_c0_seq1, comp25455_c0_seq3, comp25455_c0_seq2, comp25455_c0_seq1, comp26456_c0_seq5, comp26456_c0_seq4, comp26456_c0_seq3, comp26456_c0_seq2, comp23252_c0_seq1, comp1281_c0_seq1, comp14960_c0_seq1, comp12423_c0_seq1, comp24063_c0_seq1, comp24831_c0_seq1, comp6654_c0_seq1, comp25564_c0_seq2, comp24856_c0_seq1, comp21580_c0_seq1, comp12273_c0_seq1, comp22736_c0_seq6, com…
GO:0010374	stomatal complex development	P	0.0238373	0.000604451	5	32	309	16361	over	comp17278_c0_seq4, comp17278_c0_seq2, comp17278_c0_seq1, comp12892_c0_seq2, comp12892_c0_seq1	comp13087_c0_seq1, comp24994_c1_seq3, comp24994_c1_seq1, comp17278_c0_seq3, comp13660_c0_seq1, comp1292_c0_seq1, comp16875_c0_seq2, comp16875_c0_seq1, comp25575_c1_seq1, comp26390_c0_seq2, comp26390_c0_seq1, comp2003_c0_seq1, comp12054_c0_seq1, comp24659_c0_seq2, comp24659_c0_seq1, comp23549_c0_seq3, comp23549_c0_seq2, comp11812_c0_seq1, comp25876_c0_seq1, comp25635_c0_seq5, comp25635_c0_seq3, co…
GO:0046486	glycerolipid metabolic process	P	0.0240185	0.000613133	11	169	303	16224	over	comp13205_c1_seq1, comp10278_c0_seq2, comp12425_c0_seq1, comp23047_c0_seq11, comp23047_c0_seq10, comp21663_c0_seq2, comp11029_c0_seq2, comp23047_c0_seq7, comp23047_c0_seq4, comp23047_c0_seq3, comp23047_c0_seq2	comp21697_c0_seq1, comp6849_c0_seq1, comp12417_c0_seq1, comp16982_c0_seq1, comp9250_c0_seq1, comp14094_c0_seq1, comp16045_c0_seq2, comp16045_c0_seq1, comp24670_c0_seq1, comp14398_c0_seq2, comp14398_c0_seq1, comp13522_c0_seq1, comp9250_c1_seq1, comp17320_c0_seq2, comp17320_c0_seq1, comp7882_c0_seq1, comp23047_c0_seq8, comp23047_c0_seq6, comp23047_c0_seq5, comp23047_c0_seq1, comp23660_c0_seq4, comp…
GO:0009651	response to salt stress	P	0.0261591	0.00067223	16	321	298	16072	over	comp16870_c0_seq2, comp16870_c0_seq1, comp25149_c0_seq9, comp25149_c0_seq8, comp25149_c0_seq7, comp25149_c0_seq6, comp25149_c0_seq5, comp25149_c0_seq4, comp25149_c0_seq2, comp25149_c0_seq1, comp12122_c0_seq1, comp26507_c0_seq2, comp26507_c0_seq1, comp22732_c0_seq4, comp22732_c0_seq3, comp25904_c0_seq2	comp25904_c0_seq1, comp22828_c0_seq1, comp26054_c0_seq9, comp26054_c0_seq8, comp26054_c0_seq7, comp26054_c0_seq6, comp26054_c0_seq5, comp26054_c0_seq4, comp26054_c0_seq3, comp26054_c0_seq2, comp20665_c2_seq1, comp24871_c0_seq1, comp12113_c0_seq2, comp12113_c0_seq1, comp15383_c0_seq1, comp26313_c0_seq6, comp26313_c0_seq5, comp26313_c0_seq4, comp26313_c0_seq3, comp26313_c0_seq2, comp26313_c0_seq1, …
GO:0032502	developmental process	P	0.0274757	0.000712686	48	1546	266	14847	over	comp13205_c1_seq1, comp17278_c0_seq4, comp17278_c0_seq2, comp17278_c0_seq1, comp16701_c0_seq1, comp10278_c0_seq2, comp22429_c0_seq5, comp22429_c0_seq4, comp22429_c0_seq3, comp22429_c0_seq1, comp7503_c0_seq1, comp21515_c0_seq2, comp21515_c0_seq1, comp15685_c0_seq2, comp12425_c0_seq1, comp9132_c0_seq2, comp16870_c0_seq2, comp16870_c0_seq1, comp12892_c0_seq2, comp12892_c0_seq1, comp20766_c0_seq2, co…	comp26181_c2_seq2, comp26181_c2_seq1, comp24999_c0_seq2, comp24999_c0_seq1, comp13381_c0_seq2, comp13381_c0_seq1, comp8424_c0_seq2, comp8424_c0_seq1, comp26091_c0_seq18, comp26091_c0_seq17, comp26091_c0_seq16, comp26091_c0_seq15, comp26091_c0_seq14, comp26091_c0_seq13, comp26091_c0_seq12, comp26091_c0_seq11, comp26091_c0_seq10, comp26039_c0_seq2, comp26039_c0_seq1, comp18685_c0_seq1, comp22828_c0…
GO:0009638	phototropism	P	0.0274757	0.000715417	3	7	311	16386	over	comp17278_c0_seq4, comp17278_c0_seq2, comp17278_c0_seq1	comp17278_c0_seq3, comp16544_c0_seq1, comp6906_c0_seq1, comp7984_c0_seq2, comp7984_c0_seq1, comp25781_c0_seq2, comp10171_c0_seq1
GO:0010033	response to organic substance	P	0.0277574	0.000727473	34	977	280	15416	over	comp17381_c0_seq1, comp17278_c0_seq4, comp17278_c0_seq2, comp17278_c0_seq1, comp16360_c0_seq4, comp16360_c0_seq3, comp16360_c0_seq2, comp16360_c0_seq1, comp24379_c0_seq2, comp16870_c0_seq2, comp16870_c0_seq1, comp24425_c0_seq2, comp23047_c0_seq11, comp23047_c0_seq10, comp25149_c0_seq9, comp25149_c0_seq8, comp25149_c0_seq7, comp25149_c0_seq6, comp25149_c0_seq5, comp25149_c0_seq4, comp25149_c0_seq2…	comp26181_c2_seq2, comp26181_c2_seq1, comp13381_c0_seq2, comp13381_c0_seq1, comp9353_c0_seq1, comp26091_c0_seq18, comp26091_c0_seq17, comp26091_c0_seq16, comp26091_c0_seq15, comp26091_c0_seq14, comp26091_c0_seq13, comp26091_c0_seq12, comp26091_c0_seq11, comp26091_c0_seq10, comp26039_c0_seq2, comp26039_c0_seq1, comp25392_c1_seq2, comp25392_c1_seq1, comp22828_c0_seq1, comp26054_c0_seq9, comp26054_c…
GO:0071103	DNA conformation change	P	0.0291466	0.000768843	8	96	306	16297	over	comp21515_c0_seq2, comp21515_c0_seq1, comp16870_c0_seq2, comp16870_c0_seq1, comp22732_c0_seq4, comp22732_c0_seq3, comp16003_c0_seq2, comp16604_c0_seq2	comp22647_c0_seq3, comp22647_c0_seq2, comp22647_c0_seq1, comp22509_c1_seq4, comp22509_c1_seq2, comp22509_c1_seq1, comp16080_c0_seq1, comp24494_c0_seq4, comp24494_c0_seq3, comp24494_c0_seq2, comp15142_c0_seq2, comp15142_c0_seq1, comp11637_c0_seq1, comp19286_c0_seq2, comp11927_c0_seq2, comp11927_c0_seq1, comp15055_c0_seq1, comp7769_c0_seq2, comp7769_c0_seq1, comp15535_c0_seq1, comp25314_c0_seq7, co…
GO:0009536	plastid	C	0.0318684	0.000847134	51	1686	263	14707	over	comp17381_c0_seq1, comp16973_c0_seq2, comp16973_c0_seq1, comp6968_c0_seq1, comp16870_c0_seq2, comp16870_c0_seq1, comp12892_c0_seq2, comp12892_c0_seq1, comp25954_c0_seq5, comp15987_c0_seq4, comp15987_c0_seq3, comp15987_c0_seq2, comp15987_c0_seq1, comp23047_c0_seq11, comp23047_c0_seq10, comp23201_c0_seq4, comp24015_c0_seq17, comp24015_c0_seq12, comp26496_c0_seq1, comp10819_c0_seq2, comp10819_c0_seq…	comp8522_c0_seq1, comp14233_c0_seq1, comp12452_c0_seq1, comp23076_c0_seq2, comp23076_c0_seq1, comp11487_c0_seq1, comp12354_c0_seq1, comp25821_c0_seq9, comp25821_c0_seq8, comp25821_c0_seq6, comp25821_c0_seq5, comp25821_c0_seq4, comp11755_c0_seq1, comp17443_c0_seq3, comp17443_c0_seq2, comp17443_c0_seq1, comp11617_c1_seq1, comp15004_c0_seq2, comp15004_c0_seq1, comp20665_c2_seq1, comp19126_c0_seq3, c…
GO:0051649	establishment of localization in cell	P	0.0318684	0.000851486	21	498	293	15895	over	comp20455_c0_seq1, comp10278_c0_seq2, comp15685_c0_seq2, comp22967_c0_seq2, comp16870_c0_seq2, comp16870_c0_seq1, comp23047_c0_seq11, comp23047_c0_seq10, comp23201_c0_seq4, comp21708_c0_seq1, comp23558_c0_seq1, comp21663_c0_seq2, comp22640_c0_seq2, comp22732_c0_seq4, comp22732_c0_seq3, comp23047_c0_seq7, comp23047_c0_seq4, comp23047_c0_seq3, comp23047_c0_seq2, comp14283_c0_seq2, comp14283_c0_seq1	comp26181_c2_seq2, comp26181_c2_seq1, comp14233_c0_seq1, comp11617_c1_seq1, comp14382_c0_seq1, comp22647_c0_seq1, comp16080_c0_seq1, comp23201_c0_seq3, comp23201_c0_seq2, comp23201_c0_seq1, comp17943_c0_seq1, comp14867_c0_seq2, comp14867_c0_seq1, comp24032_c0_seq2, comp24032_c0_seq1, comp17845_c0_seq1, comp8990_c0_seq1, comp26313_c0_seq5, comp26313_c0_seq4, comp23603_c0_seq4, comp23603_c0_seq3, c…
GO:0071616	acyl-CoA biosynthetic process	P	0.0374837	0.00104324	2	1	312	16392	over	comp16926_c0_seq2, comp16926_c0_seq1	comp24049_c0_seq1
GO:0006659	phosphatidylserine biosynthetic process	P	0.0374837	0.00104324	2	1	312	16392	over	comp13205_c1_seq1, comp12425_c0_seq1	comp9693_c0_seq1
GO:0006658	phosphatidylserine metabolic process	P	0.0374837	0.00104324	2	1	312	16392	over	comp13205_c1_seq1, comp12425_c0_seq1	comp9693_c0_seq1
GO:0035384	thioester biosynthetic process	P	0.0374837	0.00104324	2	1	312	16392	over	comp16926_c0_seq2, comp16926_c0_seq1	comp24049_c0_seq1
GO:0006085	acetyl-CoA biosynthetic process	P	0.0374837	0.00104324	2	1	312	16392	over	comp16926_c0_seq2, comp16926_c0_seq1	comp24049_c0_seq1
GO:0009704	de-etiolation	P	0.0374837	0.00104324	2	1	312	16392	over	comp26507_c0_seq2, comp26507_c0_seq1	comp22334_c0_seq1
GO:0009991	response to extracellular stimulus	P	0.0374837	0.00104618	8	101	306	16292	over	comp21561_c0_seq8, comp21561_c0_seq7, comp21561_c0_seq6, comp21561_c0_seq5, comp21561_c0_seq4, comp21561_c0_seq3, comp21561_c0_seq2, comp21561_c0_seq1	comp10892_c0_seq1, comp26230_c0_seq6, comp26230_c0_seq5, comp26230_c0_seq4, comp26230_c0_seq2, comp26230_c0_seq1, comp6998_c0_seq1, comp16324_c0_seq1, comp14094_c0_seq1, comp6591_c0_seq2, comp6591_c0_seq1, comp17644_c0_seq2, comp17644_c0_seq1, comp24367_c0_seq6, comp24367_c0_seq4, comp24367_c0_seq3, comp18053_c0_seq1, comp18538_c0_seq2, comp16076_c0_seq1, comp16757_c0_seq2, comp16757_c0_seq1, com…
GO:0006820	anion transport	P	0.0396818	0.00111428	13	242	301	16151	over	comp21561_c0_seq8, comp21561_c0_seq7, comp21561_c0_seq6, comp21561_c0_seq5, comp21561_c0_seq4, comp21561_c0_seq3, comp21561_c0_seq2, comp21561_c0_seq1, comp22967_c0_seq2, comp26131_c1_seq3, comp26131_c1_seq2, comp21663_c0_seq2, comp17262_c0_seq1	comp8522_c0_seq1, comp25455_c0_seq3, comp25455_c0_seq2, comp25455_c0_seq1, comp3620_c0_seq1, comp17262_c0_seq2, comp23603_c0_seq4, comp23603_c0_seq3, comp23603_c0_seq2, comp23603_c0_seq1, comp23252_c0_seq1, comp26230_c0_seq6, comp26230_c0_seq5, comp26230_c0_seq4, comp26230_c0_seq2, comp26230_c0_seq1, comp4244_c0_seq1, comp14960_c0_seq1, comp6978_c0_seq1, comp24831_c0_seq1, comp6654_c0_seq1, comp9…
GO:0009058	biosynthetic process	P	0.0429481	0.00121331	91	3522	223	12871	over	comp23922_c0_seq2, comp17381_c0_seq1, comp13205_c1_seq1, comp23870_c0_seq2, comp17278_c0_seq4, comp17278_c0_seq2, comp17278_c0_seq1, comp21561_c0_seq2, comp26176_c0_seq6, comp26467_c0_seq11, comp25070_c0_seq5, comp25070_c0_seq2, comp25070_c0_seq1, comp24379_c0_seq2, comp13205_c0_seq1, comp10278_c0_seq2, comp26257_c1_seq4, comp26257_c1_seq3, comp26257_c1_seq2, comp26257_c1_seq1, comp17276_c0_seq1,…	comp26181_c2_seq2, comp26181_c2_seq1, comp26137_c0_seq3, comp26137_c0_seq2, comp21393_c0_seq4, comp21393_c0_seq1, comp23266_c1_seq3, comp23266_c1_seq2, comp24722_c0_seq5, comp24722_c0_seq4, comp24722_c0_seq3, comp24722_c0_seq2, comp16710_c0_seq2, comp16710_c0_seq1, comp26039_c0_seq2, comp26039_c0_seq1, comp25392_c1_seq2, comp25392_c1_seq1, comp16889_c0_seq1, comp15064_c0_seq1, comp14816_c0_seq1, …
GO:0006874	cellular calcium ion homeostasis	P	0.0443471	0.00127547	3	9	311	16384	over	comp17278_c0_seq4, comp17278_c0_seq2, comp17278_c0_seq1	comp17278_c0_seq3, comp23830_c0_seq8, comp23830_c0_seq7, comp23830_c0_seq6, comp23830_c0_seq1, comp6725_c0_seq2, comp6725_c0_seq1, comp7984_c0_seq2, comp7984_c0_seq1
GO:0055074	calcium ion homeostasis	P	0.0443471	0.00127547	3	9	311	16384	over	comp17278_c0_seq4, comp17278_c0_seq2, comp17278_c0_seq1	comp17278_c0_seq3, comp23830_c0_seq8, comp23830_c0_seq7, comp23830_c0_seq6, comp23830_c0_seq1, comp6725_c0_seq2, comp6725_c0_seq1, comp7984_c0_seq2, comp7984_c0_seq1
GO:0004930	G-protein coupled receptor activity	F	0.0443471	0.00127547	3	9	311	16384	over	comp17278_c0_seq4, comp17278_c0_seq2, comp17278_c0_seq1	comp25259_c0_seq6, comp25259_c0_seq1, comp17278_c0_seq3, comp10428_c0_seq1, comp17406_c0_seq1, comp24472_c0_seq3, comp24472_c0_seq2, comp24472_c0_seq1, comp24689_c0_seq1
GO:0009791	post-embryonic development	P	0.0479256	0.00138655	28	780	286	15613	over	comp13205_c1_seq1, comp17278_c0_seq4, comp17278_c0_seq2, comp17278_c0_seq1, comp16701_c0_seq1, comp7503_c0_seq1, comp21515_c0_seq2, comp21515_c0_seq1, comp15685_c0_seq2, comp12425_c0_seq1, comp16870_c0_seq2, comp16870_c0_seq1, comp12892_c0_seq2, comp12892_c0_seq1, comp23047_c0_seq11, comp23047_c0_seq10, comp23201_c0_seq4, comp16232_c0_seq2, comp25213_c0_seq3, comp9045_c0_seq1, comp26507_c0_seq2, …	comp26181_c2_seq2, comp26181_c2_seq1, comp26039_c0_seq2, comp26039_c0_seq1, comp18685_c0_seq1, comp22828_c0_seq1, comp23849_c1_seq3, comp23849_c1_seq2, comp23849_c1_seq1, comp13087_c0_seq1, comp24871_c0_seq1, comp22647_c0_seq1, comp24077_c0_seq4, comp22509_c1_seq4, comp22509_c1_seq2, comp22509_c1_seq1, comp15466_c0_seq1, comp25955_c0_seq9, comp25955_c0_seq6, comp26295_c1_seq2, comp26295_c1_seq1, …
GO:0032501	multicellular organismal process	P	0.0493496	0.00143997	47	1557	267	14836	over	comp13205_c1_seq1, comp17278_c0_seq4, comp17278_c0_seq2, comp17278_c0_seq1, comp16701_c0_seq1, comp10278_c0_seq2, comp22429_c0_seq5, comp22429_c0_seq4, comp22429_c0_seq3, comp22429_c0_seq1, comp7503_c0_seq1, comp21515_c0_seq2, comp21515_c0_seq1, comp15685_c0_seq2, comp12425_c0_seq1, comp9132_c0_seq2, comp16870_c0_seq2, comp16870_c0_seq1, comp12892_c0_seq2, comp12892_c0_seq1, comp20766_c0_seq2, co…	comp26181_c2_seq2, comp26181_c2_seq1, comp24999_c0_seq2, comp24999_c0_seq1, comp13381_c0_seq2, comp13381_c0_seq1, comp8424_c0_seq2, comp8424_c0_seq1, comp26091_c0_seq18, comp26091_c0_seq17, comp26091_c0_seq16, comp26091_c0_seq15, comp26091_c0_seq14, comp26091_c0_seq13, comp26091_c0_seq12, comp26091_c0_seq11, comp26091_c0_seq10, comp26039_c0_seq2, comp26039_c0_seq1, comp18685_c0_seq1, comp22828_c0…
GO:0003677	DNA binding	F	0.0493496	0.00144454	37	1140	277	15253	over	comp24040_c0_seq2, comp26176_c0_seq6, comp25070_c0_seq5, comp25070_c0_seq2, comp25070_c0_seq1, comp24416_c0_seq3, comp24416_c0_seq2, comp17276_c0_seq1, comp7503_c0_seq1, comp10775_c0_seq2, comp16870_c0_seq2, comp16870_c0_seq1, comp17016_c0_seq1, comp16006_c0_seq1, comp20889_c0_seq1, comp25149_c0_seq9, comp25149_c0_seq8, comp25149_c0_seq7, comp25149_c0_seq6, comp25149_c0_seq5, comp25149_c0_seq4, c…	comp23266_c1_seq3, comp23266_c1_seq2, comp24722_c0_seq5, comp24722_c0_seq4, comp24722_c0_seq3, comp24722_c0_seq2, comp15064_c0_seq1, comp14816_c0_seq1, comp25470_c0_seq3, comp25470_c0_seq2, comp25470_c0_seq1, comp19126_c0_seq3, comp19126_c0_seq2, comp6792_c0_seq1, comp16080_c0_seq1, comp16761_c0_seq1, comp22894_c0_seq3, comp22894_c0_seq1, comp10332_c0_seq1, comp26022_c0_seq13, comp26022_c0_seq12,…
